# Supplementary material for: Hamster model for post-COVID-19 alveolar regeneration offers an opportunity to understand post-acute sequelae of SARS-CoV-2
Source: Nat Commun. 2023 Jun 5;14:3267. doi: 10.1038/s41467-023-39049-5 (PMC10241385; doi:10.1038/s41467-023-39049-5)
Supplement: Supplementary file 4 — Supplementary Dataset 1 [file 41467_2023_39049_MOESM4_ESM.xlsx]

## Sheet: ALL_DEG_lung_d5_set_AT12_020323
	p_val	avg_log2FC	pct.1	pct.2	p_val_adj	cluster	gene
Napsa	1.89445e-52	1.96659	0.992	0.446	3.11713e-48	0	Napsa
Mfap3l	4.10768e-51	1.06847	0.835	0.115	6.75877e-47	0	Mfap3l
Apela	1.2986e-47	0.827207	0.835	0.131	2.13672e-43	0	Apela
Etv5	1.49823e-47	0.879576	0.81	0.117	2.46519e-43	0	Etv5
Sftpc	5.01943e-47	1.50857	0.992	0.763	8.25897e-43	0	Sftpc
Ccl25	7.20805e-45	1.39036	0.942	0.207	1.18601e-40	0	Ccl25
Ces1d	1.36844e-44	1.3366	0.959	0.239	2.25162e-40	0	Ces1d
Gas6	5.90317e-44	1.56119	0.975	0.276	9.71308e-40	0	Gas6
Egfl6	7.62533e-44	1.21751	0.917	0.195	1.25467e-39	0	Egfl6
Ramp1	9.21185e-44	0.939499	0.901	0.172	1.51572e-39	0	Ramp1
Kng1	2.12141e-42	1.05866	0.926	0.191	3.49057e-38	0	Kng1
Kctd14	5.35507e-42	0.559947	0.678	0.08	8.81122e-38	0	Kctd14
Tmem159	9.70975e-41	0.798699	0.917	0.216	1.59764e-36	0	Tmem159
ENSMAUG00000015551	2.30702e-39	0.662942	0.62	0.076	3.79597e-35	0	ENSMAUG00000015551
Sftpb	3.59092e-39	1.4953	0.992	0.837	5.9085e-35	0	Sftpb
Cd44	2.16627e-38	0.742458	0.727	0.117	3.56438e-34	0	Cd44
ENSMAUG00000020680	1.76668e-37	1.79165	0.686	0.106	2.90689e-33	0	ENSMAUG00000020680
Cfd	1.99624e-37	1.51526	0.992	0.338	3.28461e-33	0	Cfd
Hpn	2.74819e-37	0.752718	0.636	0.085	4.52187e-33	0	Hpn
Cnga2	3.31728e-37	0.824522	0.686	0.108	5.45825e-33	0	Cnga2
Lgi3	4.58538e-37	0.870296	0.983	0.287	7.54478e-33	0	Lgi3
Pla2g1b	6.52003e-37	0.793684	0.496	0.039	1.07281e-32	0	Pla2g1b
Slc34a2	6.35444e-36	1.19245	0.983	0.306	1.04556e-31	0	Slc34a2
Pmvk	8.38109e-36	0.500396	0.636	0.09	1.37902e-31	0	Pmvk
Ccdc146	3.80441e-35	0.833353	0.942	0.253	6.25978e-31	0	Ccdc146
Cldn3	4.91126e-35	0.683176	0.934	0.232	8.08099e-31	0	Cldn3
Hhip	1.95803e-34	0.684084	0.603	0.08	3.22174e-30	0	Hhip
ENSMAUG00000007708	4.03958e-34	0.620624	0.727	0.136	6.64673e-30	0	ENSMAUG00000007708
Hadh	1.2562e-33	0.587629	0.752	0.149	2.06695e-29	0	Hadh
Parm1	1.46764e-33	0.578483	0.43	0.028	2.41485e-29	0	Parm1
ENSMAUG00000014372	1.93995e-32	0.499529	0.446	0.037	3.19199e-28	0	ENSMAUG00000014372
ENSMAUG00000001660	3.08808e-32	0.422921	0.669	0.113	5.08113e-28	0	ENSMAUG00000001660
Met	3.79787e-32	0.60925	0.744	0.147	6.24902e-28	0	Met
Cpm	5.92821e-32	0.81967	0.678	0.131	9.75428e-28	0	Cpm
ENSMAUG00000014274	7.93423e-32	0.568267	0.86	0.202	1.3055e-27	0	ENSMAUG00000014274
Tmem254	1.22006e-31	0.546102	0.711	0.138	2.00749e-27	0	Tmem254
Scd1	1.28979e-31	1.38883	0.983	0.508	2.12221e-27	0	Scd1
Cd200	1.54879e-31	0.672554	0.686	0.138	2.54837e-27	0	Cd200
Cst6	1.68061e-31	0.329415	0.802	0.175	2.76528e-27	0	Cst6
Tmem59l	1.98485e-31	0.611747	0.645	0.11	3.26588e-27	0	Tmem59l
Antxr1	4.98555e-31	0.570201	0.471	0.051	8.20322e-27	0	Antxr1
Aacs	5.83596e-31	0.507686	0.678	0.126	9.60249e-27	0	Aacs
Pigr	6.5235e-31	0.803153	0.934	0.23	1.07338e-26	0	Pigr
Cat	6.87196e-31	0.808948	0.967	0.269	1.13071e-26	0	Cat
Eef1a1	1.76128e-30	0.837488	1	0.91	2.898e-26	0	Eef1a1
Ppp1r14c	1.98723e-30	0.629174	0.86	0.211	3.26978e-26	0	Ppp1r14c
Atp6v1c2	2.24406e-30	0.921039	0.983	0.32	3.69238e-26	0	Atp6v1c2
Atp8a1	3.72839e-30	0.513828	0.669	0.122	6.13469e-26	0	Atp8a1
Pcbd1	5.86794e-30	0.453798	0.777	0.172	9.65511e-26	0	Pcbd1
Atp6v0a4	6.2666e-30	0.522448	0.421	0.034	1.03111e-25	0	Atp6v0a4
Itpr2	1.46478e-29	0.561262	0.446	0.044	2.41015e-25	0	Itpr2
2004-09-01	1.87748e-29	0.276384	0.388	0.025	3.08921e-25	0	2004-09-01
Rtcb	3.42118e-29	0.29591	0.719	0.149	5.62922e-25	0	Rtcb
Igsf3	3.94301e-29	0.460119	0.686	0.136	6.48782e-25	0	Igsf3
Irx3	6.57977e-29	0.905749	1	0.363	1.08264e-24	0	Irx3
Txndc15	7.19365e-29	0.471565	0.785	0.193	1.18364e-24	0	Txndc15
Sqle	8.74521e-29	0.664463	0.934	0.257	1.43894e-24	0	Sqle
Pcid2	8.7589e-29	0.328514	0.587	0.097	1.44119e-24	0	Pcid2
Zfp385b	1.49334e-28	0.496027	0.669	0.14	2.45714e-24	0	Zfp385b
Abca3	1.94341e-28	0.68366	0.967	0.269	3.19769e-24	0	Abca3
Plekhb1	2.69528e-28	0.439447	0.488	0.062	4.43481e-24	0	Plekhb1
Fetub	2.82241e-28	0.741416	0.702	0.149	4.64399e-24	0	Fetub
Crlf1	3.81961e-28	0.571014	0.711	0.156	6.28478e-24	0	Crlf1
CUNH16orf89	4.01111e-28	0.65242	0.512	0.071	6.59989e-24	0	CUNH16orf89
Nupr1	4.40582e-28	0.456393	0.769	0.179	7.24934e-24	0	Nupr1
Pdcd2	5.04897e-28	0.381478	0.579	0.094	8.30758e-24	0	Pdcd2
Ppa2	5.87799e-28	0.389066	0.835	0.216	9.67165e-24	0	Ppa2
Tc2n	6.36687e-28	0.43149	0.934	0.262	1.0476e-23	0	Tc2n
Fam13a	1.82607e-27	0.434118	0.694	0.159	3.00461e-23	0	Fam13a
CUNH9orf142	4.53119e-27	0.279219	0.595	0.106	7.45561e-23	0	CUNH9orf142
Tpp1	7.68714e-27	0.349291	0.653	0.133	1.26484e-22	0	Tpp1
Abhd14b	7.84819e-27	0.386984	0.529	0.085	1.29134e-22	0	Abhd14b
Eif3m	8.73142e-27	0.378248	0.926	0.283	1.43667e-22	0	Eif3m
Dusp6	9.06755e-27	0.553008	0.587	0.11	1.49197e-22	0	Dusp6
Fmo2	1.01913e-26	0.671593	0.752	0.168	1.67687e-22	0	Fmo2
ENSMAUG00000013888	1.11699e-26	0.42515	0.744	0.172	1.83789e-22	0	ENSMAUG00000013888
Tspan1	1.32839e-26	0.397237	0.603	0.115	2.18573e-22	0	Tspan1
Kcnc3	1.75415e-26	0.329827	0.463	0.06	2.88628e-22	0	Kcnc3
Elf5	2.27378e-26	0.460637	0.421	0.048	3.74128e-22	0	Elf5
Hsd17b4	2.47436e-26	0.444673	0.62	0.126	4.07131e-22	0	Hsd17b4
Fos	3.3698e-26	0.373249	0.603	0.122	5.54468e-22	0	Fos
Nop53	3.50787e-26	0.323871	0.727	0.184	5.77185e-22	0	Nop53
Sptssb	3.6072e-26	0.488499	0.512	0.08	5.93529e-22	0	Sptssb
Tmem98	5.86297e-26	0.30458	0.678	0.147	9.64693e-22	0	Tmem98
Mid1ip1	8.17221e-26	0.960148	0.967	0.356	1.34466e-21	0	Mid1ip1
Aqp3	9.10001e-26	0.317586	0.446	0.057	1.49732e-21	0	Aqp3
Slc25a47	9.49799e-26	0.386126	0.331	0.021	1.5628e-21	0	Slc25a47
Lrrc8c	1.57617e-25	0.425349	0.727	0.175	2.59343e-21	0	Lrrc8c
Ccnd1	1.93561e-25	0.448042	0.826	0.225	3.18485e-21	0	Ccnd1
Cytip	1.9693e-25	0.351119	0.512	0.083	3.24029e-21	0	Cytip
ENSMAUG00000000730	2.10947e-25	0.785372	0.992	0.43	3.47092e-21	0	ENSMAUG00000000730
Serinc2	2.1293e-25	0.260541	0.455	0.062	3.50354e-21	0	Serinc2
Sdc2	2.27466e-25	0.588681	0.669	0.152	3.74273e-21	0	Sdc2
Acp5	2.39474e-25	0.378646	0.43	0.053	3.9403e-21	0	Acp5
Fut8	2.92738e-25	0.42515	0.562	0.101	4.81671e-21	0	Fut8
Tst	3.4477e-25	0.386925	0.686	0.163	5.67285e-21	0	Tst
SNORA70.35	3.50045e-25	0.334504	0.752	0.193	5.75964e-21	0	SNORA70.35
Gss	3.54247e-25	1.05118	0.983	0.446	5.82877e-21	0	Gss
Hexa	4.2883e-25	0.268375	0.595	0.117	7.05596e-21	0	Hexa
ENSMAUG00000020276	4.85355e-25	0.523577	0.942	0.322	7.98603e-21	0	ENSMAUG00000020276
Agpat2	5.43074e-25	0.399638	0.636	0.138	8.93574e-21	0	Agpat2
Mtss1	9.69565e-25	0.513317	0.405	0.046	1.59532e-20	0	Mtss1
Atp1b1	1.06663e-24	0.387854	0.711	0.172	1.75504e-20	0	Atp1b1
Sfta2	1.08838e-24	0.952325	0.992	0.572	1.79082e-20	0	Sfta2
Aox3	1.43117e-24	0.525038	0.479	0.078	2.35484e-20	0	Aox3
Suclg2	1.51919e-24	0.28432	0.678	0.161	2.49968e-20	0	Suclg2
Serpine2	1.77142e-24	0.69337	0.967	0.278	2.9147e-20	0	Serpine2
Scgb1c1	1.86649e-24	0.582878	0.669	0.163	3.07112e-20	0	Scgb1c1
Gsta4	1.94775e-24	0.746033	0.983	0.366	3.20483e-20	0	Gsta4
Adgrg1	2.2163e-24	0.286174	0.479	0.071	3.6467e-20	0	Adgrg1
Gkn3	3.44944e-24	0.46547	0.463	0.074	5.67571e-20	0	Gkn3
Qdpr	3.98761e-24	0.268392	0.446	0.062	6.56121e-20	0	Qdpr
Tspan13	4.69587e-24	0.34523	0.736	0.189	7.72659e-20	0	Tspan13
Ctsc	5.94656e-24	0.723885	0.868	0.257	9.78447e-20	0	Ctsc
Stard3nl	7.01749e-24	0.42321	0.686	0.163	1.15466e-19	0	Stard3nl
Nme3	7.15672e-24	0.296675	0.76	0.2	1.17757e-19	0	Nme3
ENSMAUG00000014085	7.54244e-24	0.511917	0.769	0.214	1.24103e-19	0	ENSMAUG00000014085
Rora	8.22142e-24	0.425033	0.521	0.092	1.35275e-19	0	Rora
Akr1b1	8.60315e-24	0.303159	0.769	0.214	1.41556e-19	0	Akr1b1
Zfp292	1.08933e-23	0.257022	0.521	0.09	1.79238e-19	0	Zfp292
Mtfp1	1.22415e-23	0.335737	0.595	0.124	2.01422e-19	0	Mtfp1
Srebf1	1.41285e-23	0.495383	0.496	0.085	2.3247e-19	0	Srebf1
Szt2	1.43517e-23	0.404507	0.57	0.12	2.36143e-19	0	Szt2
Tram1	1.95362e-23	0.336732	0.826	0.228	3.21449e-19	0	Tram1
Notch2	2.35702e-23	0.363969	0.529	0.097	3.87825e-19	0	Notch2
CUNH5orf24	3.04622e-23	0.337984	0.727	0.184	5.01225e-19	0	CUNH5orf24
Impdh2	3.08179e-23	0.305416	0.736	0.191	5.07077e-19	0	Impdh2
Insig1	3.18919e-23	0.604204	0.876	0.267	5.2475e-19	0	Insig1
Aldh6a1	3.26936e-23	0.344058	0.595	0.131	5.37941e-19	0	Aldh6a1
Eif4b	3.35427e-23	0.454849	0.669	0.168	5.51911e-19	0	Eif4b
Irf2bpl	3.48048e-23	0.347443	0.57	0.113	5.72678e-19	0	Irf2bpl
Bckdha	3.80719e-23	0.410442	0.512	0.094	6.26436e-19	0	Bckdha
Fgl2	4.3293e-23	0.483789	0.405	0.055	7.12343e-19	0	Fgl2
Etv1	4.62095e-23	0.43599	0.372	0.041	7.60331e-19	0	Etv1
Acss2	4.75958e-23	0.418591	0.81	0.239	7.83142e-19	0	Acss2
Adipor1	5.89343e-23	0.365219	0.86	0.257	9.69706e-19	0	Adipor1
Hsd17b13	9.13938e-23	0.442873	0.421	0.06	1.50379e-18	0	Hsd17b13
Apmap	1.07718e-22	0.449434	0.562	0.117	1.7724e-18	0	Apmap
Zdhhc3	1.22312e-22	0.403579	0.909	0.297	2.01252e-18	0	Zdhhc3
Bambi	1.27953e-22	0.338396	0.446	0.069	2.10534e-18	0	Bambi
Sntb1	1.31447e-22	0.423688	0.529	0.108	2.16284e-18	0	Sntb1
Mdfi	1.38085e-22	0.393996	0.504	0.099	2.27204e-18	0	Mdfi
Lrig1	1.48555e-22	0.354173	0.355	0.037	2.44433e-18	0	Lrig1
Med13l	1.51546e-22	0.433246	0.405	0.057	2.49353e-18	0	Med13l
Sult1a1	2.02433e-22	0.251517	0.521	0.101	3.33082e-18	0	Sult1a1
Swi5	3.32542e-22	0.32157	0.595	0.136	5.47165e-18	0	Swi5
Msmo1	3.56716e-22	0.632909	0.769	0.228	5.86941e-18	0	Msmo1
Gltp	3.90606e-22	0.396856	0.686	0.177	6.42703e-18	0	Gltp
Snx25	4.07912e-22	0.374291	0.512	0.094	6.71179e-18	0	Snx25
Krt10	4.5572e-22	0.251779	0.545	0.113	7.49841e-18	0	Krt10
Pde7b	6.91956e-22	0.262597	0.463	0.076	1.13855e-17	0	Pde7b
Elovl1	7.44472e-22	0.401597	0.95	0.317	1.22495e-17	0	Elovl1
Gpam	8.35986e-22	0.28197	0.595	0.136	1.37553e-17	0	Gpam
Gstk1	8.63353e-22	0.351779	0.512	0.099	1.42056e-17	0	Gstk1
Ctdsp2	1.08469e-21	0.378123	0.562	0.124	1.78475e-17	0	Ctdsp2
Smim31	1.19625e-21	0.407206	0.463	0.087	1.96831e-17	0	Smim31
Creg1	1.61668e-21	0.387468	0.653	0.166	2.66009e-17	0	Creg1
ENSMAUG00000013615	1.8168e-21	0.314437	0.372	0.048	2.98936e-17	0	ENSMAUG00000013615
Patz1	2.33928e-21	0.266841	0.43	0.069	3.84905e-17	0	Patz1
ENSMAUG00000016231	2.8062e-21	0.363285	0.331	0.034	4.61732e-17	0	ENSMAUG00000016231
Stag2	3.26086e-21	0.286278	0.471	0.085	5.36543e-17	0	Stag2
Arfip1	4.32571e-21	0.267073	0.512	0.103	7.11752e-17	0	Arfip1
Isoc2a	4.63842e-21	0.343783	0.62	0.154	7.63205e-17	0	Isoc2a
Rpl5	5.3802e-21	0.308148	0.851	0.287	8.85257e-17	0	Rpl5
ENSMAUG00000004326	6.24923e-21	0.40208	0.281	0.021	1.02825e-16	0	ENSMAUG00000004326
Zfp771	6.39658e-21	0.254447	0.43	0.067	1.05249e-16	0	Zfp771
ENSMAUG00000007368	6.53212e-21	0.483411	0.975	0.386	1.0748e-16	0	ENSMAUG00000007368
ENSMAUG00000018817	9.34865e-21	0.410017	0.636	0.166	1.53823e-16	0	ENSMAUG00000018817
Mrc2	9.6518e-21	0.266922	0.488	0.094	1.58811e-16	0	Mrc2
ENSMAUG00000003523	1.2542e-20	0.331105	0.967	0.366	2.06365e-16	0	ENSMAUG00000003523
Hsd17b11	2.32016e-20	0.375703	0.331	0.039	3.81759e-16	0	Hsd17b11
Acat1	2.40292e-20	0.292319	0.769	0.234	3.95376e-16	0	Acat1
PRNP	2.74475e-20	0.623113	0.967	0.345	4.51621e-16	0	PRNP
Emb	2.87201e-20	0.336687	0.645	0.161	4.7256e-16	0	Emb
Dcaf11	3.36877e-20	0.275488	0.521	0.113	5.54297e-16	0	Dcaf11
Pih1d1	4.17003e-20	0.292453	0.496	0.103	6.86136e-16	0	Pih1d1
Eef1b2	4.30373e-20	0.50536	0.942	0.375	7.08136e-16	0	Eef1b2
Sec14l2	4.33411e-20	0.264866	0.471	0.092	7.13135e-16	0	Sec14l2
Usp3	7.0798e-20	0.304132	0.496	0.103	1.16491e-15	0	Usp3
ENSMAUG00000004145	8.16369e-20	0.349529	0.38	0.057	1.34325e-15	0	ENSMAUG00000004145
Rnf149	8.70899e-20	0.366109	0.446	0.083	1.43298e-15	0	Rnf149
ENSMAUG00000021530	1.39692e-19	0.516366	1	0.464	2.29849e-15	0	ENSMAUG00000021530
Nucb2	1.42063e-19	0.346005	0.868	0.303	2.3375e-15	0	Nucb2
Slc25a1	1.46323e-19	0.390849	0.727	0.225	2.4076e-15	0	Slc25a1
Slc9a3r2	2.3077e-19	0.39767	0.603	0.156	3.79708e-15	0	Slc9a3r2
ENSMAUG00000000846	2.34117e-19	0.281058	0.562	0.14	3.85216e-15	0	ENSMAUG00000000846
Mrpl43	3.02926e-19	0.374852	0.636	0.179	4.98434e-15	0	Mrpl43
Dram1	3.46545e-19	0.595347	0.975	0.37	5.70205e-15	0	Dram1
Cdkn2c	3.65648e-19	0.368747	0.289	0.03	6.01638e-15	0	Cdkn2c
Sema4g	4.03112e-19	0.343905	0.314	0.037	6.63281e-15	0	Sema4g
Dnajc14	4.16189e-19	0.302304	0.446	0.087	6.84798e-15	0	Dnajc14
Tob1	4.37523e-19	0.286848	0.545	0.131	7.19901e-15	0	Tob1
Atp6v0d1	4.46716e-19	0.297048	0.645	0.177	7.35027e-15	0	Atp6v0d1
Slc16a11	5.63757e-19	0.339234	0.438	0.085	9.27605e-15	0	Slc16a11
SNORA70.30	5.73831e-19	0.297003	0.347	0.051	9.44182e-15	0	SNORA70.30
Hmgcs1	5.80045e-19	0.254046	0.678	0.195	9.54406e-15	0	Hmgcs1
Npw	5.9481e-19	0.334762	0.405	0.071	9.787e-15	0	Npw
Hmgcr	7.20287e-19	0.270088	0.669	0.191	1.18516e-14	0	Hmgcr
Cldn22	1.03909e-18	0.320365	0.322	0.041	1.70972e-14	0	Cldn22
Lpl	1.43432e-18	0.349211	0.256	0.021	2.36004e-14	0	Lpl
Wwc1	1.48344e-18	0.456993	0.587	0.159	2.44085e-14	0	Wwc1
ENSMAUG00000000254	1.59605e-18	0.261636	0.347	0.051	2.62614e-14	0	ENSMAUG00000000254
Fzd8	1.60829e-18	0.365154	0.314	0.039	2.64628e-14	0	Fzd8
Spred1	1.70963e-18	0.286013	0.43	0.085	2.81303e-14	0	Spred1
ENSMAUG00000010025	2.0121e-18	0.421153	0.331	0.046	3.31072e-14	0	ENSMAUG00000010025
ENSMAUG00000007312	2.43858e-18	0.328904	0.314	0.039	4.01244e-14	0	ENSMAUG00000007312
Myo1b	2.74572e-18	0.409881	0.397	0.071	4.51781e-14	0	Myo1b
Abhd3	3.01853e-18	0.400449	0.339	0.051	4.96669e-14	0	Abhd3
SDC1	3.09387e-18	0.292098	0.934	0.322	5.09065e-14	0	SDC1
Yipf3	3.49578e-18	0.300586	0.537	0.136	5.75195e-14	0	Yipf3
ENSMAUG00000018846	3.58805e-18	0.64314	0.934	0.359	5.90377e-14	0	ENSMAUG00000018846
Mbtps1	3.95848e-18	0.272447	0.388	0.069	6.51328e-14	0	Mbtps1
ENSMAUG00000010519	3.96442e-18	0.260398	0.719	0.223	6.52306e-14	0	ENSMAUG00000010519
Kdsr	4.05827e-18	0.378964	0.38	0.067	6.67748e-14	0	Kdsr
Acoxl	5.17945e-18	0.452087	0.372	0.067	8.52227e-14	0	Acoxl
Hk2	5.76897e-18	0.344797	0.413	0.078	9.49226e-14	0	Hk2
Tiparp	5.90329e-18	0.272979	0.628	0.177	9.71327e-14	0	Tiparp
Hnrnpa1	6.38579e-18	0.3746	0.851	0.301	1.05072e-13	0	Hnrnpa1
Shh	7.46979e-18	0.31586	0.339	0.048	1.22908e-13	0	Shh
Msrb1	8.53027e-18	0.289746	0.446	0.097	1.40357e-13	0	Msrb1
Rps6ka1	1.0621e-17	0.414717	0.388	0.076	1.74757e-13	0	Rps6ka1
Sftpd	1.18212e-17	0.645668	0.992	0.506	1.94506e-13	0	Sftpd
Trim2	1.72623e-17	0.257096	0.306	0.039	2.84033e-13	0	Trim2
Tecr	1.77085e-17	0.379812	0.975	0.359	2.91376e-13	0	Tecr
Mrpl3	2.57168e-17	0.272452	0.537	0.138	4.23144e-13	0	Mrpl3
Bri3	3.34091e-17	0.37635	0.992	0.457	5.49713e-13	0	Bri3
Liph	3.76437e-17	0.380093	0.38	0.071	6.19389e-13	0	Liph
ENSMAUG00000007063	3.8652e-17	0.518003	1	0.968	6.3598e-13	0	ENSMAUG00000007063
Itm2c	4.02497e-17	0.277163	0.57	0.152	6.62269e-13	0	Itm2c
Atp2c1	4.15036e-17	0.327258	0.405	0.08	6.829e-13	0	Atp2c1
Csf2	6.6251e-17	0.330679	0.355	0.062	1.09009e-12	0	Csf2
Foxq1	7.90664e-17	0.268145	0.306	0.044	1.30096e-12	0	Foxq1
Cabin1	1.47959e-16	0.378071	0.355	0.064	2.43451e-12	0	Cabin1
Dhcr7	1.65158e-16	0.348125	0.421	0.094	2.71751e-12	0	Dhcr7
Ehf	1.70345e-16	0.339124	0.438	0.097	2.80285e-12	0	Ehf
Slmap	1.8108e-16	0.306357	0.587	0.163	2.97949e-12	0	Slmap
Gusb	1.83257e-16	0.255009	0.364	0.067	3.01531e-12	0	Gusb
Id2	2.21728e-16	0.495765	0.884	0.366	3.64831e-12	0	Id2
Cox7a2l	2.76944e-16	0.283394	0.983	0.432	4.55684e-12	0	Cox7a2l
Muc1	3.41904e-16	0.25977	0.942	0.313	5.62568e-12	0	Muc1
Grhpr	4.76341e-16	0.342148	0.264	0.032	7.83772e-12	0	Grhpr
Dhcr24	6.72662e-16	0.285677	0.388	0.08	1.1068e-11	0	Dhcr24
Nrp1	9.44066e-16	0.354518	0.355	0.067	1.55337e-11	0	Nrp1
Scd2	1.01626e-15	0.275925	0.273	0.034	1.67215e-11	0	Scd2
Spry2	1.17595e-15	0.2968	0.331	0.057	1.93491e-11	0	Spry2
Numa1	1.18358e-15	0.381883	0.364	0.069	1.94747e-11	0	Numa1
Cept1	1.48502e-15	0.340987	0.438	0.106	2.44345e-11	0	Cept1
Aqp1	1.51532e-15	0.378164	0.364	0.071	2.49331e-11	0	Aqp1
Acaca	1.87691e-15	0.337493	0.347	0.067	3.08826e-11	0	Acaca
Rhbdf1	2.18676e-15	0.26173	0.314	0.053	3.59809e-11	0	Rhbdf1
Foxo3	2.34404e-15	0.290735	0.347	0.067	3.85688e-11	0	Foxo3
Sik1	3.31093e-15	0.255861	0.471	0.117	5.4478e-11	0	Sik1
Gramd1b	3.71911e-15	0.260689	0.273	0.037	6.11943e-11	0	Gramd1b
Lamp3	4.2145e-15	0.646402	0.992	0.524	6.93453e-11	0	Lamp3
Sigmar1	4.50129e-15	0.370103	0.347	0.071	7.40642e-11	0	Sigmar1
Rpl3	7.33282e-15	0.567758	1	0.749	1.20654e-10	0	Rpl3
Iah1	7.59834e-15	0.30464	0.289	0.046	1.25023e-10	0	Iah1
Adipor2	9.45644e-15	0.295203	0.455	0.115	1.55596e-10	0	Adipor2
Tmod1	1.05726e-14	0.335208	0.355	0.074	1.73961e-10	0	Tmod1
Rps3	1.17659e-14	0.300577	0.983	0.508	1.93596e-10	0	Rps3
Erlin2	1.33707e-14	0.280641	0.372	0.08	2.20001e-10	0	Erlin2
SNORD73	1.94054e-14	0.49895	1	0.632	3.19297e-10	0	SNORD73
Wwp1	2.03926e-14	0.269001	0.355	0.074	3.3554e-10	0	Wwp1
ENSMAUG00000007826	3.05684e-14	0.393211	0.314	0.06	5.02972e-10	0	ENSMAUG00000007826
Clta	3.32657e-14	0.491278	0.983	0.552	5.47354e-10	0	Clta
Rab38	4.4563e-14	0.306373	0.355	0.076	7.3324e-10	0	Rab38
Trim44	6.49732e-14	0.315605	0.355	0.076	1.06907e-09	0	Trim44
Sdc4	9.36171e-14	0.264416	0.983	0.391	1.54038e-09	0	Sdc4
Pfdn5	9.5745e-14	0.275663	0.992	0.508	1.57539e-09	0	Pfdn5
Npepl1	9.78274e-14	0.252333	0.331	0.069	1.60965e-09	0	Npepl1
ENSMAUG00000020543	1.26875e-13	0.265424	0.992	0.467	2.0876e-09	0	ENSMAUG00000020543
Mgst1	1.38283e-13	0.345481	0.983	0.444	2.2753e-09	0	Mgst1
Ank3	1.64473e-13	0.267065	0.43	0.115	2.70624e-09	0	Ank3
Bcam	2.524e-13	0.513213	1	0.54	4.15299e-09	0	Bcam
Mga	1.74754e-12	0.264092	0.347	0.085	2.8754e-08	0	Mga
Kcnj13	2.45178e-12	0.308879	0.281	0.055	4.03416e-08	0	Kcnj13
Secisbp2l	2.48876e-12	0.270211	0.38	0.099	4.09501e-08	0	Secisbp2l
Slc12a2	1.27341e-11	0.316885	0.281	0.06	2.09527e-07	0	Slc12a2
Sftpa1	1.27438e-11	0.56941	0.983	0.669	2.09687e-07	0	Sftpa1
Bmp4	1.31808e-11	0.304144	0.314	0.074	2.16877e-07	0	Bmp4
Fabp5	3.88563e-11	0.385919	0.967	0.561	6.39341e-07	0	Fabp5
Gkn2	2.1024e-10	0.506284	0.421	0.136	3.45929e-06	0	Gkn2
Siva1	2.16487e-08	0.288716	1	0.729	0.000356208	0	Siva1
Rpl37a	2.20426e-08	0.317357	1	0.664	0.000362688	0	Rpl37a
Rpl26	2.92368e-08	0.268929	1	0.8	0.000481062	0	Rpl26
Rpl12	4.081e-08	0.274086	1	0.609	0.000671488	0	Rpl12
ENSMAUG00000015927	7.32898e-08	0.256673	1	0.733	0.00120591	0	ENSMAUG00000015927
Rpl23	8.18588e-08	0.296578	1	0.749	0.0013469	0	Rpl23
Rps23	1.29875e-07	0.336533	1	0.701	0.00213696	0	Rps23
Rpl18	1.79642e-07	0.291212	1	0.768	0.00295583	0	Rpl18
Rpl27a	2.75289e-07	0.270723	1	0.731	0.0045296	0	Rpl27a
Sod2	2.38786e-28	2.28308	0.874	0.556	3.92899e-24	1	Sod2
Ifitm2	1.9413e-27	2.91135	0.714	0.288	3.19422e-23	1	Ifitm2
Defb4b	7.9625e-25	1.73381	0.924	0.652	1.31015e-20	1	Defb4b
Lcn2	6.24534e-23	2.26115	0.79	0.51	1.02761e-18	1	Lcn2
ENSMAUG00000001917	2.03105e-21	1.20906	0.941	0.863	3.34188e-17	1	ENSMAUG00000001917
ENSMAUG00000014727	2.04072e-19	1.55896	0.95	0.627	3.3578e-15	1	ENSMAUG00000014727
Isg15	2.11293e-19	0.746349	0.941	0.558	3.47662e-15	1	Isg15
Psmb8	7.72199e-17	1.50377	0.731	0.423	1.27058e-12	1	Psmb8
Rps12	8.63497e-13	1.39704	0.782	0.673	1.4208e-08	1	Rps12
H2-Ab1	5.56326e-12	1.35203	0.748	0.6	9.15378e-08	1	H2-Ab1
B2m	8.45692e-12	0.763809	0.908	0.872	1.3915e-07	1	B2m
Hp	1.79717e-11	1.99625	0.294	0.076	2.95706e-07	1	Hp
Mt2a	2.02634e-11	2.10052	0.647	0.487	3.33414e-07	1	Mt2a
ENSMAUG00000020622	5.44057e-10	0.93332	0.866	0.828	8.95192e-06	1	ENSMAUG00000020622
Cd74	6.02546e-10	0.999606	0.882	0.805	9.9143e-06	1	Cd74
Txn1	6.73145e-10	1.2124	0.723	0.682	1.10759e-05	1	Txn1
Psme1	7.29428e-10	1.26962	0.697	0.62	1.2002e-05	1	Psme1
S100a6	8.94489e-10	1.95238	0.588	0.432	1.47179e-05	1	S100a6
Rpsa	1.39447e-09	1.02862	0.782	0.812	2.29446e-05	1	Rpsa
ENSMAUG00000004376	1.46472e-09	2.66613	0.361	0.149	2.41005e-05	1	ENSMAUG00000004376
Rps15a	2.11809e-09	0.749854	0.899	0.826	3.4851e-05	1	Rps15a
Rps18	2.6476e-09	0.871735	0.849	0.792	4.35635e-05	1	Rps18
H3f3b	3.49973e-09	0.64761	0.908	0.892	5.75845e-05	1	H3f3b
Fth1	4.75274e-09	0.532704	0.992	0.982	7.82016e-05	1	Fth1
Saa3	1.09795e-08	1.48335	0.42	0.217	0.000180656	1	Saa3
Rpl261	1.82746e-08	0.606321	0.916	0.824	0.00030069	1	Rpl26
Tpt1	3.1713e-08	0.6531	0.908	0.84	0.000521806	1	Tpt1
ENSMAUG00000020019	4.58803e-08	0.30564	0.067	0.352	0.000754915	1	ENSMAUG00000020019
ENSMAUG00000016802	7.88817e-08	0.899365	0.765	0.725	0.00129792	1	ENSMAUG00000016802
Ube2l6	8.6425e-08	1.15682	0.454	0.245	0.00142204	1	Ube2l6
Sftpa11	1.18689e-07	0.636848	0.933	0.684	0.00195291	1	Sftpa1
ENSMAUG00000014385	1.29943e-07	1.43522	0.37	0.176	0.00213808	1	ENSMAUG00000014385
RPS4X	1.5912e-07	0.67895	0.857	0.824	0.00261816	1	RPS4X
Sec61b	2.27563e-07	1.24684	0.639	0.597	0.00374432	1	Sec61b
ENSMAUG00000009463	2.6722e-07	0.947152	0.714	0.682	0.00439683	1	ENSMAUG00000009463
Fabp51	2.81137e-07	0.890746	0.782	0.613	0.00462582	1	Fabp5
Psmb9	2.86466e-07	1.50806	0.471	0.304	0.0047135	1	Psmb9
Ppia	3.04907e-07	0.512092	0.908	0.89	0.00501694	1	Ppia
Rpl36	5.9495e-07	0.810885	0.773	0.78	0.00978931	1	Rpl36
Uba52	2.51367e-06	0.614	0.84	0.838	0.0413599	1	Uba52
Dbi	3.03118e-06	0.826599	0.731	0.654	0.0498751	1	Dbi
Hopx	4.63475e-51	3.21758	0.983	0.767	7.62602e-47	2	Hopx
Sparc	1.22009e-50	3.18978	0.915	0.308	2.00753e-46	2	Sparc
Krt7	7.52153e-44	2.78496	0.915	0.388	1.23759e-39	2	Krt7
Aqp5	6.45094e-40	2.76129	0.814	0.242	1.06144e-35	2	Aqp5
Ager	1.52393e-39	2.30226	0.949	0.674	2.50747e-35	2	Ager
Mfge8	1.93633e-36	2.48209	0.737	0.178	3.18603e-32	2	Mfge8
Anxa3	1.77416e-33	2.56745	0.678	0.167	2.91921e-29	2	Anxa3
Crabp1	2.82534e-31	2.92212	0.508	0.073	4.64881e-27	2	Crabp1
Cavin2	1.39634e-29	2.83593	0.542	0.105	2.29755e-25	2	Cavin2
Tmsb4x	1.98989e-29	1.24134	0.983	0.993	3.27416e-25	2	Tmsb4x
S100a111	1.63137e-28	2.16766	0.873	0.667	2.68426e-24	2	S100a11
Actb	4.33508e-27	1.32888	0.958	0.927	7.13295e-23	2	Actb
Tmsb10	1.10126e-24	1.58827	0.924	0.895	1.81201e-20	2	Tmsb10
Cav1	1.11137e-23	2.38194	0.5	0.103	1.82864e-19	2	Cav1
ENSMAUG00000015526	6.29482e-23	2.68965	0.669	0.311	1.03575e-18	2	ENSMAUG00000015526
Lgals3	6.10413e-22	2.36621	0.78	0.616	1.00437e-17	2	Lgals3
Emp2	6.37593e-21	2.12425	0.737	0.454	1.0491e-16	2	Emp2
Rarres2	4.43206e-20	2.43347	0.508	0.158	7.29251e-16	2	Rarres2
CRYAB	6.34663e-20	2.32838	0.398	0.078	1.04427e-15	2	CRYAB
Sec14l3	2.67705e-19	2.47744	0.678	0.386	4.40482e-15	2	Sec14l3
Cav2	3.95153e-19	2.3322	0.475	0.128	6.50184e-15	2	Cav2
S100a10	9.40088e-19	2.24569	0.669	0.37	1.54682e-14	2	S100a10
Prdx6	2.0256e-17	2.20252	0.737	0.582	3.33292e-13	2	Prdx6
Timp2	7.19071e-17	2.0946	0.415	0.105	1.18316e-12	2	Timp2
ENSMAUG00000014958	1.02446e-16	2.4815	0.483	0.174	1.68564e-12	2	ENSMAUG00000014958
Myl12a	3.18349e-14	1.88044	0.703	0.605	5.23812e-10	2	Myl12a
Ehd2	4.78859e-14	2.16762	0.331	0.08	7.87915e-10	2	Ehd2
ENSMAUG00000001093	1.1309e-13	2.38474	0.254	0.043	1.86077e-09	2	ENSMAUG00000001093
Rgcc	6.06322e-13	1.46011	0.847	0.854	9.97642e-09	2	Rgcc
Clic3	1.89286e-12	1.70057	0.72	0.671	3.11451e-08	2	Clic3
Mt2a1	1.90121e-12	0.343334	0.161	0.619	3.12825e-08	2	Mt2a
Igfbp7	2.22449e-12	2.1127	0.653	0.532	3.66017e-08	2	Igfbp7
Rtkn2	1.01868e-11	2.24296	0.297	0.078	1.67614e-07	2	Rtkn2
Vamp8	2.20748e-11	1.11489	0.788	0.833	3.63219e-07	2	Vamp8
ENSMAUG00000013078	5.63078e-11	1.43554	0.754	0.767	9.26488e-07	2	ENSMAUG00000013078
Lmo1	6.7198e-11	2.31734	0.254	0.062	1.10568e-06	2	Lmo1
Atp6v0e1	7.31173e-11	1.7139	0.678	0.642	1.20307e-06	2	Atp6v0e1
Plaat3	8.59084e-11	2.39306	0.441	0.205	1.41354e-06	2	Plaat3
Krt19	4.55206e-10	1.9513	0.593	0.461	7.48997e-06	2	Krt19
Plbd1	8.68279e-10	1.8108	0.263	0.071	1.42867e-05	2	Plbd1
Tubb6	3.59431e-09	2.03262	0.297	0.107	5.91408e-05	2	Tubb6
Vegfa	4.49916e-09	1.64943	0.305	0.103	7.40292e-05	2	Vegfa
Limd2	3.26021e-08	1.83723	0.339	0.148	0.000536435	2	Limd2
Ubb	3.65163e-08	0.569404	0.839	0.897	0.00060084	2	Ubb
Gsn	4.83426e-08	2.07955	0.458	0.297	0.000795429	2	Gsn
Atp2b1	1.06851e-07	0.345001	0.085	0.374	0.00175813	2	Atp2b1
Crip2	1.33397e-07	1.99097	0.576	0.521	0.00219491	2	Crip2
Tnfrsf12a	1.51654e-07	1.51545	0.432	0.253	0.00249532	2	Tnfrsf12a
Polr2f	2.0246e-07	0.388324	0.127	0.447	0.00333127	2	Polr2f
Cadm1	2.38771e-07	0.292644	0.085	0.363	0.00392874	2	Cadm1
Cldn18	2.51677e-07	1.48537	0.636	0.605	0.00414109	2	Cldn18
Anxa5	3.07536e-07	1.89762	0.593	0.578	0.0050602	2	Anxa5
Rnaset2	3.13024e-07	0.351046	0.119	0.429	0.00515049	2	Rnaset2
Hnrnpk	3.27261e-07	0.35533	0.11	0.402	0.00538475	2	Hnrnpk
Mrpl34	3.71824e-07	0.358243	0.093	0.374	0.006118	2	Mrpl34
Cst61	5.07785e-07	0.285278	0.093	0.37	0.0083551	2	Cst6
Polr1d	5.38338e-07	0.424248	0.169	0.518	0.00885781	2	Polr1d
Vamp5	5.49958e-07	2.08954	0.449	0.315	0.00904901	2	Vamp5
Tmbim4	6.08483e-07	0.318857	0.153	0.482	0.010012	2	Tmbim4
Gstp1	6.26491e-07	0.707901	0.78	0.833	0.0103083	2	Gstp1
Nectin2	6.57014e-07	0.400065	0.153	0.484	0.0108105	2	Nectin2
Krt18	7.73107e-07	0.63152	0.136	0.434	0.0127207	2	Krt18
Crip1	8.97727e-07	1.36623	0.644	0.66	0.0147712	2	Crip1
Chmp3	1.00671e-06	0.366585	0.093	0.361	0.0165645	2	Chmp3
Tpm1	1.01945e-06	1.77668	0.593	0.575	0.016774	2	Tpm1
Mrpl33	1.02274e-06	0.30713	0.203	0.541	0.0168282	2	Mrpl33
Dstn	1.20207e-06	1.91751	0.585	0.578	0.0197788	2	Dstn
Rtcb1	1.48139e-06	0.27588	0.076	0.326	0.0243748	2	Rtcb
Cst3	1.55351e-06	1.71199	0.576	0.568	0.0255615	2	Cst3
Rab2a	1.68974e-06	0.253291	0.161	0.47	0.0278029	2	Rab2a
Mtdh	1.92185e-06	0.38836	0.076	0.322	0.0316221	2	Mtdh
Myl6	1.9946e-06	1.16978	0.678	0.774	0.0328191	2	Myl6
Hadha	2.11217e-06	0.289014	0.136	0.432	0.0347536	2	Hadha
Sarnp	2.3651e-06	0.395154	0.076	0.317	0.0389153	2	Sarnp
Hnrnpl	2.84833e-06	0.583257	0.153	0.454	0.0468664	2	Hnrnpl
Bex3	3.00611e-06	0.256822	0.11	0.374	0.0494626	2	Bex3
Steap4	2.4561e-50	2.39295	0.846	0.094	4.04127e-46	3	Steap4
ENSMAUG00000005083	3.20252e-37	2.42833	0.769	0.106	5.26942e-33	3	ENSMAUG00000005083
ENSMAUG00000001023	7.67601e-34	1.01892	0.508	0.037	1.26301e-29	3	ENSMAUG00000001023
Slc1a1	1.82247e-28	1.28998	0.723	0.143	2.9987e-24	3	Slc1a1
Rgs4	2.42152e-28	0.9107	0.446	0.035	3.98437e-24	3	Rgs4
Glrx	1.43529e-27	1.03846	0.815	0.198	2.36162e-23	3	Glrx
Eif2ak2	2.29705e-27	0.948306	0.831	0.173	3.77957e-23	3	Eif2ak2
C4bp	4.05163e-27	1.73561	0.831	0.232	6.66655e-23	3	C4bp
ENSMAUG00000010500	1.46099e-26	0.973452	0.646	0.104	2.40391e-22	3	ENSMAUG00000010500
Pigr1	1.74514e-26	1.63513	0.938	0.31	2.87145e-22	3	Pigr
ENSMAUG00000013430	2.90825e-26	0.711554	0.323	0.014	4.78524e-22	3	ENSMAUG00000013430
Atp2a2	2.94491e-26	1.14049	0.769	0.175	4.84556e-22	3	Atp2a2
Serpine21	6.49136e-26	1.66779	0.938	0.36	1.06809e-21	3	Serpine2
Muc11	1.08622e-24	1.31055	0.985	0.379	1.78727e-20	3	Muc1
Irf7	2.12056e-24	0.534697	0.892	0.21	3.48917e-20	3	Irf7
Sftpa12	2.7122e-24	1.50571	1	0.703	4.46266e-20	3	Sftpa1
Parp9	2.7176e-24	0.395625	0.662	0.112	4.47154e-20	3	Parp9
Igtp	3.76721e-24	0.422637	0.846	0.189	6.19856e-20	3	Igtp
Ggt11	6.77093e-24	1.27	0.708	0.141	1.11409e-19	3	Ggt1
Tap2	7.42561e-24	0.692068	0.862	0.206	1.22181e-19	3	Tap2
Dpp9	8.59779e-24	0.91349	0.646	0.124	1.41468e-19	3	Dpp9
Gm138891	1.22278e-23	1.32249	0.862	0.236	2.01196e-19	3	Gm13889
Pgc1	1.35818e-23	2.28562	0.862	0.305	2.23475e-19	3	Pgc
C1s	1.81182e-23	0.45056	0.262	0.008	2.98117e-19	3	C1s
Acsl4	1.90994e-23	1.1062	0.831	0.242	3.14261e-19	3	Acsl4
Hspa5	4.35965e-23	1.69902	0.969	0.493	7.17337e-19	3	Hspa5
Atp1a1	1.25171e-22	1.55561	0.938	0.407	2.05957e-18	3	Atp1a1
ENSMAUG000000043761	1.29429e-22	1.21199	0.662	0.132	2.12962e-18	3	ENSMAUG00000004376
C1r	2.33951e-22	0.574488	0.308	0.018	3.84942e-18	3	C1r
Adar	3.37082e-22	0.666855	0.431	0.051	5.54634e-18	3	Adar
ENSMAUG00000007175	5.38352e-22	1.14787	0.538	0.088	8.85804e-18	3	ENSMAUG00000007175
ENSMAUG00000002714	6.73625e-22	0.640106	0.615	0.112	1.10838e-17	3	ENSMAUG00000002714
Gbp5	7.88644e-22	1.01607	0.708	0.149	1.29764e-17	3	Gbp5
Mx1	8.33441e-22	0.695457	0.831	0.185	1.37134e-17	3	Mx1
Dhx58	8.85522e-22	0.323409	0.477	0.063	1.45704e-17	3	Dhx58
Stat1	9.67251e-22	0.569414	0.692	0.147	1.59151e-17	3	Stat1
St3gal5	1.10374e-21	1.25053	0.908	0.344	1.8161e-17	3	St3gal5
Fetub1	3.45375e-21	0.899371	0.754	0.206	5.6828e-17	3	Fetub
Hsp90b1	5.27457e-21	1.30875	0.862	0.32	8.67877e-17	3	Hsp90b1
Lbp	7.08356e-21	0.997987	0.631	0.149	1.16553e-16	3	Lbp
Met1	8.21183e-21	1.03835	0.754	0.214	1.35117e-16	3	Met
ENSMAUG00000020551	8.97005e-21	0.598257	0.738	0.159	1.47593e-16	3	ENSMAUG00000020551
Pdia6	9.31886e-21	1.34251	0.938	0.42	1.53333e-16	3	Pdia6
Herc6	1.00441e-20	0.511677	0.569	0.094	1.65266e-16	3	Herc6
ENSMAUG00000002564	2.5876e-20	1.01538	0.415	0.055	4.25763e-16	3	ENSMAUG00000002564
ENSMAUG00000016638	3.12982e-20	0.755548	0.662	0.153	5.1498e-16	3	ENSMAUG00000016638
Ezr	4.74024e-20	1.09866	0.938	0.428	7.79959e-16	3	Ezr
Cxcl171	7.40769e-20	0.542219	0.754	0.2	1.21886e-15	3	Cxcl17
Fgfr3	1.10416e-19	1.2633	0.708	0.2	1.81679e-15	3	Fgfr3
P4hb	1.67398e-19	0.908349	0.892	0.322	2.75437e-15	3	P4hb
Slc17a2	2.13777e-19	1.40599	0.477	0.075	3.51748e-15	3	Slc17a2
Abca31	2.56515e-19	1.28401	0.954	0.35	4.22069e-15	3	Abca3
Hal	3.10934e-19	0.733124	0.431	0.061	5.1161e-15	3	Hal
Hyou1	4.6411e-19	0.550055	0.492	0.086	7.63647e-15	3	Hyou1
Socs3	6.61965e-19	0.8911	0.738	0.198	1.0892e-14	3	Socs3
Tapbp	1.38043e-18	0.961224	0.923	0.35	2.27136e-14	3	Tapbp
Bst21	1.53696e-18	0.520152	0.862	0.238	2.52891e-14	3	Bst2
Sdc41	1.5578e-18	1.34541	0.954	0.462	2.56321e-14	3	Sdc4
Slc34a21	2.62637e-18	1.43149	0.954	0.387	4.32143e-14	3	Slc34a2
Vmp1	3.51644e-18	0.846103	0.769	0.23	5.78595e-14	3	Vmp1
Jak2	3.53289e-18	0.835531	0.538	0.116	5.81301e-14	3	Jak2
Lgals3bp	3.80566e-18	0.978946	0.646	0.153	6.26183e-14	3	Lgals3bp
Pip5k1b	4.30984e-18	0.817082	0.585	0.134	7.09142e-14	3	Pip5k1b
Msmo11	4.52284e-18	1.0357	0.846	0.279	7.44188e-14	3	Msmo1
Mitd1	6.53452e-18	0.319115	0.769	0.208	1.07519e-13	3	Mitd1
Ssr3	1.26643e-17	0.696384	0.754	0.242	2.08378e-13	3	Ssr3
H2-Ea-ps	1.29365e-17	1.13008	0.954	0.434	2.12857e-13	3	H2-Ea-ps
ENSMAUG00000005493	1.40043e-17	0.288652	0.446	0.069	2.30427e-13	3	ENSMAUG00000005493
ENSMAUG000000140851	1.80869e-17	0.632295	0.846	0.267	2.97602e-13	3	ENSMAUG00000014085
Ctsc1	2.26912e-17	0.964438	0.877	0.326	3.73361e-13	3	Ctsc
Sec61a1	2.34113e-17	0.749349	0.646	0.173	3.8521e-13	3	Sec61a1
ENSMAUG00000021779	2.50096e-17	0.88275	0.785	0.267	4.11508e-13	3	ENSMAUG00000021779
Lpcat1	3.26914e-17	0.558193	0.462	0.086	5.37904e-13	3	Lpcat1
Npc21	3.38038e-17	1.04099	1	0.815	5.56208e-13	3	Npc2
ENSMAUG000000191771	7.58129e-17	0.883579	0.846	0.305	1.24743e-12	3	ENSMAUG00000019177
Sftpd1	8.02219e-17	1.11829	1	0.56	1.31997e-12	3	Sftpd
ENSMAUG00000010143	8.5399e-17	0.533493	0.708	0.193	1.40515e-12	3	ENSMAUG00000010143
Calr	9.10263e-17	1.17449	1	0.552	1.49775e-12	3	Calr
ENSMAUG000000059891	9.96304e-17	0.783457	0.615	0.153	1.63932e-12	3	ENSMAUG00000005989
Serp1	1.02505e-16	0.540892	0.877	0.318	1.68661e-12	3	Serp1
Canx	1.24558e-16	0.799311	0.846	0.318	2.04948e-12	3	Canx
Lamp31	1.44874e-16	1.06785	0.985	0.578	2.38375e-12	3	Lamp3
Manf	1.59833e-16	0.906523	0.769	0.279	2.62989e-12	3	Manf
Pgm1	1.66797e-16	0.685306	0.738	0.23	2.74447e-12	3	Pgm1
Adcy7	1.87357e-16	0.653658	0.6	0.153	3.08277e-12	3	Adcy7
Pdia4	2.40796e-16	0.754078	0.646	0.189	3.96206e-12	3	Pdia4
Nlrc5	3.13948e-16	0.61536	0.277	0.026	5.16571e-12	3	Nlrc5
Stt3a	3.25057e-16	0.451496	0.554	0.134	5.34849e-12	3	Stt3a
Tmem97	3.41065e-16	0.435926	0.323	0.041	5.61189e-12	3	Tmem97
Helz2	3.5374e-16	0.395212	0.415	0.069	5.82044e-12	3	Helz2
Fkbp11	3.78775e-16	0.346236	0.308	0.035	6.23236e-12	3	Fkbp11
ENSMAUG00000004294	4.76812e-16	0.598191	0.692	0.179	7.84546e-12	3	ENSMAUG00000004294
ENSMAUG00000013706	4.77922e-16	0.686709	0.308	0.037	7.86373e-12	3	ENSMAUG00000013706
Ddx39a	5.74931e-16	0.416469	0.462	0.088	9.45992e-12	3	Ddx39a
Ddx58	6.95347e-16	0.414362	0.508	0.1	1.14412e-11	3	Ddx58
Ddost	7.12694e-16	0.660721	0.923	0.369	1.17267e-11	3	Ddost
Mapkapk2	7.22852e-16	0.819994	0.538	0.132	1.18938e-11	3	Mapkapk2
Srpra	8.37236e-16	0.803707	0.8	0.283	1.37759e-11	3	Srpra
H2-Aa1	8.73498e-16	1.15731	0.985	0.534	1.43725e-11	3	H2-Aa
Cd741	1.26063e-15	0.971876	1	0.798	2.07424e-11	3	Cd74
Ier3	1.63206e-15	0.67926	0.477	0.106	2.68539e-11	3	Ier3
Clu	1.64385e-15	0.555614	0.477	0.096	2.70479e-11	3	Clu
Mfsd2a	2.00334e-15	0.524767	0.338	0.049	3.2963e-11	3	Mfsd2a
Tnfrsf1a	2.32888e-15	0.70951	0.723	0.244	3.83194e-11	3	Tnfrsf1a
Maob	3.07741e-15	0.84542	0.631	0.187	5.06357e-11	3	Maob
Lyst	3.39205e-15	0.604545	0.262	0.026	5.58129e-11	3	Lyst
Adora2b	3.54137e-15	0.498733	0.4	0.073	5.82697e-11	3	Adora2b
Cdk5rap3	3.69505e-15	0.548311	0.492	0.11	6.07983e-11	3	Cdk5rap3
Tbc1d2b	4.35076e-15	0.562682	0.369	0.061	7.15874e-11	3	Tbc1d2b
Fgg	4.38697e-15	1.00105	0.6	0.173	7.21833e-11	3	Fgg
Txndc5	6.43551e-15	0.468036	0.831	0.295	1.0589e-10	3	Txndc5
Mmd1	7.36985e-15	0.528137	0.662	0.196	1.21264e-10	3	Mmd
Brd2	7.37624e-15	0.729552	0.615	0.173	1.21369e-10	3	Brd2
Rnf19b	1.25025e-14	0.608433	0.431	0.084	2.05717e-10	3	Rnf19b
H2-Ab11	1.2692e-14	1.03288	0.985	0.585	2.08834e-10	3	H2-Ab1
Lss	1.31607e-14	0.766919	0.585	0.167	2.16547e-10	3	Lss
Rab27a	1.3308e-14	0.67998	0.492	0.112	2.1897e-10	3	Rab27a
Rpn1	1.59902e-14	1.0082	0.846	0.399	2.63103e-10	3	Rpn1
Cd2001	1.94106e-14	0.562347	0.677	0.202	3.19382e-10	3	Cd200
ENSMAUG00000008923	1.94251e-14	0.705502	0.8	0.297	3.19621e-10	3	ENSMAUG00000008923
Myof	2.03921e-14	0.596901	0.585	0.155	3.35532e-10	3	Myof
Oat	2.05214e-14	0.529832	0.708	0.24	3.3766e-10	3	Oat
Hfe	2.70512e-14	0.44765	0.462	0.102	4.451e-10	3	Hfe
Lcn21	2.86837e-14	0.936782	0.938	0.521	4.71962e-10	3	Lcn2
Zbtb48	3.82056e-14	0.410977	0.477	0.11	6.28634e-10	3	Zbtb48
Tfrc	4.15447e-14	0.700078	0.477	0.112	6.83577e-10	3	Tfrc
Cebpd	4.46192e-14	0.905445	0.892	0.442	7.34165e-10	3	Cebpd
Hmgcr1	5.05108e-14	0.897108	0.692	0.242	8.31105e-10	3	Hmgcr
Pdia3	5.26018e-14	0.862473	0.923	0.462	8.6551e-10	3	Pdia3
Tlr4	5.98913e-14	0.419458	0.277	0.035	9.85451e-10	3	Tlr4
Dnajc3	6.49839e-14	0.593168	0.662	0.218	1.06925e-09	3	Dnajc3
ENSMAUG00000016756	7.15795e-14	0.838904	0.292	0.039	1.17777e-09	3	ENSMAUG00000016756
Sdc21	7.1619e-14	0.697875	0.662	0.212	1.17842e-09	3	Sdc2
Kdelr2	7.18036e-14	0.590169	0.708	0.226	1.18146e-09	3	Kdelr2
ENSMAUG000000188171	8.61343e-14	0.612719	0.662	0.216	1.41725e-09	3	ENSMAUG00000018817
Xdh	9.24069e-14	0.627516	0.431	0.088	1.52046e-09	3	Xdh
Dnajb11	9.53277e-14	0.554973	0.615	0.183	1.56852e-09	3	Dnajb11
Hspa9	9.79197e-14	0.415401	0.708	0.23	1.61117e-09	3	Hspa9
C4b	1.03023e-13	0.951675	0.662	0.226	1.69515e-09	3	C4b
Btg2	1.17757e-13	0.629656	0.862	0.352	1.93757e-09	3	Btg2
Mx21	1.23225e-13	0.661142	0.985	0.432	2.02754e-09	3	Mx2
Synrg	1.25698e-13	0.54815	0.338	0.055	2.06824e-09	3	Synrg
Clic4	1.49309e-13	0.374868	0.785	0.308	2.45672e-09	3	Clic4
Thoc2	1.53956e-13	0.368267	0.523	0.132	2.53319e-09	3	Thoc2
Acly	1.65295e-13	0.725324	0.631	0.212	2.71977e-09	3	Acly
ENSMAUG00000015730	1.80533e-13	0.481113	0.446	0.098	2.97049e-09	3	ENSMAUG00000015730
Nfe2l2	1.81749e-13	0.399203	0.738	0.251	2.99049e-09	3	Nfe2l2
Brd7	2.14199e-13	0.621463	0.677	0.234	3.52443e-09	3	Brd7
Rpn2	2.29109e-13	0.687136	0.8	0.334	3.76977e-09	3	Rpn2
Elf3	2.42674e-13	0.448526	0.585	0.167	3.99295e-09	3	Elf3
Keap1	3.43859e-13	0.716397	0.538	0.153	5.65785e-09	3	Keap1
Ifi35	3.85952e-13	0.371496	0.923	0.365	6.35046e-09	3	Ifi35
Cd36	3.99737e-13	0.481532	0.415	0.092	6.57727e-09	3	Cd36
Slc31a11	5.31084e-13	0.93161	0.846	0.415	8.73846e-09	3	Slc31a1
Soat1	5.83367e-13	0.549632	0.292	0.043	9.59872e-09	3	Soat1
Hmgcs11	7.24766e-13	0.87625	0.692	0.248	1.19253e-08	3	Hmgcs1
Slc35b1	7.31538e-13	0.373899	0.677	0.228	1.20367e-08	3	Slc35b1
M6pr	7.5991e-13	0.663759	0.662	0.226	1.25036e-08	3	M6pr
Znfx1	7.75572e-13	0.569218	0.354	0.065	1.27613e-08	3	Znfx1
Maged1	8.0099e-13	0.342464	0.477	0.114	1.31795e-08	3	Maged1
SDC11	8.57296e-13	0.625946	0.892	0.397	1.4106e-08	3	SDC1
Idi1	9.81621e-13	0.771714	0.677	0.255	1.61516e-08	3	Idi1
Fdft1	9.84274e-13	0.348117	0.615	0.185	1.61952e-08	3	Fdft1
ENSMAUG00000014632	1.2796e-12	0.646372	0.323	0.057	2.10546e-08	3	ENSMAUG00000014632
Thbs1	1.28894e-12	0.792337	0.4	0.084	2.12082e-08	3	Thbs1
Sptlc2	1.32843e-12	0.533791	0.677	0.23	2.1858e-08	3	Sptlc2
Dipk1a	1.64352e-12	0.414358	0.446	0.104	2.70425e-08	3	Dipk1a
Hm13	1.89596e-12	0.394571	0.508	0.141	3.11961e-08	3	Hm13
Ctnnb1	2.0142e-12	0.421961	0.815	0.324	3.31416e-08	3	Ctnnb1
Sqle1	2.08342e-12	0.689398	0.831	0.348	3.42807e-08	3	Sqle
Trim461	2.08467e-12	0.48884	0.738	0.281	3.43012e-08	3	Trim46
Kmt2e	2.25678e-12	0.589061	0.815	0.318	3.7133e-08	3	Kmt2e
P4ha1	2.37233e-12	0.45293	0.585	0.175	3.90342e-08	3	P4ha1
H2-DMa	2.5163e-12	0.502461	0.523	0.153	4.14032e-08	3	H2-DMa
Ldlr	2.62059e-12	0.961846	0.508	0.151	4.31191e-08	3	Ldlr
Slc9a3r1	2.87055e-12	0.437752	0.877	0.373	4.72321e-08	3	Slc9a3r1
Phlda1	2.94251e-12	0.545743	0.615	0.196	4.84161e-08	3	Phlda1
ENSMAUG00000009451	3.0865e-12	0.412088	0.369	0.075	5.07853e-08	3	ENSMAUG00000009451
Fndc3a	3.18402e-12	0.296546	0.277	0.041	5.23898e-08	3	Fndc3a
Slc22a23	3.31442e-12	0.827335	0.585	0.189	5.45354e-08	3	Slc22a23
Eif4g1	3.38383e-12	0.442307	0.523	0.151	5.56775e-08	3	Eif4g1
Spcs3	3.4706e-12	0.498885	0.615	0.206	5.71052e-08	3	Spcs3
Aco1	3.74844e-12	0.51453	0.446	0.108	6.16769e-08	3	Aco1
ENSMAUG00000000909	3.76148e-12	0.694463	0.523	0.155	6.18914e-08	3	ENSMAUG00000000909
Ccnd12	3.89602e-12	0.699349	0.785	0.299	6.41052e-08	3	Ccnd1
Noxo1	4.05746e-12	0.563108	0.415	0.096	6.67614e-08	3	Noxo1
Gabpb1	4.435e-12	0.576169	0.308	0.055	7.29736e-08	3	Gabpb1
ENSMAUG000000147271	4.77278e-12	1.14546	0.969	0.66	7.85314e-08	3	ENSMAUG00000014727
Ifitm21	4.78931e-12	0.852461	0.8	0.324	7.88033e-08	3	Ifitm2
Atp1b11	4.80479e-12	0.443403	0.677	0.238	7.90581e-08	3	Atp1b1
Sec11c	4.97258e-12	0.312526	0.769	0.301	8.18188e-08	3	Sec11c
Nampt	5.0223e-12	0.422723	0.477	0.126	8.26369e-08	3	Nampt
Gadd45g1	5.97993e-12	0.893652	0.708	0.275	9.83938e-08	3	Gadd45g
Tmed91	6.06106e-12	0.298141	0.769	0.291	9.97288e-08	3	Tmed9
Sftpb1	6.07961e-12	0.928073	1	0.853	1.00034e-07	3	Sftpb
Tmem263	7.58942e-12	0.272126	0.415	0.096	1.24876e-07	3	Tmem263
Kcnj15	7.63672e-12	0.639858	0.477	0.134	1.25655e-07	3	Kcnj15
CUNH19orf66	7.89032e-12	0.479808	0.415	0.096	1.29827e-07	3	CUNH19orf66
Magt1	8.37666e-12	0.279208	0.462	0.122	1.3783e-07	3	Magt1
Rnf114	9.09046e-12	0.44756	0.6	0.191	1.49574e-07	3	Rnf114
Abhd2	9.50695e-12	0.367694	0.6	0.196	1.56427e-07	3	Abhd2
Scly	9.55962e-12	0.345138	0.262	0.039	1.57294e-07	3	Scly
Bpgm	9.7756e-12	0.321372	0.338	0.065	1.60848e-07	3	Bpgm
Hdlbp1	1.03765e-11	0.516492	0.877	0.407	1.70736e-07	3	Hdlbp
Ubr1	1.05067e-11	0.828483	0.538	0.173	1.72877e-07	3	Ubr1
Atp8a11	1.05261e-11	0.874169	0.569	0.198	1.73197e-07	3	Atp8a1
Sod21	1.16682e-11	0.938737	0.923	0.585	1.91988e-07	3	Sod2
Pml	1.29843e-11	0.513362	0.354	0.073	2.13644e-07	3	Pml
Acss21	1.30367e-11	0.568655	0.8	0.305	2.14506e-07	3	Acss2
Cat1	1.38048e-11	0.638859	0.862	0.363	2.27145e-07	3	Cat
Slc39a1	1.44022e-11	0.356806	0.462	0.122	2.36974e-07	3	Slc39a1
ENSMAUG00000020394	1.4722e-11	0.388414	0.323	0.061	2.42235e-07	3	ENSMAUG00000020394
Fus	1.74995e-11	0.529812	0.708	0.271	2.87937e-07	3	Fus
Pdhb	1.84377e-11	0.417159	0.523	0.165	3.03374e-07	3	Pdhb
Foxa2	1.95819e-11	0.8022	0.569	0.204	3.222e-07	3	Foxa2
Smc6	2.12595e-11	0.396568	0.446	0.118	3.49805e-07	3	Smc6
Creld2	2.22581e-11	0.25987	0.385	0.084	3.66235e-07	3	Creld2
Rai14	2.26769e-11	0.664792	0.354	0.079	3.73125e-07	3	Rai14
Sfpq	2.57072e-11	0.550017	0.615	0.216	4.22987e-07	3	Sfpq
Phc2	2.6371e-11	0.467867	0.277	0.047	4.33908e-07	3	Phc2
Gns	2.70672e-11	0.699527	0.492	0.147	4.45364e-07	3	Gns
ENSMAUG000000099981	2.81121e-11	0.811348	0.985	0.699	4.62556e-07	3	ENSMAUG00000009998
PRNP1	2.91436e-11	0.864409	0.862	0.43	4.79529e-07	3	PRNP
Mrps18b	3.48662e-11	0.250755	0.462	0.122	5.73689e-07	3	Mrps18b
Chp1	3.50205e-11	0.384869	0.723	0.285	5.76227e-07	3	Chp1
Kat14	3.59487e-11	0.263006	0.415	0.098	5.91499e-07	3	Kat14
Ssr21	3.64476e-11	0.45234	0.862	0.387	5.99709e-07	3	Ssr2
Elovl11	4.06909e-11	0.847464	0.877	0.399	6.69527e-07	3	Elovl1
Nsdhl	4.18261e-11	0.441067	0.431	0.112	6.88207e-07	3	Nsdhl
Foxp1	4.25802e-11	0.530594	0.692	0.255	7.00615e-07	3	Foxp1
Mvp	4.41738e-11	0.268577	0.538	0.159	7.26836e-07	3	Mvp
Lonp1	4.44207e-11	0.447988	0.308	0.059	7.30898e-07	3	Lonp1
Kng11	5.71917e-11	0.599328	0.769	0.295	9.41033e-07	3	Kng1
Rbm47	5.9362e-11	0.89306	0.523	0.175	9.76743e-07	3	Rbm47
Fam122a	6.95235e-11	0.316891	0.446	0.118	1.14394e-06	3	Fam122a
Timm29	7.51145e-11	0.326683	0.385	0.09	1.23593e-06	3	Timm29
Spcs2	8.36143e-11	0.58333	0.923	0.477	1.37579e-06	3	Spcs2
ENSMAUG00000006177	8.54113e-11	0.354554	0.323	0.067	1.40536e-06	3	ENSMAUG00000006177
Cpm1	9.16014e-11	0.557364	0.6	0.204	1.50721e-06	3	Cpm
Plin2	9.51783e-11	0.628064	0.708	0.295	1.56606e-06	3	Plin2
Tmed10	1.02301e-10	0.302676	0.785	0.31	1.68326e-06	3	Tmed10
Emb1	1.04668e-10	0.533123	0.6	0.222	1.72221e-06	3	Emb
Tm9sf3	1.14966e-10	0.288111	0.846	0.373	1.89165e-06	3	Tm9sf3
Dram11	1.22739e-10	0.643105	0.923	0.446	2.01955e-06	3	Dram1
Rab10	1.40425e-10	0.280393	0.615	0.206	2.31055e-06	3	Rab10
H6pd	1.4232e-10	0.574625	0.292	0.057	2.34173e-06	3	H6pd
Tram11	1.50551e-10	0.610053	0.723	0.31	2.47717e-06	3	Tram1
ENSMAUG000000008462	1.59794e-10	0.353366	0.569	0.187	2.62925e-06	3	ENSMAUG00000000846
Lmo4	1.60977e-10	0.325329	0.6	0.212	2.64871e-06	3	Lmo4
Tmem39a	1.71245e-10	0.256151	0.308	0.061	2.81767e-06	3	Tmem39a
Cltc	1.77942e-10	0.493551	0.677	0.257	2.92786e-06	3	Cltc
Gmppa	1.81332e-10	0.267514	0.4	0.098	2.98364e-06	3	Gmppa
Tiparp1	2.02152e-10	0.464928	0.631	0.228	3.3262e-06	3	Tiparp
Anpep	2.17403e-10	0.414317	0.262	0.045	3.57715e-06	3	Anpep
Anapc4	2.37814e-10	0.259108	0.477	0.145	3.91299e-06	3	Anapc4
Aco2	2.41225e-10	0.364582	0.569	0.191	3.96911e-06	3	Aco2
Ddx39b	2.45345e-10	0.474269	0.662	0.228	4.03691e-06	3	Ddx39b
Igsf31	2.64842e-10	0.593436	0.585	0.212	4.35771e-06	3	Igsf3
Insig11	3.04972e-10	0.737253	0.785	0.348	5.01801e-06	3	Insig1
Ank31	3.66318e-10	0.466533	0.477	0.145	6.0274e-06	3	Ank3
Tnfsf13b	3.67791e-10	0.404789	0.385	0.1	6.05163e-06	3	Tnfsf13b
Nucb21	4.03612e-10	0.316429	0.862	0.369	6.64102e-06	3	Nucb2
ENSMAUG00000019492	4.30861e-10	0.275256	0.892	0.42	7.08938e-06	3	ENSMAUG00000019492
Lman2	4.919e-10	0.358726	0.723	0.301	8.09371e-06	3	Lman2
Nipal2	4.97587e-10	0.359094	0.462	0.134	8.1873e-06	3	Nipal2
Tmed7	5.48749e-10	0.466036	0.385	0.1	9.02911e-06	3	Tmed7
Trim25	5.49818e-10	0.59394	0.4	0.106	9.0467e-06	3	Trim25
Rasa2	5.98779e-10	0.494406	0.369	0.094	9.85231e-06	3	Rasa2
Ctsh	6.03649e-10	0.409631	1	0.601	9.93245e-06	3	Ctsh
Hnrnpdl1	6.22798e-10	0.307005	0.723	0.271	1.02475e-05	3	Hnrnpdl
Fkbp2	6.49679e-10	0.338677	0.877	0.415	1.06898e-05	3	Fkbp2
Atp5f1a	6.63467e-10	0.406271	0.815	0.371	1.09167e-05	3	Atp5f1a
Hnrnph1	6.91845e-10	0.600854	0.369	0.094	1.13836e-05	3	Hnrnph1
Psmf1	7.37784e-10	0.259582	0.508	0.155	1.21395e-05	3	Psmf1
Atp13a1	7.39371e-10	0.448829	0.292	0.061	1.21656e-05	3	Atp13a1
Igsf8	9.13088e-10	0.622956	0.385	0.11	1.50239e-05	3	Igsf8
Atp11a	9.8005e-10	0.572612	0.4	0.118	1.61257e-05	3	Atp11a
Tmem258	1.09778e-09	0.25104	0.862	0.399	1.80628e-05	3	Tmem258
Eif1ax	1.12893e-09	0.265781	0.646	0.242	1.85754e-05	3	Eif1ax
Irx5	1.14491e-09	0.582387	0.554	0.2	1.88384e-05	3	Irx5
Galk1	1.2127e-09	0.338989	0.477	0.151	1.99537e-05	3	Galk1
Sc5d	1.22373e-09	0.396877	0.462	0.141	2.01353e-05	3	Sc5d
Lrp101	1.25244e-09	0.290837	0.662	0.251	2.06077e-05	3	Lrp10
Mrpl54	1.26542e-09	0.314154	0.4	0.11	2.08213e-05	3	Mrpl54
Cebpz	1.27994e-09	0.26427	0.308	0.067	2.10601e-05	3	Cebpz
Srrm2	1.42505e-09	0.624462	0.831	0.395	2.34478e-05	3	Srrm2
Nrd1	1.52142e-09	0.285036	0.415	0.116	2.50335e-05	3	Nrd1
Letm1	1.53868e-09	0.373512	0.385	0.104	2.53174e-05	3	Letm1
Chtop	1.68981e-09	0.296456	0.385	0.104	2.78041e-05	3	Chtop
Uso1	1.7788e-09	0.274737	0.462	0.143	2.92684e-05	3	Uso1
Psma4	1.92283e-09	0.290263	0.615	0.226	3.16383e-05	3	Psma4
Secisbp2l1	2.09335e-09	0.662407	0.415	0.126	3.44439e-05	3	Secisbp2l
Klhl21	2.36691e-09	0.327694	0.292	0.063	3.89451e-05	3	Klhl21
N4bp1	2.39842e-09	0.628356	0.338	0.086	3.94635e-05	3	N4bp1
Rnf1451	2.49402e-09	0.492744	0.692	0.287	4.10365e-05	3	Rnf145
Trf	2.66057e-09	0.773296	0.262	0.053	4.37771e-05	3	Trf
Nans	2.71906e-09	0.4181	0.385	0.106	4.47394e-05	3	Nans
Scgb3a2	2.92064e-09	0.282837	0.815	0.383	4.80562e-05	3	Scgb3a2
Adgrf5	2.96572e-09	0.626235	0.6	0.224	4.8798e-05	3	Adgrf5
Cox20	3.04422e-09	0.293868	0.492	0.163	5.00897e-05	3	Cox20
Fam120a	3.08282e-09	0.383798	0.446	0.138	5.07247e-05	3	Fam120a
Midn	3.17042e-09	0.305588	0.369	0.096	5.21661e-05	3	Midn
Naa20	4.28317e-09	0.358237	0.508	0.175	7.04753e-05	3	Naa20
Ctps1	4.77922e-09	0.453216	0.308	0.073	7.86373e-05	3	Ctps1
Trpv6	5.26116e-09	0.429468	0.354	0.094	8.65671e-05	3	Trpv6
Cabin11	5.62331e-09	0.573191	0.354	0.098	9.25259e-05	3	Cabin1
Ptcd3	5.81919e-09	0.303065	0.292	0.065	9.57489e-05	3	Ptcd3
Ptov1	6.14504e-09	0.486844	0.554	0.202	0.00010111	3	Ptov1
Copa	7.53432e-09	0.353997	0.369	0.104	0.00012397	3	Copa
Usp8	8.21954e-09	0.599301	0.492	0.175	0.000135244	3	Usp8
St3gal1	8.44482e-09	0.418632	0.308	0.075	0.000138951	3	St3gal1
Hk21	9.17146e-09	0.477924	0.385	0.12	0.000150907	3	Hk2
4932438A13Rik	9.59569e-09	0.313557	0.462	0.151	0.000157887	3	4932438A13Rik
ENSMAUG000000138882	9.82284e-09	0.43674	0.615	0.255	0.000161625	3	ENSMAUG00000013888
Lrrc59	1.00894e-08	0.395056	0.446	0.141	0.00016601	3	Lrrc59
Ankle2	1.06637e-08	0.384352	0.323	0.081	0.00017546	3	Ankle2
Stx4	1.0734e-08	0.340311	0.431	0.143	0.000176617	3	Stx4
Egfl61	1.10142e-08	0.578949	0.738	0.301	0.000181227	3	Egfl6
Serpinh11	1.33769e-08	0.476346	0.631	0.257	0.000220104	3	Serpinh1
Echs1	1.35144e-08	0.257641	0.815	0.369	0.000222367	3	Echs1
Szt21	1.40648e-08	0.529737	0.508	0.179	0.000231422	3	Szt2
Gkn21	1.42629e-08	0.983174	0.462	0.163	0.000234682	3	Gkn2
Sec13	1.43672e-08	0.314503	0.585	0.226	0.000236398	3	Sec13
Tkt	1.47321e-08	0.630168	1	0.558	0.000242403	3	Tkt
ENSMAUG00000014783	1.56216e-08	0.30382	0.4	0.126	0.000257038	3	ENSMAUG00000014783
Pi4k2b	1.63001e-08	0.509412	0.6	0.257	0.000268202	3	Pi4k2b
ENSMAUG00000012603	1.68963e-08	0.375319	0.277	0.063	0.000278012	3	ENSMAUG00000012603
Herpud2	1.72306e-08	0.36005	0.354	0.098	0.000283512	3	Herpud2
Napsa1	1.73019e-08	0.734964	0.985	0.509	0.000284686	3	Napsa
Gorasp2	1.73097e-08	0.369669	0.446	0.151	0.000284813	3	Gorasp2
Lta4h	1.73463e-08	0.288097	0.338	0.092	0.000285416	3	Lta4h
Megf9	1.82052e-08	0.539259	0.415	0.138	0.000299548	3	Megf9
Ybx3	1.83552e-08	0.254706	0.385	0.112	0.000302016	3	Ybx3
Fkbp4	1.84315e-08	0.405684	0.831	0.415	0.000303272	3	Fkbp4
Zc3h7a	1.88058e-08	0.287119	0.354	0.096	0.000309431	3	Zc3h7a
Dsp	1.93357e-08	0.257758	0.523	0.185	0.000318149	3	Dsp
Gna13	1.96678e-08	0.408643	0.385	0.116	0.000323614	3	Gna13
Ogdh1	2.07083e-08	0.372293	0.554	0.214	0.000340734	3	Ogdh
Cnga21	2.09332e-08	0.413377	0.523	0.196	0.000344435	3	Cnga2
Mid1ip11	2.23239e-08	0.558482	0.923	0.432	0.000367317	3	Mid1ip1
Iqgap11	2.34765e-08	0.569384	0.6	0.257	0.000386282	3	Iqgap1
Errfi1	2.44389e-08	0.55365	0.754	0.342	0.000402118	3	Errfi1
Ssr1	2.47453e-08	0.271261	0.323	0.084	0.000407159	3	Ssr1
Hnrnpa2b1	2.50275e-08	0.280941	0.923	0.462	0.000411802	3	Hnrnpa2b1
Top1	2.50402e-08	0.337348	0.815	0.375	0.000412011	3	Top1
Znf207	2.66161e-08	0.401073	0.477	0.171	0.000437941	3	Znf207
Cspp1	2.84573e-08	0.391664	0.277	0.065	0.000468236	3	Cspp1
ENSMAUG00000019903	3.06777e-08	0.570218	0.538	0.204	0.000504771	3	ENSMAUG00000019903
Cpeb4	3.12353e-08	0.416268	0.462	0.163	0.000513945	3	Cpeb4
ENSMAUG000000000041	3.18644e-08	0.319139	0.938	0.511	0.000524297	3	ENSMAUG00000000004
Bfar	3.28192e-08	0.531829	0.262	0.059	0.000540007	3	Bfar
Xbp1	3.51226e-08	0.300884	0.538	0.206	0.000577907	3	Xbp1
Ehf1	3.60436e-08	0.421138	0.415	0.138	0.000593062	3	Ehf
Srp68	3.62898e-08	0.342055	0.415	0.136	0.000597112	3	Srp68
Nsd1	3.68182e-08	0.686465	0.477	0.173	0.000605806	3	Nsd1
Ptp4a2	3.77801e-08	0.4286	0.754	0.346	0.000621633	3	Ptp4a2
Bmi1	3.9535e-08	0.648202	0.415	0.136	0.000650508	3	Bmi1
Kmt5b	4.08297e-08	0.2588	0.338	0.096	0.000671813	3	Kmt5b
Cited2	4.12228e-08	0.456494	0.415	0.134	0.000678279	3	Cited2
Snrnp200	4.26821e-08	0.320281	0.354	0.104	0.000702291	3	Snrnp200
Atp6v0d11	4.99187e-08	0.261846	0.585	0.238	0.000821363	3	Atp6v0d1
Prr15l	5.00288e-08	0.272455	0.662	0.281	0.000823175	3	Prr15l
Fdps	5.02125e-08	0.410354	0.8	0.413	0.000826197	3	Fdps
Aacs1	5.79293e-08	0.473359	0.523	0.21	0.000953169	3	Aacs
Crls1	6.62224e-08	0.37964	0.308	0.081	0.00108962	3	Crls1
7SK.76	6.78684e-08	0.623234	0.385	0.122	0.00111671	3	7SK.76
Ctsd	6.98331e-08	0.489264	0.954	0.523	0.00114903	3	Ctsd
Tjp3	7.80198e-08	0.433067	0.4	0.134	0.00128374	3	Tjp3
Gnl3	7.92164e-08	0.326906	0.385	0.12	0.00130343	3	Gnl3
ENSMAUG00000002746	7.94885e-08	0.301601	0.492	0.177	0.0013079	3	ENSMAUG00000002746
Arglu1	7.95297e-08	0.373495	0.477	0.169	0.00130858	3	Arglu1
Heatr3	7.9619e-08	0.490623	0.492	0.193	0.00131005	3	Heatr3
Sf3b1	8.71103e-08	0.36921	0.431	0.151	0.00143331	3	Sf3b1
B2m2	9.82512e-08	0.652156	1	0.864	0.00161663	3	B2m
Dhcr241	1.15055e-07	0.413557	0.369	0.118	0.00189311	3	Dhcr24
Ca2	1.18269e-07	0.609611	0.308	0.086	0.001946	3	Ca2
Faf2	1.18429e-07	0.325223	0.385	0.124	0.00194863	3	Faf2
Brd4	1.33846e-07	0.286472	0.446	0.159	0.00220231	3	Brd4
Gfpt1	1.3402e-07	0.483575	0.277	0.071	0.00220517	3	Gfpt1
ENSMAUG00000008963	1.36387e-07	0.481666	0.308	0.088	0.0022441	3	ENSMAUG00000008963
Cul2	1.38254e-07	0.273424	0.277	0.069	0.00227483	3	Cul2
Hk1	1.42115e-07	0.27372	0.4	0.13	0.00233836	3	Hk1
Npepps	1.52822e-07	0.406685	0.446	0.163	0.00251454	3	Npepps
Tes	1.53399e-07	0.456608	0.262	0.065	0.00252403	3	Tes
Tm7sf2	1.55014e-07	0.311015	0.323	0.096	0.00255061	3	Tm7sf2
Ppig	1.60706e-07	0.251647	0.662	0.291	0.00264425	3	Ppig
Mat2a	1.66819e-07	0.434853	0.523	0.212	0.00274484	3	Mat2a
Ykt6	1.73481e-07	0.445678	0.354	0.108	0.00285445	3	Ykt6
Tpr	1.74727e-07	0.282191	0.615	0.271	0.00287496	3	Tpr
Ggcx	1.76728e-07	0.311613	0.292	0.079	0.00290789	3	Ggcx
Phf14	1.82154e-07	0.337103	0.262	0.065	0.00299717	3	Phf14
Gpam1	1.84594e-07	0.424893	0.508	0.2	0.00303731	3	Gpam
Defb4b1	1.8695e-07	0.543458	0.985	0.674	0.00307608	3	Defb4b
Copb1	1.92043e-07	0.369658	0.462	0.171	0.00315988	3	Copb1
Ube2r2	1.92239e-07	0.339522	0.385	0.126	0.00316309	3	Ube2r2
Mrpl45	1.99194e-07	0.25076	0.262	0.063	0.00327753	3	Mrpl45
Znf608	2.24153e-07	0.316944	0.385	0.126	0.00368821	3	Znf608
Appbp2	2.24997e-07	0.335451	0.354	0.11	0.0037021	3	Appbp2
Pnn	2.27207e-07	0.33521	0.6	0.261	0.00373847	3	Pnn
ENSMAUG00000014663	2.30933e-07	0.327911	0.585	0.234	0.00379978	3	ENSMAUG00000014663
Ext2	2.43328e-07	0.266756	0.323	0.096	0.00400371	3	Ext2
Pcyt2	2.45227e-07	0.309801	0.369	0.118	0.00403497	3	Pcyt2
Clptm1	2.68961e-07	0.490972	0.446	0.169	0.00442548	3	Clptm1
Pgd	3.12195e-07	0.292776	0.385	0.122	0.00513685	3	Pgd
ENSMAUG00000018618	3.2152e-07	0.674351	0.431	0.169	0.00529029	3	ENSMAUG00000018618
CUNH19orf48	3.4862e-07	0.386887	0.462	0.171	0.0057362	3	CUNH19orf48
Fkbp15	3.49595e-07	0.294415	0.4	0.143	0.00575224	3	Fkbp15
Ythdf1	3.95082e-07	0.258785	0.262	0.065	0.00650068	3	Ythdf1
Art3	3.9615e-07	0.428668	0.492	0.191	0.00651825	3	Art3
Pik3ca	4.00786e-07	0.402509	0.415	0.145	0.00659453	3	Pik3ca
Alg3	4.14574e-07	0.33804	0.262	0.069	0.00682141	3	Alg3
Fam3c	4.29891e-07	0.319589	0.338	0.104	0.00707342	3	Fam3c
Tecr1	4.3874e-07	0.358374	0.846	0.446	0.00721902	3	Tecr
COX1	4.50956e-07	0.320803	0.954	0.688	0.00742003	3	COX1
Mgea5	4.76062e-07	0.358544	0.323	0.096	0.00783312	3	Mgea5
Fam20b	5.49759e-07	0.383447	0.308	0.092	0.00904573	3	Fam20b
Jarid2	5.58012e-07	0.30946	0.323	0.098	0.00918153	3	Jarid2
ENSMAUG00000014365	5.78841e-07	0.421903	0.262	0.069	0.00952425	3	ENSMAUG00000014365
ENSMAUG00000017813	5.82763e-07	0.28028	0.292	0.09	0.00958879	3	ENSMAUG00000017813
Wwc11	6.05462e-07	0.525647	0.523	0.216	0.00996227	3	Wwc1
2610507B11Rik	6.16561e-07	0.398409	0.508	0.208	0.0101449	3	2610507B11Rik
Nrp11	6.31853e-07	0.449792	0.323	0.104	0.0103965	3	Nrp1
Stat3	6.32032e-07	0.319965	0.292	0.088	0.0103994	3	Stat3
Pgm3	6.91967e-07	0.390307	0.369	0.126	0.0113856	3	Pgm3
Sdha1	7.02287e-07	0.255396	0.538	0.232	0.0115554	3	Sdha
Nectin21	7.05909e-07	0.300964	0.785	0.365	0.011615	3	Nectin2
Mindy1	7.33756e-07	0.284527	0.369	0.122	0.0120732	3	Mindy1
Elf1	7.9935e-07	0.264346	0.554	0.238	0.0131525	3	Elf1
ENSMAUG00000014678	8.35354e-07	0.347184	0.538	0.234	0.0137449	3	ENSMAUG00000014678
Rmdn2	8.75099e-07	0.459727	0.385	0.141	0.0143989	3	Rmdn2
Arrdc3	8.89066e-07	0.319764	0.354	0.116	0.0146287	3	Arrdc3
Eml4	9.12854e-07	0.294291	0.308	0.094	0.0150201	3	Eml4
Me1	9.62561e-07	0.307098	0.262	0.071	0.015838	3	Me1
Myo1b1	1.16658e-06	0.335103	0.338	0.116	0.0191949	3	Myo1b
Creg11	1.27889e-06	0.278011	0.538	0.236	0.0210429	3	Creg1
Id21	1.28944e-06	0.267405	0.831	0.432	0.0212165	3	Id2
Dhcr71	1.3861e-06	0.283342	0.385	0.136	0.0228068	3	Dhcr7
ENSMAUG000000105191	1.57239e-06	0.299007	0.631	0.291	0.0258721	3	ENSMAUG00000010519
Ranbp2	1.59058e-06	0.400223	0.385	0.149	0.0261714	3	Ranbp2
Golgb1	1.61042e-06	0.33799	0.415	0.163	0.0264979	3	Golgb1
ENSMAUG00000020343	1.69235e-06	0.536427	0.354	0.122	0.0278459	3	ENSMAUG00000020343
Mgst11	1.76098e-06	0.448608	0.892	0.517	0.0289751	3	Mgst1
Ppp1r14c1	1.78128e-06	0.287037	0.677	0.31	0.0293092	3	Ppp1r14c
Rps6ka11	1.7875e-06	0.279156	0.354	0.116	0.0294115	3	Rps6ka1
Rnasek1	1.89684e-06	0.444319	0.954	0.591	0.0312106	3	Rnasek
Taf3	1.95545e-06	0.388111	0.292	0.09	0.032175	3	Taf3
Eps8	2.06219e-06	0.257633	0.323	0.106	0.0339312	3	Eps8
Tmem63b	2.2743e-06	0.303827	0.631	0.283	0.0374214	3	Tmem63b
Carmil1	2.41204e-06	0.479658	0.308	0.1	0.0396878	3	Carmil1
Zranb2	2.42906e-06	0.31426	0.508	0.214	0.0399678	3	Zranb2
Nfe2l1	2.44309e-06	0.28627	0.538	0.242	0.0401986	3	Nfe2l1
Fzd5	2.58545e-06	0.597797	0.323	0.116	0.042541	3	Fzd5
Rnase6	2.70061e-06	0.263762	0.277	0.084	0.0444359	3	Rnase6
Cops7a	2.87277e-06	0.328285	0.385	0.145	0.0472686	3	Cops7a
Mrc21	2.95655e-06	0.523408	0.385	0.153	0.048647	3	Mrc2
Apmap1	2.96034e-06	0.426314	0.446	0.183	0.0487094	3	Apmap
Ctbp1	3.01267e-06	0.30094	0.415	0.161	0.0495704	3	Ctbp1
ENSMAUG000000070631	1.41001e-16	1.15336	1	0.972	2.32003e-12	4	ENSMAUG00000007063
Rpl141	1.21787e-13	1.01766	0.946	0.836	2.00389e-09	4	Rpl14
Eef1a11	2.24162e-13	1.14905	0.982	0.924	3.68836e-09	4	Eef1a1
Fau1	2.28737e-12	1.0803	0.964	0.866	3.76364e-08	4	Fau
Rps27a1	1.29318e-11	1.01457	0.946	0.83	2.1278e-07	4	Rps27a
ENSMAUG000000206221	5.18393e-11	1.05794	0.929	0.826	8.52964e-07	4	ENSMAUG00000020622
SNORA70.261	8.33912e-11	1.19689	0.875	0.772	1.37212e-06	4	SNORA70.26
Rps81	9.31718e-11	1.11657	0.929	0.866	1.53305e-06	4	Rps8
ENSMAUG000000069101	1.48188e-10	1.08151	0.875	0.722	2.43828e-06	4	ENSMAUG00000006910
Rps131	3.53949e-10	1.04427	0.893	0.748	5.82388e-06	4	Rps13
Rps101	7.33101e-10	0.941708	0.893	0.802	1.20624e-05	4	Rps10
Fth12	3.0029e-09	0.643293	1	0.982	4.94096e-05	4	Fth1
Tpt11	7.71475e-09	0.943124	0.911	0.848	0.000126939	4	Tpt1
Rpl341	8.94557e-09	1.18938	0.857	0.778	0.00014719	4	Rpl34
ENSMAUG000000121781	9.86416e-09	0.96778	0.875	0.832	0.000162305	4	ENSMAUG00000012178
Rps5	5.15707e-08	1.13458	0.857	0.772	0.000848544	4	Rps5
Rps91	5.38814e-08	1.06007	0.839	0.824	0.000886564	4	Rps9
ENSMAUG000000211831	6.83358e-08	1.00092	0.857	0.794	0.0011244	4	ENSMAUG00000021183
Rpl301	1.11943e-07	1.05176	0.821	0.804	0.0018419	4	Rpl30
Rpl241	1.13536e-07	0.921744	0.911	0.828	0.00186812	4	Rpl24
ENSMAUG000000007301	1.77517e-07	1.55899	0.679	0.538	0.00292087	4	ENSMAUG00000000730
Gss1	5.00603e-07	1.27408	0.696	0.548	0.00823692	4	Gss
ENSMAUG000000179591	6.94074e-07	0.903532	0.786	0.76	0.0114203	4	ENSMAUG00000017959
Rps15a1	7.95684e-07	0.869119	0.893	0.836	0.0130922	4	Rps15a
SNORD731	8.09218e-07	1.06884	0.804	0.702	0.0133149	4	SNORD73
Defb4b2	9.34454e-07	0.722354	0.982	0.68	0.0153755	4	Defb4b
Rpl91	1.26665e-06	1.02108	0.821	0.802	0.0208415	4	Rpl9
Siva11	2.81105e-06	0.883609	0.857	0.78	0.0462531	4	Siva1
ENSMAUG000000000042	2.13172e-20	2.82108	0.953	0.528	3.50753e-16	5	ENSMAUG00000000004
ND5	3.7024e-17	3.05874	0.907	0.544	6.09194e-13	5	ND5
COX11	9.90205e-15	3.28627	0.93	0.702	1.62928e-10	5	COX1
ND4	1.21219e-14	3.21482	0.86	0.637	1.99454e-10	5	ND4
Abca32	1.3779e-14	2.07047	0.791	0.39	2.2672e-10	5	Abca3
CYTB	2.635e-14	3.12357	0.93	0.721	4.33563e-10	5	CYTB
Lgi32	2.15599e-13	2.61954	0.767	0.411	3.54747e-09	5	Lgi3
Slc34a22	2.82734e-10	2.02389	0.767	0.427	4.6521e-06	5	Slc34a2
Sftpd2	1.28597e-09	1.7077	0.791	0.596	2.11593e-05	5	Sftpd
Zcchc7	1.48942e-09	1.75598	0.535	0.203	2.45069e-05	5	Zcchc7
Son	4.07948e-09	1.82639	0.674	0.394	6.71238e-05	5	Son
ENSMAUG000000040451	6.39924e-09	2.2791	0.558	0.255	0.000105293	5	ENSMAUG00000004045
Pnisr	1.24869e-08	1.90387	0.581	0.283	0.00020546	5	Pnisr
Ash1l1	1.82372e-08	2.08177	0.535	0.244	0.000300075	5	Ash1l
Prpf4b	2.8547e-08	1.88649	0.465	0.168	0.000469713	5	Prpf4b
Srrm21	4.81782e-08	1.62079	0.698	0.425	0.000792723	5	Srrm2
Lamp32	9.32591e-08	1.40279	0.791	0.612	0.00153449	5	Lamp3
Atp6v1c21	1.84096e-07	1.45594	0.698	0.444	0.00302912	5	Atp6v1c2
ENSMAUG00000000037	3.98435e-07	2.1608	0.419	0.164	0.00655585	5	ENSMAUG00000000037
Sap25	7.58999e-07	1.94525	0.349	0.113	0.0124886	5	Sap25
ND2	9.64375e-07	1.6705	0.349	0.119	0.0158678	5	ND2
Prpf39	2.4398e-06	1.56393	0.279	0.078	0.0401444	5	Prpf39
Sema3b	2.95259e-59	1.76748	0.735	0.021	4.8582e-55	6	Sema3b
Abca1	3.59258e-56	2.1636	0.735	0.027	5.91123e-52	6	Abca1
Htra1	6.05703e-56	2.11042	0.794	0.033	9.96624e-52	6	Htra1
Col12a1	6.49314e-55	1.88234	0.765	0.031	1.06838e-50	6	Col12a1
Bdnf	9.43633e-55	2.10346	0.735	0.025	1.55265e-50	6	Bdnf
Abca5	1.88773e-52	2.73167	0.824	0.05	3.10607e-48	6	Abca5
Prss23	4.14327e-50	1.76882	0.735	0.033	6.81733e-46	6	Prss23
Hspg2	1.31979e-49	1.80949	0.765	0.038	2.17158e-45	6	Hspg2
Cped1	2.37172e-49	2.21766	0.824	0.046	3.90243e-45	6	Cped1
Ndnf	6.52076e-49	1.99806	0.647	0.021	1.07293e-44	6	Ndnf
Cttnbp2nl	1.08698e-48	2.14729	0.765	0.042	1.78852e-44	6	Cttnbp2nl
Scel	9.53495e-48	2.18966	0.765	0.038	1.56888e-43	6	Scel
Arhgap45	1.00177e-45	1.55601	0.765	0.044	1.64831e-41	6	Arhgap45
Slco3a1	5.40768e-45	1.67644	0.618	0.023	8.89779e-41	6	Slco3a1
Akap2	5.08149e-44	1.93899	0.853	0.063	8.36108e-40	6	Akap2
Daam2	2.24496e-43	1.1551	0.441	0.006	3.69386e-39	6	Daam2
Plbd11	3.33129e-43	2.25111	0.853	0.063	5.48131e-39	6	Plbd1
Flrt3	6.09755e-43	1.97526	0.588	0.023	1.00329e-38	6	Flrt3
Tuft1	7.59359e-43	1.99438	0.735	0.048	1.24945e-38	6	Tuft1
Rtkn21	7.8052e-43	1.90547	0.912	0.073	1.28427e-38	6	Rtkn2
Vegfa1	1.7935e-42	2.76376	0.941	0.094	2.95103e-38	6	Vegfa
Lims2	2.66359e-42	1.8266	0.735	0.044	4.38268e-38	6	Lims2
Sema3a	6.52422e-42	2.27219	0.941	0.105	1.07349e-37	6	Sema3a
Col4a1	1.17416e-41	2.12789	0.853	0.075	1.93196e-37	6	Col4a1
Aebp1	1.4324e-41	1.74344	0.647	0.033	2.35687e-37	6	Aebp1
Thsd1	4.2375e-41	1.10886	0.5	0.013	6.97238e-37	6	Thsd1
Myrf	8.31934e-41	1.09676	0.5	0.013	1.36886e-36	6	Myrf
Col4a3	2.37374e-40	1.70317	0.735	0.048	3.90575e-36	6	Col4a3
Ttpa	1.98761e-39	1.00784	0.471	0.011	3.27042e-35	6	Ttpa
Ehd21	2.22718e-39	1.6791	0.912	0.082	3.6646e-35	6	Ehd2
Eva1a	4.49964e-39	1.47702	0.529	0.019	7.4037e-35	6	Eva1a
Tnip3	6.73675e-39	1.27785	0.618	0.031	1.10847e-34	6	Tnip3
Slc22a17	7.36796e-38	2.05294	0.735	0.065	1.21232e-33	6	Slc22a17
Scnn1g	1.974e-37	1.96	0.971	0.136	3.24802e-33	6	Scnn1g
ENSMAUG00000015580	5.53757e-37	1.45548	0.471	0.015	9.11151e-33	6	ENSMAUG00000015580
ENSMAUG00000019696	6.77403e-37	1.8934	0.559	0.029	1.1146e-32	6	ENSMAUG00000019696
Cyp4b1	7.51217e-37	1.60122	0.588	0.031	1.23605e-32	6	Cyp4b1
Cav11	8.17452e-37	2.61099	1	0.134	1.34504e-32	6	Cav1
Itga3	2.86776e-35	1.91889	0.824	0.09	4.71861e-31	6	Itga3
Creb3l2	1.60373e-34	1.28911	0.559	0.033	2.63877e-30	6	Creb3l2
Mindy2	2.40858e-34	1.81775	0.853	0.107	3.96308e-30	6	Mindy2
Gatm	2.53154e-34	1.0996	0.441	0.013	4.16539e-30	6	Gatm
Frmd4a	2.63883e-34	1.54231	0.676	0.054	4.34193e-30	6	Frmd4a
Cav21	2.75243e-34	2.39349	1	0.149	4.52884e-30	6	Cav2
Cdkn2b	7.58184e-34	1.49297	0.824	0.084	1.24752e-29	6	Cdkn2b
CRYAB1	1.74527e-33	1.92604	0.882	0.098	2.87166e-29	6	CRYAB
Timp21	1.91386e-33	2.13678	0.941	0.121	3.14907e-29	6	Timp2
Glod5	2.68409e-33	1.19822	0.588	0.034	4.4164e-29	6	Glod5
ENSMAUG00000017405	6.04261e-33	0.954215	0.324	0.004	9.94251e-29	6	ENSMAUG00000017405
Lmo11	1.15793e-32	1.30814	0.735	0.061	1.90526e-28	6	Lmo1
Atg4c	1.38762e-32	1.05418	0.382	0.01	2.28319e-28	6	Atg4c
ENSMAUG00000014601	1.64795e-32	1.15272	0.382	0.01	2.71154e-28	6	ENSMAUG00000014601
Plce1	9.24385e-32	1.21449	0.412	0.013	1.52098e-27	6	Plce1
Limd21	7.11033e-31	2.01303	0.941	0.14	1.16993e-26	6	Limd2
Renbp	1.47298e-30	1.43392	0.559	0.036	2.42364e-26	6	Renbp
Col4a2	1.80876e-30	1.27726	0.5	0.029	2.97613e-26	6	Col4a2
Cavin21	2.08321e-30	1.82102	1	0.146	3.42772e-26	6	Cavin2
Lamb3	8.35234e-30	1.8351	0.853	0.134	1.37429e-25	6	Lamb3
Prr5l	8.94029e-30	0.895427	0.441	0.019	1.47104e-25	6	Prr5l
Eva1b	1.11776e-29	1.26614	0.559	0.038	1.83916e-25	6	Eva1b
Wsb1	1.94625e-29	1.93451	0.794	0.111	3.20235e-25	6	Wsb1
Plod1	2.57008e-29	1.17708	0.5	0.033	4.22882e-25	6	Plod1
Pcdh12	2.93061e-29	0.668037	0.294	0.004	4.82203e-25	6	Pcdh12
Sema6d	3.49823e-29	0.897173	0.353	0.01	5.75598e-25	6	Sema6d
Nckap5	3.76662e-29	1.55049	0.588	0.05	6.19759e-25	6	Nckap5
Ndst1	8.12711e-29	1.46062	0.441	0.023	1.33724e-24	6	Ndst1
Cxadr1	9.79721e-29	1.89309	0.912	0.176	1.61203e-24	6	Cxadr
Slc4a11	2.0107e-28	1.30956	0.5	0.033	3.3084e-24	6	Slc4a11
Retreg1	3.12192e-28	1.09416	0.529	0.038	5.1368e-24	6	Retreg1
ENSMAUG00000000384	5.40928e-28	1.16228	0.353	0.011	8.90043e-24	6	ENSMAUG00000000384
Timp3	7.78032e-28	2.42268	1	0.249	1.28017e-23	6	Timp3
Vcl	1.1196e-27	1.63807	0.706	0.084	1.84219e-23	6	Vcl
Dag1	1.45635e-27	2.07337	0.853	0.148	2.39627e-23	6	Dag1
Mfge81	1.49322e-27	2.93469	1	0.251	2.45694e-23	6	Mfge8
Fam69b	2.83815e-27	0.762681	0.353	0.011	4.66989e-23	6	Fam69b
Arhgef26	3.85946e-27	1.6927	0.853	0.148	6.35035e-23	6	Arhgef26
Cyr61	4.40474e-27	1.7551	0.941	0.182	7.24756e-23	6	Cyr61
Rassf4	7.59362e-27	1.02089	0.471	0.029	1.24945e-22	6	Rassf4
Dennd3	7.80432e-27	1.18144	0.529	0.042	1.28412e-22	6	Dennd3
ENSMAUG00000003722	8.43864e-27	1.99352	0.882	0.155	1.38849e-22	6	ENSMAUG00000003722
Eps8l2	1.42595e-26	1.3926	0.735	0.096	2.34625e-22	6	Eps8l2
Cfap52	1.74109e-26	0.731982	0.559	0.044	2.86479e-22	6	Cfap52
Sptan1	1.8564e-26	1.77982	0.882	0.17	3.05453e-22	6	Sptan1
Prkcz	2.3796e-26	1.13556	0.824	0.13	3.9154e-22	6	Prkcz
Mxra7	3.02214e-26	0.974834	0.382	0.017	4.97263e-22	6	Mxra7
Sulf2	3.05499e-26	1.24765	0.441	0.025	5.02668e-22	6	Sulf2
Pdzrn3	4.34113e-26	0.904322	0.324	0.01	7.1429e-22	6	Pdzrn3
Gprc5a1	7.86213e-26	2.86547	1	0.312	1.29364e-21	6	Gprc5a
Fermt2	8.60226e-26	1.71601	0.882	0.18	1.41542e-21	6	Fermt2
Unc119	1.04822e-25	1.35713	0.559	0.052	1.72474e-21	6	Unc119
Crlf3	1.39486e-25	1.6899	0.647	0.08	2.2951e-21	6	Crlf3
ENSMAUG00000002849	1.48204e-25	1.45115	0.647	0.077	2.43855e-21	6	ENSMAUG00000002849
Fam189a2	2.31145e-25	1.25619	0.559	0.056	3.80327e-21	6	Fam189a2
Rnf128	2.57845e-25	1.05096	0.588	0.057	4.24258e-21	6	Rnf128
Il18	2.72738e-25	0.967647	0.559	0.05	4.48764e-21	6	Il18
ENSMAUG00000020930	4.61323e-25	0.910469	0.412	0.023	7.59062e-21	6	ENSMAUG00000020930
Mfsd11	6.275e-25	1.10667	0.618	0.069	1.03249e-20	6	Mfsd11
Slc44a2	7.98819e-25	1.6687	0.735	0.113	1.31438e-20	6	Slc44a2
Tppp3	8.80346e-25	0.382288	0.559	0.048	1.44852e-20	6	Tppp3
ENSMAUG000000149581	9.59801e-25	1.75282	0.971	0.192	1.57926e-20	6	ENSMAUG00000014958
Lama5	1.15541e-24	1.81398	0.647	0.082	1.90112e-20	6	Lama5
Lrrc1	2.40449e-24	1.15614	0.529	0.052	3.95635e-20	6	Lrrc1
Dusp1	2.84377e-24	1.75191	0.882	0.17	4.67913e-20	6	Dusp1
CUNH2orf54	3.15149e-24	0.843312	0.353	0.015	5.18546e-20	6	CUNH2orf54
Ggh	3.48333e-24	0.84272	0.559	0.054	5.73146e-20	6	Ggh
Cd38	6.38503e-24	1.20066	0.676	0.082	1.05059e-19	6	Cd38
Rnf130	1.1157e-23	1.0381	0.588	0.067	1.83578e-19	6	Rnf130
Stx11	1.45638e-23	0.996565	0.529	0.046	2.39632e-19	6	Stx11
ENSMAUG00000008611	2.90453e-23	1.36378	0.441	0.033	4.77911e-19	6	ENSMAUG00000008611
Gstm21	2.93351e-23	1.35122	0.853	0.159	4.8268e-19	6	Gstm2
ENSMAUG00000018581	3.37984e-23	2.08125	0.912	0.218	5.56119e-19	6	ENSMAUG00000018581
Radil	3.55211e-23	0.902041	0.353	0.017	5.84464e-19	6	Radil
Lmo7	5.63546e-23	2.27493	1	0.32	9.27259e-19	6	Lmo7
Pxdn	6.81809e-23	1.72474	0.529	0.056	1.12185e-18	6	Pxdn
Cnn3	6.93898e-23	0.769242	0.441	0.031	1.14174e-18	6	Cnn3
Aqp51	7.21619e-23	2.56594	1	0.322	1.18735e-18	6	Aqp5
Tubb61	9.52299e-23	1.04319	0.765	0.107	1.56691e-18	6	Tubb6
Anxa31	1.07722e-22	2.05984	0.971	0.23	1.77245e-18	6	Anxa3
Ctdspl	1.43531e-22	1.54064	0.618	0.084	2.36167e-18	6	Ctdspl
U1.64	1.49901e-22	1.05199	0.441	0.036	2.46647e-18	6	U1.64
Lamb2	1.58356e-22	2.1907	0.765	0.146	2.60559e-18	6	Lamb2
Anks1a	1.58751e-22	1.06282	0.5	0.048	2.61209e-18	6	Anks1a
ENSMAUG00000008495	1.78174e-22	1.70438	0.824	0.178	2.93167e-18	6	ENSMAUG00000008495
ENSMAUG00000016481	1.80589e-22	1.60529	0.882	0.193	2.9714e-18	6	ENSMAUG00000016481
Sfxn3	2.70698e-22	1.00355	0.471	0.042	4.45407e-18	6	Sfxn3
Pdgfa	3.57012e-22	1.89897	0.971	0.301	5.87427e-18	6	Pdgfa
Crabp11	4.68697e-22	1.83552	0.794	0.125	7.71194e-18	6	Crabp1
1810055G02Rik	4.80754e-22	1.19138	0.559	0.065	7.91033e-18	6	1810055G02Rik
Lmna	4.97969e-22	1.41175	0.853	0.193	8.19359e-18	6	Lmna
Hs3st6	7.51361e-22	1.54695	0.706	0.119	1.23629e-17	6	Hs3st6
Galm	8.97905e-22	1.55105	0.765	0.151	1.47741e-17	6	Galm
Tacstd2	1.13277e-21	1.64386	0.647	0.1	1.86386e-17	6	Tacstd2
Sec14l4	1.21318e-21	1.87327	0.882	0.222	1.99617e-17	6	Sec14l4
Mpp5	1.56154e-21	1.3599	0.794	0.163	2.56935e-17	6	Mpp5
Phactr2	2.05048e-21	1.59286	0.529	0.063	3.37385e-17	6	Phactr2
Tcn2	2.48993e-21	1.99896	0.971	0.324	4.09693e-17	6	Tcn2
Dusp14	2.53942e-21	1.15236	0.676	0.111	4.17837e-17	6	Dusp14
Rapsn	2.63752e-21	0.826495	0.412	0.031	4.33977e-17	6	Rapsn
Tnfrsf12a1	3.38638e-21	1.66202	0.971	0.247	5.57195e-17	6	Tnfrsf12a
Ptpre	3.57571e-21	0.75054	0.294	0.011	5.88347e-17	6	Ptpre
Mal	4.44043e-21	0.880059	0.529	0.057	7.30629e-17	6	Mal
Ankrd1	4.72647e-21	1.69234	0.529	0.054	7.77693e-17	6	Ankrd1
Bcar3	5.1891e-21	1.22765	0.382	0.027	8.53815e-17	6	Bcar3
Efna11	5.24092e-21	1.55489	0.853	0.213	8.6234e-17	6	Efna1
Emp21	5.60523e-21	2.707	1	0.483	9.22285e-17	6	Emp2
Pgrmc11	6.41326e-21	2.11293	1	0.349	1.05524e-16	6	Pgrmc1
ENSMAUG00000011953	7.67183e-21	0.693199	0.441	0.034	1.26232e-16	6	ENSMAUG00000011953
ENSMAUG00000001033	1.22028e-20	1.15559	0.412	0.034	2.00785e-16	6	ENSMAUG00000001033
Galnt18	1.58219e-20	1.55487	0.647	0.109	2.60334e-16	6	Galnt18
Macf1	1.62859e-20	1.32769	0.735	0.138	2.67969e-16	6	Macf1
ENSMAUG00000011329	1.88476e-20	0.857564	0.353	0.021	3.10119e-16	6	ENSMAUG00000011329
Slc48a1	2.31697e-20	1.6197	0.735	0.151	3.81235e-16	6	Slc48a1
Itgb5	2.56424e-20	0.800235	0.412	0.034	4.21921e-16	6	Itgb5
Ano1	2.75975e-20	1.42086	0.618	0.1	4.5409e-16	6	Ano1
Hspb2	3.80138e-20	0.752194	0.324	0.017	6.25478e-16	6	Hspb2
ENSMAUG00000019917	3.91159e-20	0.977999	0.382	0.029	6.43613e-16	6	ENSMAUG00000019917
Llgl2	4.49473e-20	1.20096	0.706	0.132	7.39563e-16	6	Llgl2
Ddr1	6.35713e-20	1.00937	0.412	0.036	1.046e-15	6	Ddr1
Ager1	7.21764e-20	2.79294	1	0.715	1.18759e-15	6	Ager
Lox	7.31424e-20	1.02943	0.5	0.052	1.20348e-15	6	Lox
Cadm11	1.15396e-19	1.8744	0.853	0.268	1.89873e-15	6	Cadm1
Arhgap51	1.32554e-19	1.4002	0.912	0.245	2.18105e-15	6	Arhgap5
Ppl	1.41383e-19	1.32701	0.559	0.079	2.32632e-15	6	Ppl
ENSMAUG00000005993	1.85418e-19	1.40128	0.412	0.038	3.05086e-15	6	ENSMAUG00000005993
Exph5	3.01444e-19	1.80334	0.676	0.121	4.95996e-15	6	Exph5
Vsig2	3.31059e-19	1.24621	0.441	0.04	5.44724e-15	6	Vsig2
Wapl1	3.68963e-19	1.71422	0.794	0.188	6.07092e-15	6	Wapl
P4ha2	4.6313e-19	1.1986	0.412	0.038	7.62034e-15	6	P4ha2
Ano6	5.46636e-19	1.04986	0.676	0.132	8.99435e-15	6	Ano6
Inpp5f	5.8277e-19	0.6782	0.294	0.015	9.5889e-15	6	Inpp5f
Klf6	6.2296e-19	1.17289	0.882	0.257	1.02502e-14	6	Klf6
Smu1	7.9765e-19	1.32584	0.706	0.155	1.31245e-14	6	Smu1
Yaf2	8.43305e-19	0.7786	0.265	0.011	1.38757e-14	6	Yaf2
Lmbrd1	8.4882e-19	0.789733	0.471	0.056	1.39665e-14	6	Lmbrd1
March3	9.03325e-19	0.813884	0.412	0.038	1.48633e-14	6	March3
Sh3bp4	1.97712e-18	0.956459	0.412	0.04	3.25315e-14	6	Sh3bp4
Ginm1	2.25911e-18	1.16983	0.794	0.199	3.71714e-14	6	Ginm1
Lims1	2.39415e-18	1.58834	0.676	0.142	3.93934e-14	6	Lims1
Rbms11	2.58794e-18	1.36137	0.912	0.285	4.25819e-14	6	Rbms1
Cdkn1a	3.09288e-18	0.959009	0.618	0.098	5.08903e-14	6	Cdkn1a
Kiz	3.35901e-18	0.758388	0.441	0.046	5.52691e-14	6	Kiz
Smap1	3.47186e-18	1.04554	0.5	0.065	5.7126e-14	6	Smap1
Trp53bp2	4.22521e-18	1.39975	0.588	0.096	6.95215e-14	6	Trp53bp2
Icam1	5.27734e-18	2.15891	0.971	0.489	8.68333e-14	6	Icam1
Fads31	6.39249e-18	1.90488	0.941	0.351	1.05182e-13	6	Fads3
Slc25a40	6.94752e-18	0.928117	0.382	0.034	1.14315e-13	6	Slc25a40
App	7.12436e-18	1.76564	1	0.433	1.17224e-13	6	App
Ccnd21	1.28765e-17	0.981175	0.735	0.144	2.11869e-13	6	Ccnd2
ENSMAUG00000014503	1.33268e-17	0.72602	0.265	0.013	2.19279e-13	6	ENSMAUG00000014503
Kmt5a	1.37323e-17	1.49534	0.706	0.165	2.25951e-13	6	Kmt5a
Sparc1	1.74233e-17	1.95875	1	0.4	2.86683e-13	6	Sparc
Msn1	1.77465e-17	1.67578	1	0.433	2.92e-13	6	Msn
Diaph2	1.84656e-17	0.557602	0.353	0.029	3.03833e-13	6	Diaph2
Gcnt2	1.89373e-17	0.975666	0.382	0.036	3.11594e-13	6	Gcnt2
ENSMAUG00000004175	2.02544e-17	0.987919	0.647	0.121	3.33267e-13	6	ENSMAUG00000004175
Ankrd12	2.6014e-17	1.27558	0.794	0.205	4.28035e-13	6	Ankrd12
ENSMAUG000000065001	3.01277e-17	1.62387	0.676	0.148	4.95722e-13	6	ENSMAUG00000006500
Myo1c	3.34052e-17	1.11224	0.794	0.199	5.4965e-13	6	Myo1c
Osgin1	4.05285e-17	0.597632	0.353	0.029	6.66855e-13	6	Osgin1
Nptn	6.59482e-17	1.46807	0.882	0.278	1.08511e-12	6	Nptn
Syne4	7.77411e-17	0.799732	0.294	0.019	1.27915e-12	6	Syne4
Rarres21	7.78431e-17	1.9273	0.794	0.195	1.28083e-12	6	Rarres2
Tinagl1	7.83348e-17	1.39399	0.765	0.197	1.28892e-12	6	Tinagl1
Aldh1a1	8.23511e-17	0.4256	0.441	0.048	1.35501e-12	6	Aldh1a1
Dpysl2	8.63683e-17	1.24352	0.706	0.157	1.4211e-12	6	Dpysl2
Pon3	9.02896e-17	1.28624	0.735	0.188	1.48563e-12	6	Pon3
Atp6ap21	9.43795e-17	1.20711	0.853	0.259	1.55292e-12	6	Atp6ap2
Lurap1l	1.02452e-16	1.00032	0.588	0.107	1.68574e-12	6	Lurap1l
Tmprss2	1.06305e-16	0.924518	0.471	0.061	1.74914e-12	6	Tmprss2
Ppp3ca1	1.14294e-16	1.21433	0.794	0.222	1.88059e-12	6	Ppp3ca
ENSMAUG00000004374	1.16909e-16	1.07692	0.441	0.054	1.92362e-12	6	ENSMAUG00000004374
Angptl4	1.23188e-16	0.681977	0.294	0.019	2.02694e-12	6	Angptl4
Rspo1	1.26661e-16	0.855176	0.412	0.044	2.08408e-12	6	Rspo1
Fbxw8	1.3762e-16	0.917111	0.382	0.04	2.26439e-12	6	Fbxw8
Csgalnact2	1.41005e-16	1.27953	0.706	0.159	2.32009e-12	6	Csgalnact2
Scnn1b	1.43856e-16	1.56473	0.735	0.195	2.367e-12	6	Scnn1b
Tln1	1.5066e-16	1.23596	0.853	0.239	2.47896e-12	6	Tln1
Sec14l31	1.58726e-16	1.62467	1	0.412	2.61168e-12	6	Sec14l3
Slc16a7	1.6243e-16	0.687836	0.353	0.031	2.67263e-12	6	Slc16a7
ENSMAUG00000016543	1.72528e-16	0.519418	0.265	0.015	2.83877e-12	6	ENSMAUG00000016543
Krt71	1.82493e-16	2.03663	1	0.467	3.00275e-12	6	Krt7
Wls	1.85833e-16	1.32035	0.706	0.169	3.0577e-12	6	Wls
Iqsec1	2.02281e-16	1.11381	0.588	0.109	3.32833e-12	6	Iqsec1
ENSMAUG000000155261	2.99031e-16	1.71328	0.941	0.351	4.92026e-12	6	ENSMAUG00000015526
Arhgap1	3.40658e-16	1.04556	0.471	0.067	5.60519e-12	6	Arhgap1
Gdpd1	3.54485e-16	0.535729	0.441	0.056	5.8327e-12	6	Gdpd1
Plp2	3.83817e-16	1.17921	0.676	0.153	6.31532e-12	6	Plp2
Igfbp71	5.58857e-16	1.76618	1	0.529	9.19543e-12	6	Igfbp7
Clic31	6.23897e-16	1.61619	1	0.661	1.02656e-11	6	Clic3
Agrn	6.30919e-16	1.54679	0.647	0.148	1.03811e-11	6	Agrn
Krt191	6.44894e-16	2.26382	0.941	0.46	1.06111e-11	6	Krt19
Cldn181	6.47421e-16	1.76773	1	0.586	1.06527e-11	6	Cldn18
Son1	6.54929e-16	1.37272	0.971	0.379	1.07762e-11	6	Son
Tef	6.99026e-16	1.13736	0.441	0.057	1.15018e-11	6	Tef
Bend7	8.05532e-16	1.12516	0.706	0.17	1.32542e-11	6	Bend7
Vamp51	8.79562e-16	1.41551	0.912	0.307	1.44723e-11	6	Vamp5
Kifap3	9.00332e-16	1.09459	0.529	0.09	1.48141e-11	6	Kifap3
ENSMAUG00000000961	9.21512e-16	1.42809	0.882	0.324	1.51626e-11	6	ENSMAUG00000000961
Shisa4	1.26415e-15	1.02241	0.559	0.1	2.08003e-11	6	Shisa4
CUNH11orf97	1.30915e-15	0.752472	0.353	0.033	2.15407e-11	6	CUNH11orf97
Plk1	1.37622e-15	0.713189	0.353	0.034	2.26444e-11	6	Plk1
Wfs1	1.44035e-15	0.782457	0.471	0.067	2.36996e-11	6	Wfs1
Arhgap291	1.74678e-15	1.5053	0.853	0.305	2.87415e-11	6	Arhgap29
Cnn1	1.80052e-15	0.582742	0.294	0.021	2.96258e-11	6	Cnn1
Lama3	2.01849e-15	0.865696	0.412	0.052	3.32122e-11	6	Lama3
Itm2a	2.02976e-15	1.9286	0.824	0.28	3.33976e-11	6	Itm2a
Pnisr1	2.48739e-15	1.41004	0.853	0.27	4.09274e-11	6	Pnisr
Tmod3	2.58225e-15	0.888965	0.618	0.128	4.24883e-11	6	Tmod3
Tmem107	2.73192e-15	0.664207	0.441	0.061	4.49511e-11	6	Tmem107
Faap20	3.17557e-15	1.17552	0.588	0.117	5.22508e-11	6	Faap20
Hyal1	3.93898e-15	0.656333	0.294	0.023	6.4812e-11	6	Hyal1
Pim3	4.64798e-15	1.23918	0.765	0.226	7.64778e-11	6	Pim3
Tgfbr2	4.89935e-15	1.32632	0.735	0.209	8.06139e-11	6	Tgfbr2
Por1	5.0964e-15	1.42216	0.912	0.352	8.38561e-11	6	Por
Rnf13	5.98501e-15	0.955856	0.618	0.136	9.84774e-11	6	Rnf13
Csrp11	6.10475e-15	1.63839	0.941	0.404	1.00448e-10	6	Csrp1
Coq10b	6.47333e-15	1.29019	0.676	0.169	1.06512e-10	6	Coq10b
Bsg1	6.91678e-15	1.59258	0.971	0.59	1.13809e-10	6	Bsg
Tmem102	7.68418e-15	0.631338	0.353	0.038	1.26436e-10	6	Tmem102
Schip1	8.06808e-15	0.760528	0.588	0.113	1.32752e-10	6	Schip1
Hspb8	8.25077e-15	0.839555	0.471	0.073	1.35758e-10	6	Hspb8
Glmp	9.83025e-15	0.944376	0.618	0.142	1.61747e-10	6	Glmp
Wipi1	9.99736e-15	1.37461	0.676	0.182	1.64497e-10	6	Wipi1
Phf8	1.07544e-14	0.980707	0.382	0.048	1.76954e-10	6	Phf8
Anxa21	1.4991e-14	1.40131	0.941	0.381	2.46662e-10	6	Anxa2
Cd151	1.59661e-14	1.38366	0.794	0.251	2.62706e-10	6	Cd151
Celf2	1.65166e-14	0.779533	0.294	0.025	2.71765e-10	6	Celf2
Psap	1.65888e-14	1.37136	0.853	0.324	2.72952e-10	6	Psap
ENSMAUG00000014635	1.7218e-14	0.850225	0.324	0.033	2.83305e-10	6	ENSMAUG00000014635
Smpd1	1.80626e-14	0.775682	0.353	0.04	2.97202e-10	6	Smpd1
Pabpn1	2.25737e-14	1.48901	0.912	0.387	3.71427e-10	6	Pabpn1
Prdx61	2.29509e-14	1.4876	1	0.59	3.77634e-10	6	Prdx6
Mtpn	2.36823e-14	1.00334	0.706	0.182	3.89668e-10	6	Mtpn
Tpm11	2.49016e-14	1.37555	1	0.552	4.09732e-10	6	Tpm1
Cast	2.54128e-14	0.99018	0.647	0.153	4.18141e-10	6	Cast
Hadhb	2.84195e-14	1.24588	0.676	0.188	4.67615e-10	6	Hadhb
Dimt1	2.92612e-14	0.687076	0.382	0.048	4.81463e-10	6	Dimt1
Tfg	3.02094e-14	1.13956	0.735	0.209	4.97066e-10	6	Tfg
Hace1	3.09534e-14	0.971917	0.324	0.033	5.09307e-10	6	Hace1
Nbeal2	3.16975e-14	0.448969	0.265	0.019	5.2155e-10	6	Nbeal2
Rcn2	3.20686e-14	0.715837	0.471	0.08	5.27656e-10	6	Rcn2
Reep5	3.56777e-14	1.35518	0.912	0.375	5.87041e-10	6	Reep5
Zcchc71	3.97715e-14	1.91536	0.706	0.197	6.54401e-10	6	Zcchc7
Lman11	4.12827e-14	1.11511	0.706	0.201	6.79265e-10	6	Lman1
Rnd3	5.41292e-14	0.516566	0.353	0.038	8.90641e-10	6	Rnd3
Adrb2	5.5436e-14	0.746493	0.353	0.04	9.12144e-10	6	Adrb2
F31	6.46381e-14	1.46163	0.912	0.362	1.06356e-09	6	F3
Aig1	7.73465e-14	1.18347	0.794	0.255	1.27266e-09	6	Aig1
Spint1	8.12157e-14	1.11088	0.706	0.205	1.33632e-09	6	Spint1
Plekha1	8.79321e-14	0.722212	0.294	0.027	1.44683e-09	6	Plekha1
Ubl3	9.13586e-14	1.18417	0.559	0.123	1.50321e-09	6	Ubl3
Tbcb	9.24012e-14	0.937901	0.882	0.312	1.52037e-09	6	Tbcb
B4galt4	9.5793e-14	0.723527	0.559	0.113	1.57618e-09	6	B4galt4
Serinc3	1.11037e-13	1.22891	0.941	0.423	1.82701e-09	6	Serinc3
F11r	1.1386e-13	1.37503	0.971	0.477	1.87345e-09	6	F11r
Cnn2	1.21673e-13	1.10718	0.824	0.257	2.00201e-09	6	Cnn2
Gsn1	1.25075e-13	1.39835	0.853	0.297	2.05799e-09	6	Gsn
Abhd12	1.40701e-13	0.855914	0.382	0.052	2.31509e-09	6	Abhd12
Cst31	1.41287e-13	1.42059	0.971	0.544	2.32474e-09	6	Cst3
Lamc1	1.49005e-13	1.09537	0.5	0.096	2.45172e-09	6	Lamc1
Itm2b1	1.5167e-13	1.37546	1	0.703	2.49558e-09	6	Itm2b
Sptbn1	1.53047e-13	1.15042	0.941	0.395	2.51824e-09	6	Sptbn1
Pon2	1.53826e-13	1.01473	0.882	0.341	2.53105e-09	6	Pon2
Dync1h1	1.67866e-13	1.34851	0.647	0.172	2.76207e-09	6	Dync1h1
ENSMAUG000000040452	1.72771e-13	0.927846	0.794	0.245	2.84278e-09	6	ENSMAUG00000004045
Ddx47	1.73743e-13	1.04221	0.618	0.146	2.85877e-09	6	Ddx47
Focad	1.88078e-13	0.457192	0.353	0.04	3.09463e-09	6	Focad
Serpinh12	1.98196e-13	1.254	0.794	0.268	3.26111e-09	6	Serpinh1
Exoc4	1.99189e-13	0.815018	0.382	0.054	3.27746e-09	6	Exoc4
ENSMAUG00000021069	2.20826e-13	0.81453	0.5	0.098	3.63346e-09	6	ENSMAUG00000021069
Crip21	2.5905e-13	1.40359	0.971	0.504	4.2624e-09	6	Crip2
Rab11fip2	2.65552e-13	0.790151	0.324	0.036	4.36939e-09	6	Rab11fip2
Phldb2	2.68793e-13	0.759567	0.559	0.115	4.42272e-09	6	Phldb2
Nkx2-1	2.71559e-13	1.20423	1	0.46	4.46823e-09	6	Nkx2-1
Tspan15	2.78808e-13	0.935957	0.5	0.096	4.5875e-09	6	Tspan15
Crb3	2.82719e-13	1.40486	0.882	0.364	4.65186e-09	6	Crb3
Dstn1	2.92715e-13	1.3586	0.971	0.554	4.81634e-09	6	Dstn
Ncoa4	3.01613e-13	0.965802	0.559	0.121	4.96274e-09	6	Ncoa4
Elovl5	3.04137e-13	1.33559	0.765	0.266	5.00428e-09	6	Elovl5
ENSMAUG00000019610	3.25169e-13	1.64185	0.853	0.364	5.35034e-09	6	ENSMAUG00000019610
Tjp2	3.40868e-13	1.15995	0.588	0.14	5.60863e-09	6	Tjp2
Hagh	3.49057e-13	0.887667	0.529	0.113	5.74338e-09	6	Hagh
Plod2	4.39842e-13	1.22092	0.618	0.155	7.23716e-09	6	Plod2
Fnbp1l	5.07157e-13	0.730759	0.353	0.046	8.34476e-09	6	Fnbp1l
CUNH9orf3	5.3502e-13	1.16344	0.647	0.184	8.80322e-09	6	CUNH9orf3
Nat6	6.36796e-13	0.763476	0.412	0.063	1.04778e-08	6	Nat6
Mgst31	6.42309e-13	1.35733	0.941	0.481	1.05685e-08	6	Mgst3
Irf3	6.44985e-13	1.04947	0.735	0.239	1.06126e-08	6	Irf3
Tmem63b1	6.78082e-13	1.35406	0.794	0.293	1.11572e-08	6	Tmem63b
ENSMAUG00000014380	7.07816e-13	0.717886	0.412	0.065	1.16464e-08	6	ENSMAUG00000014380
Cdkn2d	7.94445e-13	0.86054	0.382	0.054	1.30718e-08	6	Cdkn2d
Fam96b	7.96862e-13	1.00194	0.824	0.295	1.31116e-08	6	Fam96b
Nbl1	8.50791e-13	0.78846	0.529	0.107	1.39989e-08	6	Nbl1
Suox	9.3855e-13	0.796802	0.294	0.031	1.54429e-08	6	Suox
ENSMAUG000000010931	1.01249e-12	0.795092	0.441	0.065	1.66596e-08	6	ENSMAUG00000001093
Crtap	1.05119e-12	0.641865	0.412	0.065	1.72962e-08	6	Crtap
ENSMAUG000000160042	1.17194e-12	0.804171	0.735	0.224	1.92832e-08	6	ENSMAUG00000016004
Rnf103	1.24686e-12	0.472582	0.294	0.031	2.05159e-08	6	Rnf103
Rraga	1.2788e-12	1.13456	0.824	0.33	2.10414e-08	6	Rraga
Rhog	1.34378e-12	1.02484	0.647	0.184	2.21105e-08	6	Rhog
Sqstm1	1.63022e-12	0.778197	0.882	0.328	2.68237e-08	6	Sqstm1
S100a101	1.76372e-12	1.13779	0.971	0.398	2.90203e-08	6	S100a10
Chrac1	1.77291e-12	0.893342	0.647	0.182	2.91715e-08	6	Chrac1
ENSMAUG00000008917	1.77979e-12	0.66326	0.618	0.151	2.92847e-08	6	ENSMAUG00000008917
Capns1	1.97103e-12	0.826884	0.941	0.414	3.24313e-08	6	Capns1
Znf703	1.99106e-12	0.65768	0.529	0.115	3.27609e-08	6	Znf703
Rab12	2.03333e-12	0.846833	0.353	0.048	3.34565e-08	6	Rab12
Tns1	2.15749e-12	1.00834	0.676	0.195	3.54993e-08	6	Tns1
Jak1	2.37202e-12	0.868477	0.824	0.28	3.90292e-08	6	Jak1
Hopx1	2.64435e-12	1.58147	1	0.801	4.35102e-08	6	Hopx
Hsdl1	2.89001e-12	0.617789	0.412	0.071	4.75522e-08	6	Hsdl1
Arpc1b1	2.93877e-12	0.990385	0.912	0.414	4.83545e-08	6	Arpc1b
Gabarapl1	3.00429e-12	1.04711	0.735	0.234	4.94326e-08	6	Gabarapl1
Itgb1bp1	3.25658e-12	0.442463	0.441	0.077	5.35838e-08	6	Itgb1bp1
Bcl10	3.26625e-12	0.609503	0.647	0.17	5.37428e-08	6	Bcl10
Hdac7	3.48575e-12	1.21385	0.5	0.111	5.73546e-08	6	Hdac7
Oser1	3.53361e-12	1.21835	0.559	0.136	5.81421e-08	6	Oser1
Mbnl1	3.76551e-12	1.48973	0.765	0.299	6.19577e-08	6	Mbnl1
Atp2b11	3.98795e-12	1.06107	0.794	0.282	6.56177e-08	6	Atp2b1
Lrrfip1	4.26673e-12	0.720574	0.441	0.079	7.02047e-08	6	Lrrfip1
Slc25a17	4.4233e-12	0.734478	0.618	0.163	7.27809e-08	6	Slc25a17
Thbs3	4.42654e-12	0.739588	0.559	0.132	7.28342e-08	6	Thbs3
Glt8d1	4.83187e-12	0.70523	0.382	0.059	7.95037e-08	6	Glt8d1
Tpra1	4.90519e-12	0.744239	0.559	0.136	8.071e-08	6	Tpra1
Ppp6c	4.96831e-12	0.771056	0.647	0.18	8.17485e-08	6	Ppp6c
Anxa6	5.19524e-12	0.745296	0.529	0.119	8.54825e-08	6	Anxa6
Mfn2	5.24948e-12	0.717541	0.382	0.059	8.6375e-08	6	Mfn2
Atp6v0e11	5.35143e-12	1.25403	1	0.626	8.80525e-08	6	Atp6v0e1
Ehd1	5.58465e-12	0.584335	0.471	0.09	9.18899e-08	6	Ehd1
Enpp5	5.85356e-12	1.09101	0.5	0.115	9.63144e-08	6	Enpp5
Emc10	6.30219e-12	0.958893	0.618	0.172	1.03696e-07	6	Emc10
ENSMAUG000000130781	7.27219e-12	1.32665	0.971	0.751	1.19657e-07	6	ENSMAUG00000013078
Magi3	7.59809e-12	1.28151	0.353	0.052	1.25019e-07	6	Magi3
Iscu1	8.1093e-12	0.793415	0.765	0.268	1.3343e-07	6	Iscu
Ap2m1	8.32614e-12	0.930415	0.824	0.322	1.36998e-07	6	Ap2m1
Apbb2	8.41246e-12	0.837258	0.441	0.084	1.38419e-07	6	Apbb2
Zdhhc8	8.42878e-12	0.813502	0.294	0.034	1.38687e-07	6	Zdhhc8
CUNH1orf116	8.75271e-12	1.00448	0.618	0.174	1.44017e-07	6	CUNH1orf116
Cavin1	8.83106e-12	0.830272	0.529	0.121	1.45306e-07	6	Cavin1
Tspan21	9.80755e-12	0.843346	0.941	0.404	1.61373e-07	6	Tspan2
Cyb561	1.04698e-11	0.684596	0.353	0.052	1.7227e-07	6	Cyb561
Pnpla2	1.0563e-11	1.24275	0.882	0.397	1.73803e-07	6	Pnpla2
Pkp2	1.0774e-11	0.985208	0.765	0.259	1.77275e-07	6	Pkp2
Ilk	1.28694e-11	0.910259	0.706	0.228	2.11754e-07	6	Ilk
Pcdhgc5	1.39076e-11	0.994545	0.412	0.075	2.28836e-07	6	Pcdhgc5
Fam174a	1.42739e-11	0.77771	0.353	0.052	2.34863e-07	6	Fam174a
Pls3	1.46167e-11	1.05005	0.647	0.193	2.40504e-07	6	Pls3
Rras2	1.51197e-11	0.881061	0.294	0.034	2.48779e-07	6	Rras2
Spns11	1.58681e-11	1.18577	0.647	0.199	2.61094e-07	6	Spns1
Prkcd	1.66194e-11	0.729091	0.588	0.149	2.73456e-07	6	Prkcd
ENSMAUG00000021998	1.81705e-11	1.04892	0.5	0.111	2.98978e-07	6	ENSMAUG00000021998
Micu2	1.90176e-11	0.80676	0.382	0.063	3.12916e-07	6	Micu2
Proser2	1.92124e-11	0.63108	0.471	0.098	3.16121e-07	6	Proser2
Loxl1	2.11243e-11	1.04807	0.265	0.027	3.4758e-07	6	Loxl1
Nectin3	2.17822e-11	0.737862	0.324	0.044	3.58404e-07	6	Nectin3
Gramd1c	2.25319e-11	0.476901	0.294	0.034	3.70741e-07	6	Gramd1c
ENSMAUG000000123101	2.45162e-11	1.30336	0.588	0.169	4.03389e-07	6	ENSMAUG00000012310
CUNH1orf35	2.49663e-11	0.678499	0.676	0.205	4.10795e-07	6	CUNH1orf35
Mpp7	2.54174e-11	0.911527	0.265	0.029	4.18218e-07	6	Mpp7
Slc12a4	2.61177e-11	0.619684	0.441	0.086	4.2974e-07	6	Slc12a4
Smco4	2.81737e-11	0.426012	0.412	0.073	4.63569e-07	6	Smco4
Card19	2.82737e-11	0.728385	0.265	0.029	4.65215e-07	6	Card19
Rnf39	2.93532e-11	0.871203	0.382	0.067	4.82978e-07	6	Rnf39
Prpf38b	2.96525e-11	1.08763	0.588	0.163	4.87902e-07	6	Prpf38b
Myof1	3.18107e-11	0.828416	0.618	0.178	5.23414e-07	6	Myof
Rdx	3.28877e-11	0.954813	0.647	0.199	5.41134e-07	6	Rdx
Dnajb4	3.42241e-11	0.653121	0.618	0.17	5.63124e-07	6	Dnajb4
Wbp41	3.4366e-11	0.749744	0.647	0.195	5.65459e-07	6	Wbp4
Glg1	3.50141e-11	0.747359	0.412	0.079	5.76122e-07	6	Glg1
Epcam	3.65183e-11	1.01533	0.941	0.531	6.00872e-07	6	Epcam
Slc12a6	3.78004e-11	0.798314	0.324	0.046	6.21968e-07	6	Slc12a6
Lxn	4.24007e-11	0.522271	0.294	0.036	6.97662e-07	6	Lxn
Anxa51	4.31505e-11	1.18217	0.941	0.557	7.09999e-07	6	Anxa5
Pcm1	4.54867e-11	0.840302	0.618	0.18	7.48438e-07	6	Pcm1
Adk	4.661e-11	0.531587	0.588	0.151	7.66921e-07	6	Adk
Ccn2	4.99624e-11	1.83156	0.735	0.253	8.22081e-07	6	Ccn2
Wdr20	5.39309e-11	0.912774	0.382	0.069	8.87379e-07	6	Wdr20
Psen2	5.43873e-11	1.0376	0.412	0.082	8.94889e-07	6	Psen2
G3bp11	5.9642e-11	1.09873	0.735	0.264	9.8135e-07	6	G3bp1
Mbnl2	6.1922e-11	0.836046	0.588	0.169	1.01887e-06	6	Mbnl2
Tmem160	6.51803e-11	1.14397	0.676	0.228	1.07248e-06	6	Tmem160
Selenof	6.53103e-11	1.17214	0.912	0.513	1.07461e-06	6	Selenof
Asah11	6.57493e-11	1.2649	0.912	0.496	1.08184e-06	6	Asah1
Wwtr1	6.72442e-11	0.710605	0.382	0.065	1.10644e-06	6	Wwtr1
Comt1	7.39815e-11	0.864884	0.735	0.272	1.21729e-06	6	Comt
Gsap	7.8353e-11	1.1979	0.559	0.153	1.28922e-06	6	Gsap
Ythdf11	7.83985e-11	0.725325	0.382	0.069	1.28997e-06	6	Ythdf1
Mtmr12	8.37706e-11	0.639702	0.324	0.048	1.37836e-06	6	Mtmr12
Add1	8.44582e-11	0.926238	0.382	0.069	1.38968e-06	6	Add1
Otud7b	8.5664e-11	1.07165	0.412	0.08	1.40952e-06	6	Otud7b
Nrbp2	8.62302e-11	1.19355	0.441	0.094	1.41883e-06	6	Nrbp2
Mesd	9.44318e-11	0.917716	0.618	0.186	1.55378e-06	6	Mesd
ENSMAUG00000009182	9.46004e-11	0.419821	0.294	0.036	1.55656e-06	6	ENSMAUG00000009182
Vamp4	1.05451e-10	0.477326	0.471	0.102	1.7351e-06	6	Vamp4
Slc35a1	1.22944e-10	0.800263	0.676	0.226	2.02292e-06	6	Slc35a1
Myh141	1.37762e-10	1.01284	0.794	0.31	2.26674e-06	6	Myh14
ENSMAUG00000017174	1.40604e-10	1.53186	0.559	0.157	2.3135e-06	6	ENSMAUG00000017174
Ctnna1	1.48346e-10	0.545733	0.794	0.303	2.44089e-06	6	Ctnna1
Arl6ip5	1.53191e-10	1.4531	0.559	0.167	2.5206e-06	6	Arl6ip5
Fam109a	1.68012e-10	0.600419	0.294	0.04	2.76446e-06	6	Fam109a
Chchd10	1.70927e-10	0.98136	0.853	0.397	2.81243e-06	6	Chchd10
Fbxo8	1.81049e-10	0.697105	0.471	0.107	2.97898e-06	6	Fbxo8
Lgals31	1.89042e-10	1.20113	0.941	0.632	3.11049e-06	6	Lgals3
Arhgef1	2.08557e-10	1.001	0.529	0.134	3.4316e-06	6	Arhgef1
Trip11	2.09857e-10	0.823447	0.588	0.169	3.45298e-06	6	Trip11
Eif3b1	2.10363e-10	0.773169	0.618	0.193	3.46131e-06	6	Eif3b
Osgin2	2.15571e-10	0.452702	0.294	0.038	3.547e-06	6	Osgin2
Cdc42	2.17339e-10	0.710804	0.912	0.402	3.57609e-06	6	Cdc42
Ccdc471	2.32828e-10	0.771041	0.676	0.228	3.83095e-06	6	Ccdc47
Ndufa9	2.67734e-10	0.969784	0.529	0.149	4.4053e-06	6	Ndufa9
Fam3a	2.67986e-10	0.654601	0.382	0.073	4.40944e-06	6	Fam3a
Smim7	2.70065e-10	0.860183	0.676	0.243	4.44366e-06	6	Smim7
ENSMAUG00000000688	2.73585e-10	0.698662	0.559	0.149	4.50157e-06	6	ENSMAUG00000000688
Ube3a	2.87533e-10	0.676116	0.588	0.17	4.73107e-06	6	Ube3a
Hbegf	2.98824e-10	0.614032	0.294	0.04	4.91686e-06	6	Hbegf
Cdkn1b	2.99947e-10	0.990361	0.618	0.193	4.93532e-06	6	Cdkn1b
Emc41	3.27774e-10	0.973115	0.824	0.372	5.3932e-06	6	Emc4
Dapk2	3.56948e-10	0.845761	0.559	0.169	5.87321e-06	6	Dapk2
Jpt11	3.71101e-10	0.671088	0.794	0.284	6.10609e-06	6	Jpt1
Appl1	3.73457e-10	0.573923	0.5	0.125	6.14487e-06	6	Appl1
ENSMAUG00000010343	3.76936e-10	0.694039	0.382	0.071	6.2021e-06	6	ENSMAUG00000010343
Myl12a1	3.86562e-10	1.04559	0.971	0.603	6.3605e-06	6	Myl12a
ENSMAUG00000009460	4.11251e-10	0.786366	0.676	0.226	6.76672e-06	6	ENSMAUG00000009460
Nae1	4.21756e-10	0.700482	0.382	0.075	6.93958e-06	6	Nae1
Trappc6b	4.40816e-10	0.738105	0.706	0.261	7.25319e-06	6	Trappc6b
Txnip2	4.5411e-10	1.30604	0.765	0.32	7.47192e-06	6	Txnip
Trim3	4.56437e-10	0.542729	0.353	0.059	7.51021e-06	6	Trim3
Sec621	4.59656e-10	1.00306	0.853	0.439	7.56317e-06	6	Sec62
Lman21	4.62472e-10	0.805731	0.794	0.322	7.60951e-06	6	Lman2
ENSMAUG00000007519	4.63224e-10	0.703061	0.706	0.255	7.62188e-06	6	ENSMAUG00000007519
Tmem203	4.93117e-10	0.738213	0.324	0.052	8.11375e-06	6	Tmem203
2310030G06Rik	5.13143e-10	0.607921	0.382	0.073	8.44325e-06	6	2310030G06Rik
Smc3	5.4308e-10	1.34246	0.559	0.169	8.93584e-06	6	Smc3
Tm2d3	5.61619e-10	0.805712	0.647	0.226	9.24088e-06	6	Tm2d3
ENSMAUG00000003529	5.64205e-10	0.73376	0.294	0.044	9.28343e-06	6	ENSMAUG00000003529
Arglu11	5.65236e-10	1.0243	0.588	0.18	9.3004e-06	6	Arglu1
Pfdn41	5.80724e-10	0.90164	0.853	0.404	9.55524e-06	6	Pfdn4
Gpi	6.12764e-10	0.674602	0.676	0.224	1.00824e-05	6	Gpi
Sdcbp	6.21598e-10	0.844968	0.971	0.494	1.02278e-05	6	Sdcbp
Rnf1452	6.26376e-10	0.929483	0.765	0.307	1.03064e-05	6	Rnf145
Snx13	6.29995e-10	0.692685	0.324	0.054	1.03659e-05	6	Snx13
Mrpl57	6.5005e-10	0.791416	0.559	0.161	1.06959e-05	6	Mrpl57
Tmem59	6.55229e-10	1.05265	0.912	0.477	1.07811e-05	6	Tmem59
Crip11	6.97278e-10	1.1101	0.971	0.636	1.1473e-05	6	Crip1
ENSMAUG00000007651	7.36574e-10	0.810615	0.765	0.297	1.21196e-05	6	ENSMAUG00000007651
CUNH14orf79	7.72133e-10	0.998697	0.471	0.115	1.27047e-05	6	CUNH14orf79
ENSMAUG00000013725	7.90215e-10	0.800017	0.382	0.077	1.30022e-05	6	ENSMAUG00000013725
Dpp7	8.40817e-10	0.730066	0.588	0.184	1.38348e-05	6	Dpp7
B3galt4	8.69213e-10	0.761643	0.382	0.077	1.4302e-05	6	B3galt4
Pfkfb3	9.07818e-10	0.592184	0.294	0.04	1.49372e-05	6	Pfkfb3
Arhgef18	9.37584e-10	1.13043	0.412	0.09	1.5427e-05	6	Arhgef18
Crebrf	9.38552e-10	0.825699	0.353	0.065	1.54429e-05	6	Crebrf
Vamp2	9.93667e-10	0.773214	0.618	0.205	1.63498e-05	6	Vamp2
Slc11a2	1.00481e-09	0.549977	0.294	0.044	1.65332e-05	6	Slc11a2
Rab6a	1.00836e-09	0.623214	0.324	0.054	1.65915e-05	6	Rab6a
Nfib	1.01428e-09	0.996338	0.382	0.079	1.66889e-05	6	Nfib
Lrrfip2	1.03843e-09	0.879013	0.471	0.117	1.70864e-05	6	Lrrfip2
Atp9a1	1.05119e-09	1.04898	0.647	0.23	1.72963e-05	6	Atp9a
CUNH14orf1	1.05358e-09	0.492539	0.353	0.065	1.73356e-05	6	CUNH14orf1
Cdipt	1.05734e-09	0.927834	0.471	0.121	1.73975e-05	6	Cdipt
Pdzd11	1.07348e-09	0.548437	0.441	0.1	1.7663e-05	6	Pdzd11
Psmc3	1.08363e-09	0.758152	0.794	0.354	1.783e-05	6	Psmc3
Usp9x	1.15636e-09	0.930704	0.5	0.13	1.90267e-05	6	Usp9x
Kiaa0040	1.16656e-09	0.878773	0.618	0.199	1.91946e-05	6	Kiaa0040
Wasl	1.17724e-09	0.567365	0.588	0.178	1.93703e-05	6	Wasl
Ip6k2	1.18142e-09	0.906855	0.647	0.23	1.94392e-05	6	Ip6k2
Prmt2	1.1958e-09	0.83745	0.5	0.126	1.96757e-05	6	Prmt2
Tpm2	1.34253e-09	0.259377	0.382	0.069	2.209e-05	6	Tpm2
Luzp1	1.40461e-09	0.463591	0.353	0.065	2.31115e-05	6	Luzp1
Dhrs7	1.44315e-09	0.828428	0.676	0.245	2.37457e-05	6	Dhrs7
Kdelr1	1.45289e-09	1.0245	0.735	0.324	2.39058e-05	6	Kdelr1
Smim11a	1.50871e-09	0.899658	0.618	0.215	2.48242e-05	6	Smim11a
ENSMAUG00000008734	1.54662e-09	0.463818	0.441	0.096	2.54481e-05	6	ENSMAUG00000008734
ENSMAUG00000009268	1.62043e-09	0.798789	0.5	0.132	2.66626e-05	6	ENSMAUG00000009268
Sec24b	1.62321e-09	0.733782	0.294	0.046	2.67084e-05	6	Sec24b
Spryd7	1.64372e-09	0.785688	0.529	0.153	2.70458e-05	6	Spryd7
Gsk3b	1.69788e-09	1.12656	0.618	0.201	2.79369e-05	6	Gsk3b
Creb3	1.72464e-09	0.847873	0.676	0.247	2.83773e-05	6	Creb3
Rassf1	1.86024e-09	0.723166	0.382	0.077	3.06084e-05	6	Rassf1
Bcap291	1.86312e-09	1.17627	0.706	0.293	3.06558e-05	6	Bcap29
Arf4	1.94634e-09	0.529778	0.912	0.437	3.2025e-05	6	Arf4
Vti1b	2.00613e-09	0.577382	0.559	0.161	3.30088e-05	6	Vti1b
Kank3	2.09323e-09	0.781657	0.588	0.182	3.44419e-05	6	Kank3
Resf1	2.10203e-09	0.9367	0.412	0.09	3.45868e-05	6	Resf1
Stn1	2.12844e-09	0.542454	0.412	0.09	3.50213e-05	6	Stn1
Atp6ap11	2.1774e-09	1.15737	0.706	0.293	3.58269e-05	6	Atp6ap1
Misp3	2.3276e-09	0.903507	0.471	0.117	3.82983e-05	6	Misp3
Ubqln1	2.62745e-09	1.01841	0.647	0.232	4.32321e-05	6	Ubqln1
Plec	2.70154e-09	0.690829	0.412	0.092	4.44511e-05	6	Plec
Kiaa2013	2.78307e-09	0.683752	0.324	0.057	4.57927e-05	6	Kiaa2013
ENSMAUG00000008759	2.87757e-09	0.633705	0.353	0.069	4.73476e-05	6	ENSMAUG00000008759
Tmed3	2.87995e-09	0.58423	0.529	0.149	4.73867e-05	6	Tmed3
Smpdl3a	2.92299e-09	1.00845	0.441	0.113	4.80948e-05	6	Smpdl3a
Krt8	3.10779e-09	0.611235	0.941	0.485	5.11356e-05	6	Krt8
Smim13	3.11555e-09	0.4782	0.265	0.036	5.12633e-05	6	Smim13
Ndufs41	3.1424e-09	0.486688	0.765	0.318	5.1705e-05	6	Ndufs4
Arhgdia	3.15913e-09	0.954439	0.882	0.471	5.19803e-05	6	Arhgdia
Kif1b	3.17116e-09	0.46515	0.265	0.036	5.21782e-05	6	Kif1b
G6pc3	3.43804e-09	0.719788	0.382	0.08	5.65695e-05	6	G6pc3
ENSMAUG00000009110	3.491e-09	0.603037	0.353	0.067	5.74409e-05	6	ENSMAUG00000009110
Cwc151	3.49236e-09	0.486942	0.706	0.261	5.74633e-05	6	Cwc15
Snx4	3.80559e-09	0.900207	0.471	0.125	6.26172e-05	6	Snx4
ENSMAUG00000019383	3.84698e-09	0.815944	0.471	0.128	6.32983e-05	6	ENSMAUG00000019383
Unc50	3.87297e-09	0.779575	0.618	0.215	6.37259e-05	6	Unc50
Anxa4	4.0822e-09	0.898355	0.941	0.552	6.71686e-05	6	Anxa4
Pex2	4.13074e-09	0.563185	0.5	0.136	6.79671e-05	6	Pex2
Cfap20	4.40423e-09	0.509381	0.529	0.151	7.24673e-05	6	Cfap20
Birc6	4.92719e-09	1.05817	0.588	0.201	8.10719e-05	6	Birc6
Il17re	4.97855e-09	0.94742	0.412	0.098	8.1917e-05	6	Il17re
Atraid	5.01087e-09	0.954134	0.559	0.188	8.24489e-05	6	Atraid
Mapre3	5.16453e-09	0.668532	0.324	0.057	8.49771e-05	6	Mapre3
Gas2l1	5.16453e-09	0.538157	0.324	0.057	8.49771e-05	6	Gas2l1
Ccndbp1	5.24001e-09	0.622809	0.441	0.111	8.62191e-05	6	Ccndbp1
Txndc12	5.24126e-09	0.780701	0.441	0.109	8.62396e-05	6	Txndc12
Trappc1	5.5539e-09	0.691552	0.853	0.406	9.13838e-05	6	Trappc1
Srsf52	5.75312e-09	1.02222	0.882	0.444	9.46618e-05	6	Srsf5
Nap1l1	5.89552e-09	0.637027	0.824	0.374	9.70048e-05	6	Nap1l1
Slc33a1	6.63379e-09	0.584392	0.441	0.111	0.000109152	6	Slc33a1
ENSMAUG000000083811	6.7093e-09	0.932505	0.676	0.268	0.000110395	6	ENSMAUG00000008381
S100a112	6.71976e-09	0.959442	1	0.692	0.000110567	6	S100a11
Mmp15	6.75057e-09	0.907719	0.5	0.144	0.000111074	6	Mmp15
Ppp2r1a	6.98603e-09	0.8129	0.647	0.241	0.000114948	6	Ppp2r1a
Ppp1r37	7.01541e-09	0.706668	0.441	0.111	0.000115432	6	Ppp1r37
Pigk	7.42762e-09	0.588979	0.588	0.197	0.000122214	6	Pigk
Mrpl14	7.66103e-09	0.741548	0.912	0.494	0.000126055	6	Mrpl14
Snrnp701	8.01939e-09	0.741988	0.706	0.289	0.000131951	6	Snrnp70
Ccdc107	8.35703e-09	0.851565	0.5	0.148	0.000137507	6	Ccdc107
Itgb4	8.47686e-09	0.967708	0.529	0.165	0.000139478	6	Itgb4
Klc3	8.86332e-09	0.73473	0.471	0.126	0.000145837	6	Klc3
Rnf14	8.86479e-09	0.774649	0.441	0.111	0.000145861	6	Rnf14
Supt4h1	8.99174e-09	0.819957	0.676	0.268	0.00014795	6	Supt4h1
Cers2	9.03962e-09	0.957471	0.824	0.416	0.000148738	6	Cers2
Pdia31	9.11251e-09	0.788315	0.971	0.487	0.000149937	6	Pdia3
Abraxas2	9.33626e-09	0.812997	0.382	0.086	0.000153619	6	Abraxas2
Ddx51	9.34964e-09	0.81336	0.882	0.441	0.000153839	6	Ddx5
Laptm4a	9.69731e-09	1.05862	0.912	0.565	0.00015956	6	Laptm4a
Spint2	9.74067e-09	0.764551	0.941	0.542	0.000160273	6	Spint2
Pttg1ip	1.0181e-08	0.939261	0.412	0.103	0.000167518	6	Pttg1ip
Pigf1	1.02418e-08	0.769042	0.618	0.236	0.000168519	6	Pigf
Akip1	1.1244e-08	0.469176	0.5	0.14	0.000185008	6	Akip1
Zdhhc7	1.13414e-08	0.732711	0.353	0.073	0.000186611	6	Zdhhc7
Pnn1	1.15694e-08	1.0197	0.676	0.276	0.000190362	6	Pnn
ENSMAUG00000011110	1.1827e-08	0.807027	0.529	0.172	0.000194602	6	ENSMAUG00000011110
Gps11	1.19136e-08	0.676417	0.618	0.22	0.000196026	6	Gps1
Mvp1	1.21386e-08	0.832564	0.559	0.18	0.000199729	6	Mvp
Rnf6	1.22165e-08	0.460271	0.382	0.086	0.000201011	6	Rnf6
Rac11	1.24441e-08	0.981337	0.735	0.326	0.000204754	6	Rac1
Ntan1	1.25657e-08	0.594001	0.676	0.243	0.000206756	6	Ntan1
Lamtor3	1.27392e-08	0.485987	0.529	0.161	0.000209611	6	Lamtor3
Chmp5	1.34813e-08	0.471655	0.912	0.45	0.000221821	6	Chmp5
Ube2e3	1.35588e-08	0.685823	0.559	0.19	0.000223096	6	Ube2e3
Zfyve26	1.41124e-08	0.735399	0.324	0.061	0.000232205	6	Zfyve26
Kat2b	1.4199e-08	0.711619	0.382	0.084	0.00023363	6	Kat2b
Ap2a2	1.48418e-08	0.531869	0.441	0.113	0.000244208	6	Ap2a2
Nsmce2	1.4979e-08	0.527455	0.441	0.109	0.000246464	6	Nsmce2
Capzb	1.49797e-08	0.655547	0.765	0.331	0.000246476	6	Capzb
Slc39a81	1.50192e-08	1.13223	0.824	0.439	0.000247125	6	Slc39a8
Inpp4a	1.508e-08	0.480833	0.294	0.05	0.000248126	6	Inpp4a
Ngrn	1.57875e-08	0.523372	0.529	0.167	0.000259768	6	Ngrn
Tpm3	1.586e-08	0.85492	0.735	0.324	0.000260961	6	Tpm3
Aldh2	1.64601e-08	0.804766	0.971	0.556	0.000270835	6	Aldh2
Krit1	1.78564e-08	0.511419	0.324	0.061	0.00029381	6	Krit1
Dynlrb1	1.83643e-08	0.713473	0.824	0.406	0.000302167	6	Dynlrb1
Gpr89	1.91767e-08	0.851335	0.412	0.103	0.000315533	6	Gpr89
Mex3c	1.9986e-08	0.665543	0.353	0.075	0.00032885	6	Mex3c
CUNH16orf72	2.00329e-08	0.634151	0.294	0.052	0.000329622	6	CUNH16orf72
Blzf1	2.01135e-08	0.619485	0.353	0.075	0.000330947	6	Blzf1
Rap1b	2.12246e-08	0.746641	0.794	0.372	0.00034923	6	Rap1b
Bcar1	2.15634e-08	0.447211	0.294	0.052	0.000354805	6	Bcar1
Pdcd10	2.2104e-08	0.63356	0.676	0.266	0.000363699	6	Pdcd10
Mpp1	2.22004e-08	0.305436	0.353	0.071	0.000365286	6	Mpp1
CUNH4orf3	2.25286e-08	0.274613	0.765	0.316	0.000370686	6	CUNH4orf3
Ublcp1	2.50571e-08	0.934076	0.5	0.161	0.00041229	6	Ublcp1
Eea1	2.52724e-08	0.89249	0.382	0.092	0.000415832	6	Eea1
Dctn2	2.60085e-08	0.519545	0.706	0.291	0.000427945	6	Dctn2
Zfp64	2.66154e-08	0.544712	0.265	0.042	0.00043793	6	Zfp64
ENSMAUG00000013210	2.70414e-08	0.559607	0.265	0.042	0.000444939	6	ENSMAUG00000013210
Psenen	2.79801e-08	0.634653	0.794	0.377	0.000460385	6	Psenen
Alcam1	2.82525e-08	1.06714	0.559	0.199	0.000464867	6	Alcam
Ccs	2.83595e-08	0.705841	0.471	0.134	0.000466626	6	Ccs
Zbtb38	2.84079e-08	0.65788	0.5	0.155	0.000467424	6	Zbtb38
Trpm6	2.85611e-08	0.641346	0.294	0.054	0.000469944	6	Trpm6
Dnajb111	2.85806e-08	0.856547	0.588	0.211	0.000470265	6	Dnajb11
Ephx2	2.94481e-08	0.659978	0.412	0.102	0.000484539	6	Ephx2
Limk21	2.96618e-08	0.710786	0.441	0.121	0.000488056	6	Limk2
Ss18l2	3.06757e-08	0.58306	0.765	0.339	0.000504737	6	Ss18l2
ENSMAUG000000002871	3.18995e-08	0.701522	0.676	0.276	0.000524874	6	ENSMAUG00000000287
ENSMAUG00000011304	3.2012e-08	0.486854	0.618	0.22	0.000526725	6	ENSMAUG00000011304
Commd9	3.20439e-08	0.690308	0.294	0.054	0.00052725	6	Commd9
Hpcal1	3.21208e-08	0.723561	0.676	0.266	0.000528515	6	Hpcal1
Aen	3.29467e-08	0.54444	0.294	0.052	0.000542105	6	Aen
Gde1	3.3853e-08	1.01403	0.794	0.402	0.000557017	6	Gde1
Psmd6	3.41468e-08	0.589493	0.588	0.211	0.000561851	6	Psmd6
Abhd14a	3.43865e-08	0.764515	0.382	0.096	0.000565795	6	Abhd14a
Npnt	3.46532e-08	0.777344	0.5	0.155	0.000570183	6	Npnt
Fbxo28	3.57895e-08	0.96003	0.382	0.092	0.00058888	6	Fbxo28
Ndufs81	3.63045e-08	0.508965	0.824	0.398	0.000597355	6	Ndufs8
Ndufc2	3.8038e-08	0.579781	0.882	0.466	0.000625877	6	Ndufc2
Tmem87b	4.09747e-08	0.615436	0.265	0.044	0.000674197	6	Tmem87b
Lrch4	4.13703e-08	0.622243	0.324	0.065	0.000680707	6	Lrch4
Pycr2	4.20472e-08	0.672971	0.382	0.092	0.000691845	6	Pycr2
Ctsf	4.40924e-08	0.556348	0.353	0.077	0.000725496	6	Ctsf
Acadvl	4.42041e-08	0.513202	0.441	0.125	0.000727334	6	Acadvl
Hook3	4.59992e-08	0.506208	0.382	0.09	0.000756871	6	Hook3
Ttc9	4.72321e-08	0.836159	0.5	0.149	0.000777157	6	Ttc9
Tom1	4.77091e-08	0.910177	0.412	0.109	0.000785006	6	Tom1
Srprb1	4.80491e-08	0.863594	0.588	0.226	0.000790599	6	Srprb
Ndufs7	4.83902e-08	0.496166	0.853	0.42	0.000796212	6	Ndufs7
Phf1	4.85935e-08	0.952573	0.559	0.199	0.000799558	6	Phf1
Sil1	4.87409e-08	0.610768	0.412	0.109	0.000801983	6	Sil1
Tmem55b	5.02214e-08	0.789957	0.471	0.142	0.000826343	6	Tmem55b
Itm2c1	5.18657e-08	0.854136	0.588	0.22	0.000853398	6	Itm2c
S100a16	5.20635e-08	0.32316	0.588	0.199	0.000856652	6	S100a16
Mrpl202	5.25867e-08	0.5208	0.706	0.297	0.000865262	6	Mrpl20
Bag6	5.32549e-08	0.621343	0.559	0.193	0.000876256	6	Bag6
Cracr2b	5.49773e-08	0.864735	0.382	0.096	0.000904596	6	Cracr2b
Lrrc57	5.57242e-08	0.376082	0.265	0.044	0.000916885	6	Lrrc57
Sun1	5.73347e-08	0.576813	0.471	0.136	0.000943385	6	Sun1
Selenow	5.75823e-08	0.484507	0.559	0.192	0.000947459	6	Selenow
Irx2	5.8429e-08	0.685707	0.412	0.109	0.00096139	6	Irx2
Pafah1b1	6.04958e-08	0.683749	0.471	0.134	0.000995398	6	Pafah1b1
Eny2	6.08458e-08	0.650494	0.794	0.381	0.00100116	6	Eny2
Samd4b	6.19828e-08	0.557165	0.382	0.092	0.00101987	6	Samd4b
Pbx2	6.35274e-08	0.925499	0.5	0.159	0.00104528	6	Pbx2
Lrp102	6.35815e-08	0.776433	0.647	0.276	0.00104617	6	Lrp10
Tmem259	6.42173e-08	0.618488	0.412	0.105	0.00105663	6	Tmem259
Ranbp3	6.45368e-08	0.73163	0.324	0.067	0.00106189	6	Ranbp3
Xrcc6	6.67541e-08	0.651805	0.324	0.069	0.00109837	6	Xrcc6
Cript	6.71415e-08	0.434327	0.529	0.167	0.00110475	6	Cript
Stxbp6	6.89866e-08	0.344081	0.265	0.044	0.00113511	6	Stxbp6
Dnase1l1	7.03569e-08	0.674486	0.353	0.082	0.00115765	6	Dnase1l1
Id3	7.43355e-08	0.801372	0.382	0.088	0.00122312	6	Id3
Adgrl2	7.4924e-08	0.373921	0.294	0.056	0.0012328	6	Adgrl2
Wtip	7.55285e-08	0.499016	0.353	0.082	0.00124275	6	Wtip
Enpp4	7.71086e-08	0.756482	0.353	0.086	0.00126875	6	Enpp4
ENSMAUG00000015213	8.20647e-08	0.910099	0.412	0.113	0.00135029	6	ENSMAUG00000015213
Rap1a1	8.28199e-08	0.608511	0.735	0.32	0.00136272	6	Rap1a
Snx51	8.41811e-08	0.634532	0.559	0.201	0.00138512	6	Snx5
Ndufaf3	8.63792e-08	0.580639	0.5	0.161	0.00142128	6	Ndufaf3
Phf5a	8.67184e-08	0.571401	0.588	0.218	0.00142686	6	Phf5a
Cd81	8.75882e-08	0.965832	0.824	0.511	0.00144118	6	Cd81
Xpa	8.82194e-08	0.711076	0.324	0.069	0.00145156	6	Xpa
Rrs1	8.93009e-08	0.592862	0.265	0.046	0.00146936	6	Rrs1
Ctsd1	9.10861e-08	1.05497	0.912	0.552	0.00149873	6	Ctsd
Pdcd6ip	9.12787e-08	0.545341	0.471	0.136	0.0015019	6	Pdcd6ip
Selenos	9.17849e-08	0.630538	0.588	0.218	0.00151023	6	Selenos
Kif16b	9.50491e-08	0.35392	0.294	0.054	0.00156394	6	Kif16b
Mrps17	9.50871e-08	0.732349	0.529	0.186	0.00156456	6	Mrps17
2001-09-01	9.59436e-08	0.689283	0.412	0.109	0.00157866	6	2001-09-01
Jagn1	9.93485e-08	0.843662	0.588	0.23	0.00163468	6	Jagn1
Gata6	1.03392e-07	0.846423	0.382	0.1	0.00170121	6	Gata6
Tgm2	1.05215e-07	0.877541	0.5	0.157	0.00173122	6	Tgm2
Dda11	1.08922e-07	0.809345	0.706	0.318	0.0017922	6	Dda1
CUNH5orf241	1.09956e-07	0.845867	0.647	0.28	0.00180922	6	CUNH5orf24
Pno1	1.10534e-07	0.562618	0.5	0.153	0.00181873	6	Pno1
Afdn	1.14848e-07	0.522545	0.265	0.046	0.0018897	6	Afdn
Trim8	1.1528e-07	0.583777	0.5	0.161	0.00189681	6	Trim8
Rer1	1.19094e-07	0.751244	0.735	0.374	0.00195957	6	Rer1
Ppt1	1.22011e-07	0.566911	0.382	0.098	0.00200756	6	Ppt1
Mrpl53	1.22776e-07	0.591492	0.412	0.113	0.00202015	6	Mrpl53
Arf1	1.24911e-07	0.795986	0.971	0.632	0.00205528	6	Arf1
ENSMAUG00000001639	1.27599e-07	0.703277	0.382	0.096	0.00209952	6	ENSMAUG00000001639
Psmc2	1.32832e-07	0.595238	0.588	0.22	0.00218562	6	Psmc2
Hadha1	1.35963e-07	0.600113	0.765	0.343	0.00223714	6	Hadha
Rps6ka3	1.36661e-07	0.421907	0.412	0.107	0.00224863	6	Rps6ka3
Adam9	1.40486e-07	0.707017	0.382	0.098	0.00231155	6	Adam9
Cox5a	1.46921e-07	0.618364	0.765	0.36	0.00241744	6	Cox5a
Tm9sf1	1.48241e-07	0.572413	0.382	0.102	0.00243915	6	Tm9sf1
Epn2	1.53603e-07	0.644908	0.353	0.086	0.00252739	6	Epn2
Arpc2	1.53652e-07	0.401166	0.794	0.377	0.00252819	6	Arpc2
Tmbim41	1.58735e-07	0.698442	0.794	0.387	0.00261182	6	Tmbim4
Akap13	1.59776e-07	0.708917	0.471	0.142	0.00262895	6	Akap13
Tmem165	1.61697e-07	0.506241	0.529	0.172	0.00266056	6	Tmem165
Gabarapl2	1.64343e-07	0.544278	0.941	0.521	0.00270411	6	Gabarapl2
Smim15	1.67412e-07	0.640009	0.5	0.165	0.0027546	6	Smim15
Tsen15	1.67922e-07	0.590247	0.265	0.048	0.00276299	6	Tsen15
Smad2	1.68038e-07	0.509245	0.324	0.071	0.0027649	6	Smad2
Adgre5	1.68667e-07	0.513216	0.324	0.073	0.00277524	6	Adgre5
Frmd61	1.74895e-07	0.77103	0.559	0.207	0.00287772	6	Frmd6
Clic1	1.75725e-07	0.605221	0.824	0.418	0.00289139	6	Clic1
Hcfc1r11	1.77995e-07	0.858849	0.588	0.23	0.00292873	6	Hcfc1r1
Bcam2	1.78692e-07	1.10722	0.971	0.619	0.0029402	6	Bcam
Capza1	1.82817e-07	0.484361	0.471	0.142	0.00300808	6	Capza1
Pigw	1.84369e-07	0.448529	0.294	0.059	0.00303361	6	Pigw
Hipk2	1.89267e-07	0.569593	0.294	0.059	0.00311421	6	Hipk2
Khdrbs11	1.89283e-07	0.871806	0.529	0.193	0.00311446	6	Khdrbs1
Fam104a	1.90609e-07	0.581687	0.676	0.28	0.00313628	6	Fam104a
Rtn3	2.00312e-07	0.676514	0.588	0.226	0.00329593	6	Rtn3
Ube2v2	2.02497e-07	0.471811	0.588	0.222	0.00333189	6	Ube2v2
ENSMAUG000000194921	2.03176e-07	0.69335	0.882	0.448	0.00334306	6	ENSMAUG00000019492
Nit1	2.06906e-07	0.331686	0.5	0.159	0.00340443	6	Nit1
Scand11	2.07955e-07	0.725604	0.912	0.548	0.0034217	6	Scand1
Ndufv21	2.13101e-07	0.601933	0.765	0.352	0.00350636	6	Ndufv2
Cap1	2.13595e-07	0.427766	0.647	0.262	0.00351449	6	Cap1
Tax1bp3	2.22937e-07	0.653218	0.353	0.086	0.0036682	6	Tax1bp3
Smarcb1	2.26707e-07	0.430764	0.529	0.178	0.00373024	6	Smarcb1
Rab11a	2.2788e-07	0.462662	0.706	0.32	0.00374954	6	Rab11a
Camlg	2.39132e-07	0.412362	0.324	0.071	0.00393468	6	Camlg
Ktn1	2.40413e-07	0.84747	0.529	0.193	0.00395576	6	Ktn1
Clstn1	2.46807e-07	0.354708	0.265	0.048	0.00406096	6	Clstn1
Sh2d4a	2.47726e-07	0.662793	0.706	0.32	0.00407609	6	Sh2d4a
Mxd4	2.5064e-07	0.65726	0.529	0.19	0.00412403	6	Mxd4
Rnpc3	2.51281e-07	0.575128	0.294	0.061	0.00413458	6	Rnpc3
Banf1	2.52991e-07	0.348509	0.941	0.508	0.00416271	6	Banf1
Arl16	2.55457e-07	0.389483	0.294	0.059	0.00420329	6	Arl16
Srrm22	2.5804e-07	0.747129	0.824	0.421	0.0042458	6	Srrm2
Emc71	2.72111e-07	0.695942	0.618	0.261	0.00447732	6	Emc7
Hyal2	2.79702e-07	0.364933	0.294	0.059	0.00460221	6	Hyal2
Trpc4ap	2.81418e-07	0.533088	0.382	0.103	0.00463045	6	Trpc4ap
Vps72	2.93234e-07	0.442517	0.412	0.115	0.00482488	6	Vps72
Adnp	3.01607e-07	0.614787	0.353	0.088	0.00496265	6	Adnp
ENSMAUG00000017829	3.05029e-07	0.454304	0.265	0.048	0.00501894	6	ENSMAUG00000017829
Tm2d1	3.10403e-07	0.70315	0.529	0.195	0.00510737	6	Tm2d1
Tnnc2	3.20509e-07	0.506515	0.412	0.113	0.00527365	6	Tnnc2
Lrpap1	3.23396e-07	0.869533	0.559	0.23	0.00532115	6	Lrpap1
Derl2	3.24413e-07	0.566471	0.559	0.211	0.00533789	6	Derl2
Srd5a3	3.24467e-07	0.60513	0.294	0.061	0.00533878	6	Srd5a3
Cnot4	3.26974e-07	0.976968	0.471	0.157	0.00538003	6	Cnot4
Ogfod3	3.28013e-07	0.591079	0.265	0.052	0.00539712	6	Ogfod3
Rbpms	3.28937e-07	0.791203	0.588	0.226	0.00541232	6	Rbpms
Gadd45b	3.2986e-07	0.25238	0.676	0.282	0.00542752	6	Gadd45b
ENSMAUG00000017137	3.40212e-07	0.887943	0.265	0.05	0.00559785	6	ENSMAUG00000017137
Twf2	3.43571e-07	0.506609	0.412	0.113	0.00565312	6	Twf2
Prickle41	3.48915e-07	0.518205	0.912	0.483	0.00574104	6	Prickle4
Pfkl	3.664e-07	0.591732	0.353	0.09	0.00602874	6	Pfkl
ENSMAUG000000081561	3.68741e-07	0.685984	0.941	0.55	0.00606727	6	ENSMAUG00000008156
Ascc3	3.75859e-07	0.507393	0.324	0.073	0.00618438	6	Ascc3
Ash1l2	3.78641e-07	0.618309	0.618	0.243	0.00623015	6	Ash1l
Uba1	3.80234e-07	0.620661	0.471	0.155	0.00625637	6	Uba1
Tspo1	3.80501e-07	0.739178	0.941	0.638	0.00626076	6	Tspo
ENSMAUG00000007042	3.88785e-07	0.627521	0.353	0.092	0.00639707	6	ENSMAUG00000007042
Gm4356	3.8891e-07	0.446887	0.882	0.429	0.00639913	6	Gm4356
Zfp579	3.9074e-07	0.498115	0.294	0.059	0.00642923	6	Zfp579
ENSMAUG00000016923	4.01417e-07	0.817127	0.618	0.264	0.00660491	6	ENSMAUG00000016923
Cct8	4.05308e-07	0.6506	0.735	0.362	0.00666894	6	Cct8
H2aj1	4.29577e-07	0.594032	1	0.776	0.00706827	6	H2aj
Chmp2a	4.32855e-07	0.785783	0.824	0.462	0.00712219	6	Chmp2a
Elavl11	4.40454e-07	0.44602	0.559	0.211	0.00724723	6	Elavl1
Ube2i	4.41358e-07	0.384552	0.735	0.333	0.0072621	6	Ube2i
Emc9	4.48656e-07	0.533629	0.441	0.138	0.00738218	6	Emc9
Rab5a	4.55018e-07	0.642627	0.529	0.199	0.00748686	6	Rab5a
Saraf1	4.57993e-07	0.72937	0.794	0.429	0.00753582	6	Saraf
Vps52	4.64409e-07	0.387173	0.324	0.073	0.00764138	6	Vps52
Cnih4	4.67072e-07	0.499088	0.353	0.088	0.00768521	6	Cnih4
ENSMAUG00000008927	4.73118e-07	0.548832	0.294	0.063	0.00778468	6	ENSMAUG00000008927
Cyc1	5.05341e-07	0.585704	0.676	0.301	0.00831488	6	Cyc1
Ggnbp2	5.0726e-07	0.519383	0.588	0.224	0.00834646	6	Ggnbp2
Aplp21	5.14582e-07	0.516435	0.559	0.211	0.00846693	6	Aplp2
Atp5d	5.20311e-07	0.581848	0.912	0.496	0.0085612	6	Atp5d
Psmd9	5.2812e-07	0.314686	0.5	0.17	0.00868968	6	Psmd9
Gnb2	5.4136e-07	0.443436	0.853	0.471	0.00890754	6	Gnb2
Slc39a7	5.70433e-07	0.472449	0.676	0.312	0.00938591	6	Slc39a7
Ywhah	5.73085e-07	0.312864	0.618	0.241	0.00942955	6	Ywhah
Glod4	5.75621e-07	0.675624	0.324	0.079	0.00947127	6	Glod4
Znf414	5.75622e-07	0.528162	0.324	0.079	0.00947129	6	Znf414
Ddost1	5.80106e-07	0.694055	0.824	0.408	0.00954506	6	Ddost
Tmx1	5.92382e-07	0.790876	0.559	0.222	0.00974705	6	Tmx1
Psma7	5.95062e-07	0.454197	0.824	0.462	0.00979115	6	Psma7
Rab8a	5.96035e-07	0.420796	0.5	0.17	0.00980716	6	Rab8a
Glud1	6.0342e-07	0.502388	0.441	0.132	0.00992867	6	Glud1
Rnf181	6.06716e-07	0.664545	0.471	0.149	0.0099829	6	Rnf181
Hsbp11	6.14594e-07	0.507159	0.765	0.375	0.0101125	6	Hsbp1
Nat1	6.23038e-07	0.651571	0.294	0.065	0.0102515	6	Nat1
ENSMAUG00000013918	6.26888e-07	0.782631	0.382	0.111	0.0103148	6	ENSMAUG00000013918
Rab4b	6.2769e-07	0.42154	0.588	0.23	0.010328	6	Rab4b
ENSMAUG00000011625	6.38541e-07	0.341206	0.529	0.182	0.0105066	6	ENSMAUG00000011625
ENSMAUG00000016142	6.54776e-07	0.704176	0.382	0.109	0.0107737	6	ENSMAUG00000016142
ENSMAUG00000016575	6.63772e-07	0.651378	0.382	0.105	0.0109217	6	ENSMAUG00000016575
Mfsd5	6.68565e-07	0.714516	0.353	0.094	0.0110006	6	Mfsd5
Cdc16	6.76499e-07	0.349199	0.353	0.092	0.0111311	6	Cdc16
Srgap2	6.97201e-07	0.785746	0.324	0.079	0.0114717	6	Srgap2
Ints6	7.27912e-07	0.567252	0.265	0.054	0.0119771	6	Ints6
Fxr1	7.38497e-07	0.660443	0.5	0.182	0.0121512	6	Fxr1
Tardbp	7.61376e-07	0.715358	0.5	0.178	0.0125277	6	Tardbp
CIRP	7.92808e-07	0.807208	0.794	0.444	0.0130449	6	CIRP
Aip	8.04915e-07	0.758559	0.382	0.109	0.0132441	6	Aip
Bbip1	8.35565e-07	0.4698	0.618	0.238	0.0137484	6	Bbip1
Arhgef16	8.44155e-07	0.611787	0.353	0.09	0.0138897	6	Arhgef16
Rala	8.53631e-07	0.434973	0.412	0.125	0.0140456	6	Rala
Tsg101	8.79893e-07	0.732424	0.5	0.186	0.0144778	6	Tsg101
Tor1a	9.03479e-07	0.798256	0.412	0.13	0.0148659	6	Tor1a
Degs1	9.09066e-07	0.666417	0.853	0.433	0.0149578	6	Degs1
Rab2a1	9.19678e-07	0.581205	0.765	0.381	0.0151324	6	Rab2a
Mrpl2	9.20128e-07	0.467335	0.324	0.077	0.0151398	6	Mrpl2
Tmem1472	9.28134e-07	0.492888	0.618	0.268	0.0152715	6	Tmem147
Tom1l1	9.33691e-07	0.410823	0.265	0.052	0.0153629	6	Tom1l1
Lamc21	1.00637e-06	0.729862	0.441	0.14	0.0165588	6	Lamc2
Cldn4	1.00924e-06	0.287304	0.294	0.061	0.016606	6	Cldn4
CUNH6orf120	1.02707e-06	0.516339	0.382	0.109	0.0168995	6	CUNH6orf120
Coa31	1.02953e-06	0.541138	0.559	0.224	0.0169398	6	Coa3
Wdr33	1.03061e-06	0.767719	0.294	0.069	0.0169576	6	Wdr33
Tbc1d10a	1.04052e-06	0.688896	0.382	0.115	0.0171208	6	Tbc1d10a
Cptp	1.04629e-06	0.448132	0.294	0.065	0.0172156	6	Cptp
Actb1	1.07644e-06	0.66553	1	0.929	0.0177118	6	Actb
Nup88	1.08969e-06	0.425079	0.265	0.054	0.0179298	6	Nup88
Mrps26	1.09327e-06	0.707007	0.412	0.13	0.0179887	6	Mrps26
Wdr43	1.1182e-06	0.417459	0.265	0.054	0.0183988	6	Wdr43
Brd21	1.15183e-06	0.96452	0.529	0.205	0.0189523	6	Brd2
Ing2	1.15468e-06	0.2952	0.294	0.063	0.018999	6	Ing2
Rnd1	1.16877e-06	0.702242	0.412	0.115	0.019231	6	Rnd1
Drg2	1.20117e-06	0.499287	0.382	0.111	0.0197641	6	Drg2
Parl	1.21878e-06	0.433348	0.529	0.186	0.0200538	6	Parl
Arl2	1.21945e-06	0.680476	0.588	0.247	0.0200648	6	Arl2
Tbl1x	1.22139e-06	0.460267	0.471	0.165	0.0200968	6	Tbl1x
Tm2d2	1.24312e-06	0.758931	0.471	0.172	0.0204543	6	Tm2d2
Itpa	1.25115e-06	0.60032	0.412	0.128	0.0205865	6	Itpa
Fat1	1.2624e-06	0.540546	0.5	0.182	0.0207716	6	Fat1
Bcl2l1	1.26573e-06	0.626754	0.324	0.08	0.0208263	6	Bcl2l1
ENSMAUG00000004389	1.33765e-06	0.857334	0.412	0.132	0.0220097	6	ENSMAUG00000004389
Rexo2	1.34864e-06	0.366975	0.471	0.153	0.0221905	6	Rexo2
Trip6	1.35041e-06	0.658558	0.353	0.094	0.0222196	6	Trip6
ENSMAUG000000200191	1.3792e-06	0.555887	0.618	0.27	0.0226934	6	ENSMAUG00000020019
Vmp11	1.39226e-06	0.465074	0.647	0.27	0.0229082	6	Vmp1
Zc3h7a1	1.41208e-06	0.687554	0.382	0.109	0.0232344	6	Zc3h7a
Stx8	1.46598e-06	0.398864	0.441	0.14	0.0241212	6	Stx8
Lin7c	1.47118e-06	0.701971	0.412	0.13	0.0242067	6	Lin7c
Mucl31	1.49384e-06	0.575904	0.706	0.322	0.0245797	6	Mucl3
Myo1e	1.49679e-06	0.424556	0.294	0.067	0.0246282	6	Myo1e
Snap23	1.50461e-06	0.476947	0.618	0.264	0.0247569	6	Snap23
Ndufb41	1.51025e-06	0.476009	0.765	0.383	0.0248496	6	Ndufb4
Zbtb20	1.52809e-06	0.768764	0.324	0.084	0.0251432	6	Zbtb20
Twf1	1.54059e-06	0.597387	0.471	0.163	0.0253489	6	Twf1
Gpank11	1.56558e-06	0.436992	0.529	0.201	0.0257601	6	Gpank1
Prrc2b	1.61211e-06	0.848355	0.294	0.071	0.0265257	6	Prrc2b
Mrps151	1.6196e-06	0.498676	0.588	0.251	0.0266489	6	Mrps15
Nop56	1.64124e-06	0.424243	0.441	0.142	0.0270049	6	Nop56
Mrps18b1	1.69717e-06	0.416349	0.441	0.144	0.0279253	6	Mrps18b
Rnf126	1.70478e-06	0.511073	0.265	0.056	0.0280504	6	Rnf126
Mgst2	1.72478e-06	0.677664	0.412	0.136	0.0283796	6	Mgst2
Gemin7	1.75985e-06	0.607863	0.265	0.057	0.0289566	6	Gemin7
Strap1	1.76286e-06	0.432188	0.706	0.328	0.0290062	6	Strap
Idh3b1	1.79354e-06	0.408958	0.618	0.262	0.0295109	6	Idh3b
Tbce	1.8235e-06	0.371507	0.294	0.067	0.0300039	6	Tbce
Prkcsh1	1.87679e-06	1.00702	0.647	0.333	0.0308807	6	Prkcsh
Sub11	1.88623e-06	0.455229	0.882	0.489	0.031036	6	Sub1
Ubb1	1.92067e-06	0.427295	1	0.877	0.0316027	6	Ubb
Aldoa.1	1.92679e-06	0.54093	0.882	0.473	0.0317034	6	Aldoa.1
Anxa111	1.96318e-06	0.614784	0.706	0.351	0.0323022	6	Anxa11
Gipc2	1.97636e-06	0.549657	0.471	0.165	0.032519	6	Gipc2
Zfand5	1.98363e-06	0.713157	0.441	0.148	0.0326387	6	Zfand5
Serinc1	1.99111e-06	0.46701	0.265	0.057	0.0327617	6	Serinc1
Zdhhc5	1.99881e-06	0.536854	0.382	0.117	0.0328884	6	Zdhhc5
Adrm1	2.04946e-06	0.30681	0.706	0.328	0.0337218	6	Adrm1
Tmem115	2.07575e-06	0.486952	0.412	0.128	0.0341544	6	Tmem115
Mul1	2.11742e-06	0.620184	0.265	0.057	0.03484	6	Mul1
Sap251	2.12519e-06	1.12894	0.382	0.115	0.0349678	6	Sap25
Irx11	2.17352e-06	0.457598	0.765	0.368	0.0357631	6	Irx1
Spag7	2.17624e-06	0.507924	0.471	0.17	0.0358079	6	Spag7
Glrx3	2.25318e-06	0.436643	0.618	0.266	0.0370738	6	Glrx3
Rnf20	2.29448e-06	0.602751	0.324	0.086	0.0377534	6	Rnf20
Cct4	2.34564e-06	0.447543	0.647	0.295	0.0385951	6	Cct4
Prkrip1	2.41621e-06	0.392755	0.412	0.13	0.0397563	6	Prkrip1
Os9	2.41689e-06	0.559793	0.471	0.165	0.0397675	6	Os9
Ip6k1	2.41842e-06	0.471702	0.353	0.1	0.0397927	6	Ip6k1
Atpif1	2.47524e-06	0.324251	0.794	0.404	0.0407276	6	Atpif1
Mrpl91	2.48179e-06	0.494588	0.559	0.226	0.0408353	6	Mrpl9
Tjp1	2.50878e-06	0.690487	0.441	0.148	0.0412795	6	Tjp1
Tubb4b	2.57061e-06	0.538853	0.882	0.554	0.0422968	6	Tubb4b
Tmem141	2.5902e-06	0.562474	0.294	0.071	0.0426191	6	Tmem141
Pet117	2.64081e-06	0.501349	0.441	0.153	0.0434518	6	Pet117
Sypl11	2.6708e-06	0.646042	0.735	0.377	0.0439454	6	Sypl1
Atg3	2.73559e-06	0.386832	0.588	0.266	0.0450114	6	Atg3
Cr1l	2.8386e-06	0.868947	0.382	0.125	0.0467064	6	Cr1l
Chd7	2.86392e-06	0.513241	0.294	0.071	0.047123	6	Chd7
Tmem248	2.91205e-06	0.698549	0.353	0.102	0.0479148	6	Tmem248
Camk2g	2.93858e-06	0.424279	0.441	0.148	0.0483513	6	Camk2g
Rce1	2.94375e-06	0.702474	0.324	0.088	0.0484364	6	Rce1
Rsu1	2.96409e-06	0.491655	0.382	0.117	0.0487711	6	Rsu1
