# Supplementary material for: Hamster model for post-COVID-19 alveolar regeneration offers an opportunity to understand post-acute sequelae of SARS-CoV-2
Source: Nat Commun. 2023 Jun 5;14:3267. doi: 10.1038/s41467-023-39049-5 (PMC10241385; doi:10.1038/s41467-023-39049-5)
Supplement: Supplementary file 5 — Supplementary Dataset 2 [file 41467_2023_39049_MOESM5_ESM.xlsx]

## Sheet: ALL_DEG_lung_d14_set_AT12_02032
	p_val	avg_log2FC	pct.1	pct.2	p_val_adj	cluster	gene
Hopx	7.32938e-40	1.30238	0.979	0.815	1.2169e-35	0	Hopx
Tmsb4x	7.0329e-34	0.893295	1	0.984	1.16767e-29	0	Tmsb4x
Sparc	9.8351e-32	1.46675	0.863	0.594	1.63292e-27	0	Sparc
Fth1	5.10464e-19	0.811303	0.958	0.965	8.47523e-15	0	Fth1
Krt7	8.33981e-19	1.11524	0.821	0.596	1.38466e-14	0	Krt7
S100a11	9.79171e-19	1.16099	0.816	0.757	1.62572e-14	0	S100a11
Igfbp7	9.02566e-17	0.913133	0.826	0.76	1.49853e-12	0	Igfbp7
Ankrd1	2.86019e-16	2.12719	0.332	0.118	4.74878e-12	0	Ankrd1
S100a10	4.66051e-14	1.18966	0.679	0.556	7.73784e-10	0	S100a10
Myl6	2.03713e-12	0.804025	0.789	0.786	3.38224e-08	0	Myl6
ENSMAUG00000013078	2.07026e-12	1.0185	0.742	0.709	3.43726e-08	0	ENSMAUG00000013078
Ager	4.18949e-12	0.609973	0.879	0.799	6.95581e-08	0	Ager
Dstn	7.01588e-11	1.24918	0.674	0.677	1.16485e-06	0	Dstn
Crip1	2.30948e-10	0.941795	0.742	0.758	3.83443e-06	0	Crip1
Serf2	7.0069e-10	0.775089	0.753	0.841	1.16335e-05	0	Serf2
Ss18l2	2.30128e-09	0.268795	0.079	0.319	3.82081e-05	0	Ss18l2
Sec14l3	6.46319e-09	1.26383	0.589	0.549	0.000107308	0	Sec14l3
Anxa3	1.02638e-08	1.16379	0.532	0.414	0.00017041	0	Anxa3
Rpl27	1.32055e-08	0.312213	0.089	0.325	0.000219251	0	Rpl27
Saraf	1.50305e-08	0.267364	0.095	0.333	0.000249551	0	Saraf
Atp5f1	1.53309e-08	0.260719	0.147	0.43	0.00025454	0	Atp5f1
Znf706	1.54879e-08	0.259423	0.1	0.342	0.000257146	0	Znf706
ENSMAUG00000004780	1.82482e-08	0.293951	0.116	0.368	0.000302975	0	ENSMAUG00000004780
Ppp3ca	2.42633e-08	0.294216	0.111	0.356	0.000402844	0	Ppp3ca
Tmbim6	3.90382e-08	0.383098	0.126	0.385	0.000648151	0	Tmbim6
Actb	4.46295e-08	0.497356	0.895	0.916	0.000740984	0	Actb
Lgals3	5.09278e-08	1.07321	0.621	0.612	0.000845555	0	Lgals3
Eif5	6.3045e-08	0.349602	0.1	0.33	0.00104674	0	Eif5
Lamtor4	6.37173e-08	0.497961	0.1	0.329	0.0010579	0	Lamtor4
Mxd4	6.69213e-08	0.426776	0.105	0.339	0.0011111	0	Mxd4
ENSMAUG00000015528	8.17158e-08	0.275291	0.111	0.346	0.00135673	0	ENSMAUG00000015528
ENSMAUG00000019133	1.36332e-07	0.269717	0.1	0.322	0.00226352	0	ENSMAUG00000019133
ENSMAUG00000021530	1.46476e-07	1.45921	0.6	0.686	0.00243193	0	ENSMAUG00000021530
Mrfap1	1.4942e-07	0.352578	0.137	0.39	0.00248081	0	Mrfap1
Cstb	1.50916e-07	0.40193	0.126	0.369	0.00250566	0	Cstb
Arf5	1.87799e-07	0.31595	0.174	0.455	0.00311803	0	Arf5
Canx	1.88063e-07	0.373186	0.116	0.349	0.00312242	0	Canx
Txnrd1	2.02332e-07	0.263178	0.116	0.346	0.00335931	0	Txnrd1
Gsk3b	2.11243e-07	0.272622	0.063	0.25	0.00350726	0	Gsk3b
Prkcsh	2.13721e-07	0.366826	0.074	0.269	0.00354842	0	Prkcsh
Tm9sf3	2.29335e-07	0.430182	0.142	0.396	0.00380764	0	Tm9sf3
Rbm8a	2.42621e-07	0.379091	0.105	0.326	0.00402823	0	Rbm8a
Anapc13	2.43106e-07	0.277294	0.1	0.315	0.00403628	0	Anapc13
Ndufv2	2.67152e-07	0.266605	0.121	0.353	0.00443553	0	Ndufv2
Paip2	3.16346e-07	0.428869	0.142	0.393	0.00525229	0	Paip2
Arl8b	3.25359e-07	0.329521	0.084	0.286	0.00540193	0	Arl8b
ENSMAUG00000002296	3.72463e-07	0.412392	0.084	0.284	0.00618401	0	ENSMAUG00000002296
Wapl	3.88998e-07	0.416597	0.132	0.37	0.00645853	0	Wapl
Ldhb	4.17758e-07	0.447815	0.132	0.37	0.00693604	0	Ldhb
Emc6	4.21052e-07	0.281803	0.074	0.262	0.00699073	0	Emc6
Vps28	4.54986e-07	0.380763	0.132	0.366	0.00755413	0	Vps28
Anxa7	4.65598e-07	0.563352	0.137	0.378	0.00773032	0	Anxa7
Tpm3	4.9931e-07	0.262026	0.121	0.347	0.00829004	0	Tpm3
Nol7	5.21673e-07	0.298331	0.095	0.299	0.00866134	0	Nol7
Ndufc1	5.53806e-07	0.344795	0.105	0.317	0.00919483	0	Ndufc1
Aldoa.1	6.18186e-07	0.309975	0.163	0.422	0.0102637	0	Aldoa.1
Nucks1	6.28958e-07	0.2881	0.084	0.277	0.0104426	0	Nucks1
Grpel1	6.52837e-07	0.293059	0.089	0.288	0.010839	0	Grpel1
Kras	6.97738e-07	0.342679	0.126	0.354	0.0115845	0	Kras
Eif4e2	7.17602e-07	0.36945	0.095	0.296	0.0119143	0	Eif4e2
Ccnd2	7.41222e-07	1.92002	0.347	0.241	0.0123065	0	Ccnd2
Mrps33	7.42275e-07	0.285421	0.084	0.275	0.012324	0	Mrps33
Psmd7	7.48574e-07	0.426885	0.095	0.297	0.0124286	0	Psmd7
CUNH8orf59	8.13549e-07	0.314426	0.095	0.294	0.0135074	0	CUNH8orf59
Prdx6	8.3098e-07	0.795104	0.658	0.679	0.0137968	0	Prdx6
Ctnna1	8.99538e-07	0.348256	0.116	0.332	0.014935	0	Ctnna1
Ubqln1	9.18994e-07	0.300278	0.095	0.295	0.0152581	0	Ubqln1
Btf3	9.24184e-07	0.305545	0.184	0.453	0.0153442	0	Btf3
ENSMAUG00000011772	9.36688e-07	0.283372	0.132	0.358	0.0155518	0	ENSMAUG00000011772
Psmb4	9.7782e-07	0.484004	0.111	0.323	0.0162347	0	Psmb4
Mdh2	1.03151e-06	0.541381	0.132	0.361	0.0171261	0	Mdh2
Pin4	1.03304e-06	0.296214	0.074	0.254	0.0171516	0	Pin4
Slc39a8	1.042e-06	0.489611	0.132	0.362	0.0173003	0	Slc39a8
Ndufb11	1.08467e-06	0.27031	0.189	0.462	0.0180087	0	Ndufb11
Pcbp1	1.12999e-06	0.630197	0.137	0.372	0.0187612	0	Pcbp1
Mrpl52	1.17051e-06	0.381316	0.153	0.396	0.019434	0	Mrpl52
Ndufa11	1.17998e-06	0.412867	0.158	0.405	0.0195912	0	Ndufa11
Psma7	1.25314e-06	0.563484	0.168	0.423	0.0208058	0	Psma7
Tmem243	1.30287e-06	0.294664	0.184	0.45	0.0216315	0	Tmem243
Sqstm1	1.31059e-06	0.3442	0.079	0.262	0.0217597	0	Sqstm1
ENSMAUG00000007651	1.31316e-06	0.272832	0.084	0.27	0.0218024	0	ENSMAUG00000007651
Sdcbp	1.35962e-06	0.474539	0.163	0.414	0.0225737	0	Sdcbp
Gnb2	1.37579e-06	0.357579	0.163	0.416	0.0228422	0	Gnb2
Atp6v1e1	1.48999e-06	0.484331	0.116	0.329	0.0247383	0	Atp6v1e1
Rab5c	1.51264e-06	0.253546	0.074	0.251	0.0251144	0	Rab5c
Slc25a4	1.60204e-06	0.35821	0.137	0.362	0.0265987	0	Slc25a4
ENSMAUG00000022129	1.65303e-06	0.659233	0.095	0.29	0.0274453	0	ENSMAUG00000022129
Echdc1	1.76161e-06	0.330248	0.084	0.268	0.0292479	0	Echdc1
CRYAB	1.78091e-06	1.39339	0.368	0.262	0.0295684	0	CRYAB
Dnajc19	1.80908e-06	0.314228	0.084	0.267	0.0300362	0	Dnajc19
Ndufs8	1.8479e-06	0.545336	0.126	0.345	0.0306806	0	Ndufs8
Mier1	1.90406e-06	0.39498	0.079	0.259	0.0316131	0	Mier1
Cops9	1.90915e-06	0.427071	0.142	0.37	0.0316976	0	Cops9
Csgalnact2	2.05204e-06	0.274135	0.084	0.266	0.03407	0	Csgalnact2
Ube2m	2.54264e-06	0.333157	0.1	0.293	0.0422155	0	Ube2m
Samm50	2.55765e-06	0.428294	0.079	0.256	0.0424647	0	Samm50
Sptan1	2.5659e-06	0.296509	0.079	0.255	0.0426016	0	Sptan1
ENSMAUG00000008323	2.59891e-06	0.290486	0.137	0.356	0.0431497	0	ENSMAUG00000008323
Ndufb8	2.64143e-06	0.42931	0.2	0.478	0.0438556	0	Ndufb8
Tmem59	2.9051e-06	0.344532	0.221	0.511	0.0482333	0	Tmem59
Fkbp2	2.91322e-06	0.489783	0.147	0.379	0.0483681	0	Fkbp2
Cct8	2.9318e-06	0.465084	0.1	0.293	0.0486767	0	Cct8
Defb4b	8.76447e-76	3.00382	0.987	0.395	1.45516e-71	1	Defb4b
Sftpc	4.88625e-53	2.05716	1	0.779	8.11263e-49	1	Sftpc
Sfta2	2.12309e-47	1.84524	0.907	0.394	3.52497e-43	1	Sfta2
Fabp5	6.02681e-46	2.19911	0.868	0.398	1.00063e-41	1	Fabp5
ENSMAUG00000020622	3.22319e-38	1.56288	0.927	0.681	5.35147e-34	1	ENSMAUG00000020622
Sftpa1	8.04056e-36	1.14538	0.967	0.416	1.33497e-31	1	Sftpa1
Eef1a1	2.09801e-33	1.16606	0.987	0.856	3.48333e-29	1	Eef1a1
ENSMAUG00000014727	3.56986e-32	2.04272	0.795	0.361	5.92704e-28	1	ENSMAUG00000014727
ENSMAUG00000007063	1.28782e-31	0.941309	0.993	0.948	2.13817e-27	1	ENSMAUG00000007063
Rps28	6.70399e-31	1.47381	0.894	0.642	1.11306e-26	1	Rps28
Dbi	5.50541e-28	1.71807	0.742	0.424	9.14064e-24	1	Dbi
Sftpb	2.70867e-24	0.799785	0.993	0.613	4.49721e-20	1	Sftpb
Npc2	7.36897e-24	1.24341	0.841	0.506	1.22347e-19	1	Npc2
Tpt1	4.50614e-23	1.22325	0.848	0.663	7.48154e-19	1	Tpt1
ENSMAUG00000021183	5.91182e-23	1.05397	0.874	0.646	9.81539e-19	1	ENSMAUG00000021183
ENSMAUG00000015927	2.19853e-22	1.26463	0.834	0.61	3.65023e-18	1	ENSMAUG00000015927
Rpl34	3.03086e-22	1.1362	0.854	0.654	5.03213e-18	1	Rpl34
Rps27a	7.87807e-22	0.997781	0.914	0.767	1.308e-17	1	Rps27a
Rpl7a	1.41313e-21	1.1447	0.841	0.617	2.34622e-17	1	Rpl7a
Rps8	3.90815e-21	1.09803	0.881	0.734	6.4887e-17	1	Rps8
ENSMAUG00000006910	8.74707e-21	0.996696	0.861	0.658	1.45228e-16	1	ENSMAUG00000006910
SNORA70.26	1.03725e-20	1.36464	0.821	0.596	1.72215e-16	1	SNORA70.26
Napsa	1.24465e-20	1.04831	0.748	0.326	2.06649e-16	1	Napsa
Rps9	4.34856e-20	1.04727	0.874	0.688	7.21992e-16	1	Rps9
ENSMAUG00000018846	1.42989e-19	2.05595	0.43	0.166	2.37405e-15	1	ENSMAUG00000018846
Mt2a	9.94778e-19	1.98224	0.57	0.275	1.65163e-14	1	Mt2a
Rpl12	1.32818e-18	1.2825	0.755	0.523	2.20518e-14	1	Rpl12
Rps10	2.13166e-18	1.02229	0.861	0.701	3.5392e-14	1	Rps10
SNORD73	6.56558e-18	1.15706	0.709	0.459	1.09008e-13	1	SNORD73
Rpl24	2.02578e-17	1.1665	0.828	0.672	3.3634e-13	1	Rpl24
Rps12	2.45045e-17	1.23613	0.755	0.571	4.06849e-13	1	Rps12
Scgb3a2	2.80686e-17	2.00203	0.477	0.206	4.66024e-13	1	Scgb3a2
Rpl27a	3.98735e-17	1.01295	0.801	0.594	6.62019e-13	1	Rpl27a
Rpl30	4.69227e-17	0.978071	0.834	0.707	7.79057e-13	1	Rpl30
Rpl10a	6.72436e-17	0.88888	0.848	0.662	1.11645e-12	1	Rpl10a
Rps11	4.62695e-16	0.998052	0.815	0.667	7.68213e-12	1	Rps11
Rpl23	4.86757e-16	0.894438	0.834	0.677	8.08163e-12	1	Rpl23
Rps18	5.07351e-16	0.969849	0.861	0.721	8.42355e-12	1	Rps18
Gss	6.45323e-16	1.57563	0.583	0.335	1.07143e-11	1	Gss
Rpl26	6.69863e-16	0.904242	0.861	0.722	1.11217e-11	1	Rpl26
Rpl9	1.27041e-15	0.889566	0.808	0.629	2.10927e-11	1	Rpl9
Rpl14	1.47e-15	0.798689	0.868	0.733	2.44065e-11	1	Rpl14
Rps15a	1.75446e-15	0.851166	0.861	0.725	2.91293e-11	1	Rps15a
Rpl37a	1.95093e-15	0.864037	0.874	0.739	3.23913e-11	1	Rpl37a
Rps16	2.52688e-15	0.851765	0.881	0.739	4.19538e-11	1	Rps16
ENSMAUG00000001917	9.46656e-15	0.712736	0.927	0.842	1.57173e-10	1	ENSMAUG00000001917
ENSMAUG00000010107	1.30117e-14	1.19057	0.636	0.418	2.16033e-10	1	ENSMAUG00000010107
Rpl32	2.33615e-14	1.08787	0.689	0.483	3.87871e-10	1	Rpl32
Rps26	3.79715e-14	1.04654	0.755	0.625	6.30441e-10	1	Rps26
Uba52	4.28483e-14	0.68352	0.894	0.765	7.11411e-10	1	Uba52
Rps19	4.71354e-14	0.720041	0.947	0.829	7.82589e-10	1	Rps19
Rpl18	9.10784e-14	0.906374	0.815	0.696	1.51218e-09	1	Rpl18
ENSMAUG00000012178	1.54646e-13	0.775459	0.854	0.717	2.56759e-09	1	ENSMAUG00000012178
ENSMAUG00000016559	1.60156e-13	1.0879	0.675	0.465	2.65907e-09	1	ENSMAUG00000016559
Rps5	2.4318e-13	0.833825	0.808	0.656	4.03752e-09	1	Rps5
Rps15	3.44888e-13	0.790032	0.834	0.691	5.72618e-09	1	Rps15
Rpsa	4.49177e-13	0.874403	0.781	0.63	7.45768e-09	1	Rpsa
Lcn2	6.29064e-13	1.83632	0.364	0.156	1.04444e-08	1	Lcn2
Cfd	1.17043e-12	1.12793	0.503	0.251	1.94327e-08	1	Cfd
Siva1	2.64855e-12	0.923202	0.722	0.572	4.39738e-08	1	Siva1
Rpl35	2.78592e-12	0.87537	0.801	0.661	4.62546e-08	1	Rpl35
Atp5g2	4.14675e-12	1.05988	0.656	0.471	6.88485e-08	1	Atp5g2
Rps23	7.44895e-12	0.773096	0.808	0.652	1.23675e-07	1	Rps23
ENSMAUG00000000730	2.38851e-11	1.42874	0.589	0.416	3.96565e-07	1	ENSMAUG00000000730
Rpl22	4.45477e-11	0.89719	0.742	0.59	7.39626e-07	1	Rpl22
Rpl3	4.69027e-11	0.743978	0.768	0.64	7.78726e-07	1	Rpl3
Fau	5.00087e-11	0.624612	0.887	0.784	8.30295e-07	1	Fau
Rpl36al.1	8.20231e-11	0.826435	0.768	0.62	1.36183e-06	1	Rpl36al.1
Scd1	1.54728e-10	0.417547	0.735	0.443	2.56895e-06	1	Scd1
ENSMAUG00000000899	2.75726e-10	0.835448	0.762	0.614	4.57788e-06	1	ENSMAUG00000000899
Rps3	3.33726e-10	1.00304	0.603	0.445	5.54086e-06	1	Rps3
ENSMAUG00000015589	1.10925e-09	0.770025	0.762	0.632	1.84168e-05	1	ENSMAUG00000015589
Rpl13a	1.89418e-09	0.848192	0.735	0.596	3.14491e-05	1	Rpl13a
Rps27	3.06162e-09	0.707141	0.781	0.668	5.0832e-05	1	Rps27
ENSMAUG00000007368	4.00574e-09	1.14966	0.556	0.418	6.65074e-05	1	ENSMAUG00000007368
Rpl37	5.12244e-09	0.907484	0.728	0.617	8.50478e-05	1	Rpl37
RPS4X	6.31455e-09	0.634011	0.848	0.724	0.00010484	1	RPS4X
Rpl36	1.52309e-08	0.702363	0.768	0.669	0.000252879	1	Rpl36
Mid1ip1	3.67492e-08	1.18365	0.437	0.266	0.000610147	1	Mid1ip1
Ccl25	5.61715e-08	1.45346	0.318	0.163	0.000932615	1	Ccl25
ENSMAUG00000016802	6.91262e-08	0.66919	0.735	0.67	0.0011477	1	ENSMAUG00000016802
Bri3	7.23379e-08	0.911101	0.596	0.448	0.00120103	1	Bri3
ENSMAUG000000165931	1.49261e-07	0.793232	0.662	0.572	0.00247818	1	ENSMAUG00000016593
Sftpd	2.04757e-07	0.347006	0.689	0.395	0.00339958	1	Sftpd
Ppia	2.22872e-07	0.507947	0.868	0.794	0.00370035	1	Ppia
Gkn2	3.99971e-07	1.42826	0.364	0.216	0.00664073	1	Gkn2
Sod1	5.18555e-07	0.5602	0.735	0.637	0.00860958	1	Sod1
ENSMAUG00000008499	5.56013e-07	0.624375	0.722	0.609	0.00923148	1	ENSMAUG00000008499
Fth11	8.05522e-07	0.321594	0.974	0.962	0.0133741	1	Fth1
ENSMAUG00000009463	1.1938e-06	0.819365	0.57	0.467	0.0198206	1	ENSMAUG00000009463
ENSMAUG00000015670	1.69047e-06	0.89916	0.517	0.404	0.0280668	1	ENSMAUG00000015670
Rps13	2.68107e-06	0.640958	0.695	0.609	0.0445138	1	Rps13
Sparc1	1.12829e-44	1.5449	1	0.589	1.87331e-40	2	Sparc
Igfbp71	3.53175e-41	1.59208	0.986	0.742	5.86377e-37	2	Igfbp7
Krt71	1.13234e-39	1.47338	0.95	0.59	1.88003e-35	2	Krt7
Hopx1	6.32738e-39	1.32659	0.986	0.822	1.05054e-34	2	Hopx
ENSMAUG000000130781	1.03982e-34	1.36813	0.95	0.683	1.72642e-30	2	ENSMAUG00000013078
Cav11	5.89113e-34	1.52023	0.864	0.354	9.78104e-30	2	Cav1
Sec14l31	7.19489e-34	1.51716	0.879	0.512	1.19457e-29	2	Sec14l3
Mfge81	9.46242e-34	1.76188	0.85	0.378	1.57105e-29	2	Mfge8
Ager1	1.5009e-33	1.3046	1	0.787	2.49195e-29	2	Ager
Crabp1	5.31419e-33	1.73146	0.407	0.069	8.82314e-29	2	Crabp1
Ehd2	2.08324e-31	1.62897	0.664	0.227	3.45881e-27	2	Ehd2
Timp2	2.11011e-31	1.67881	0.664	0.23	3.50341e-27	2	Timp2
CRYAB1	2.90964e-31	1.64353	0.671	0.227	4.83087e-27	2	CRYAB
Dstn1	8.83551e-30	1.17215	0.921	0.644	1.46696e-25	2	Dstn
Lmo1	1.01642e-29	1.48814	0.529	0.142	1.68757e-25	2	Lmo1
Ggh	5.99817e-28	1.87249	0.343	0.063	9.95877e-24	2	Ggh
Anxa31	6.77564e-28	1.4388	0.793	0.384	1.12496e-23	2	Anxa3
Pgrmc11	7.38798e-28	1.63818	0.757	0.397	1.22663e-23	2	Pgrmc1
Cavin21	1.60689e-27	1.27645	0.75	0.313	2.66791e-23	2	Cavin2
Itm2a	7.90888e-27	1.84725	0.686	0.318	1.31311e-22	2	Itm2a
Ankrd11	3.16125e-26	1.74195	0.457	0.111	5.24862e-22	2	Ankrd1
Vegfa	1.17669e-25	1.56163	0.571	0.195	1.95366e-21	2	Vegfa
Atp6v0e11	5.66264e-25	1.13672	0.857	0.576	9.40169e-21	2	Atp6v0e1
Glod5	3.69222e-24	1.48028	0.3	0.052	6.1302e-20	2	Glod5
Lgals31	1.30642e-23	1.09911	0.871	0.578	2.16904e-19	2	Lgals3
Clic31	1.37938e-23	1.01124	0.914	0.659	2.29019e-19	2	Clic3
Aqp5	1.26494e-22	1.1213	0.893	0.454	2.10018e-18	2	Aqp5
Tppp31	4.08657e-22	1.26455	0.664	0.28	6.78493e-18	2	Tppp3
ENSMAUG00000015526	3.77229e-21	1.00597	0.807	0.417	6.26313e-17	2	ENSMAUG00000015526
Rarres2	5.96296e-21	1.64102	0.564	0.233	9.9003e-17	2	Rarres2
Crip2	3.07259e-20	1.22823	0.786	0.524	5.10142e-16	2	Crip2
S100a111	3.18674e-19	0.835181	0.936	0.744	5.29095e-15	2	S100a11
Actb1	6.08488e-19	0.678723	0.986	0.903	1.01027e-14	2	Actb
Cav2	1.53004e-18	1.27069	0.621	0.285	2.54033e-14	2	Cav2
Anxa2	1.82637e-18	1.30281	0.75	0.48	3.03232e-14	2	Anxa2
Plbd1	2.04259e-18	1.57917	0.421	0.141	3.3913e-14	2	Plbd1
Crip11	1.48458e-17	0.886702	0.893	0.737	2.46484e-13	2	Crip1
Emp2	2.69397e-17	0.979669	0.864	0.56	4.4728e-13	2	Emp2
Krt19	5.66261e-17	1.04973	0.807	0.557	9.40164e-13	2	Krt19
Itm2b	5.74151e-17	0.967402	0.836	0.634	9.53264e-13	2	Itm2b
Mgst31	3.9004e-16	1.38447	0.636	0.401	6.47583e-12	2	Mgst3
Rtkn2	4.32425e-16	1.04836	0.571	0.239	7.17956e-12	2	Rtkn2
Bsg	8.31234e-16	1.13358	0.793	0.569	1.3801e-11	2	Bsg
Cst3	3.12205e-15	1.03763	0.757	0.538	5.18354e-11	2	Cst3
Prdx61	3.21848e-15	0.807014	0.886	0.647	5.34365e-11	2	Prdx6
Capns1	6.19956e-15	1.03732	0.621	0.355	1.02931e-10	2	Capns1
Ccn2	2.31572e-14	1.6888	0.364	0.134	3.84479e-10	2	Ccn2
S100a101	2.91641e-14	0.713833	0.821	0.543	4.84212e-10	2	S100a10
Ccnd21	3.19121e-14	0.827801	0.507	0.225	5.29836e-10	2	Ccnd2
Cdkn2b	3.78873e-14	1.14124	0.336	0.112	6.29043e-10	2	Cdkn2b
Eva1b	4.46167e-14	1.29149	0.321	0.104	7.4077e-10	2	Eva1b
Tmsb4x1	4.98767e-14	0.496482	1	0.985	8.28103e-10	2	Tmsb4x
Anxa5	6.69128e-14	0.979882	0.707	0.474	1.11095e-09	2	Anxa5
Gprc5a	1.83091e-13	1.20175	0.693	0.417	3.03986e-09	2	Gprc5a
Tcn2	3.68845e-13	1.6403	0.493	0.269	6.12393e-09	2	Tcn2
Myl61	2.52978e-12	0.629477	0.893	0.772	4.2002e-08	2	Myl6
Tspan21	3.47957e-12	1.08523	0.571	0.35	5.77714e-08	2	Tspan2
ENSMAUG000000149581	6.98652e-12	0.749678	0.65	0.347	1.15997e-07	2	ENSMAUG00000014958
Myl12a1	9.61597e-12	0.702841	0.8	0.598	1.59654e-07	2	Myl12a
Limd2	1.09522e-11	1.10889	0.436	0.2	1.8184e-07	2	Limd2
Gstp11	1.54996e-11	0.628112	0.893	0.742	2.57339e-07	2	Gstp1
Sdcbp1	2.25912e-11	0.969007	0.564	0.348	3.75082e-07	2	Sdcbp
Vamp5	6.8042e-11	0.942349	0.536	0.313	1.1297e-06	2	Vamp5
Gsn	9.68234e-11	1.14925	0.557	0.348	1.60756e-06	2	Gsn
Tpm2	1.9407e-10	0.927095	0.3	0.111	3.22214e-06	2	Tpm2
Laptm4a	2.09305e-10	1.06959	0.614	0.439	3.47509e-06	2	Laptm4a
Rspo1	2.74977e-10	0.946162	0.257	0.086	4.56544e-06	2	Rspo1
Fads31	3.46322e-10	1.07106	0.507	0.295	5.74999e-06	2	Fads3
Cldn18	8.96854e-10	0.649287	0.836	0.637	1.48905e-05	2	Cldn18
Tubb6	1.13006e-09	1.13644	0.321	0.135	1.87623e-05	2	Tubb6
Tpm1	1.74184e-09	0.73652	0.793	0.652	2.89198e-05	2	Tpm1
Pdgfa	1.76877e-09	1.268	0.5	0.315	2.93669e-05	2	Pdgfa
ENSMAUG00000012785	2.16568e-09	0.993901	0.557	0.379	3.59567e-05	2	ENSMAUG00000012785
Htra1	3.00596e-09	1.28668	0.264	0.103	4.9908e-05	2	Htra1
Aldh2	3.45666e-09	0.763868	0.671	0.518	5.7391e-05	2	Aldh2
Tagln21	7.26205e-09	0.691777	0.7	0.532	0.000120572	2	Tagln2
Rexo2	9.40713e-09	0.998129	0.271	0.11	0.000156187	2	Rexo2
Anxa4	9.62995e-09	0.900975	0.636	0.481	0.000159886	2	Anxa4
ENSMAUG00000009965	1.05865e-08	0.831824	0.636	0.488	0.000175767	2	ENSMAUG00000009965
Tspo	1.10166e-08	0.731063	0.75	0.614	0.000182909	2	Tspo
Tnfrsf12a	1.23447e-08	1.28239	0.386	0.201	0.000204959	2	Tnfrsf12a
Lmna1	1.8991e-08	1.25496	0.429	0.245	0.000315307	2	Lmna
ENSMAUG00000015113	2.07055e-08	0.756417	0.679	0.525	0.000343773	2	ENSMAUG00000015113
Calm2	4.97389e-08	0.703454	0.65	0.509	0.000825815	2	Calm2
H2aj1	7.57022e-08	0.623031	0.793	0.678	0.00125688	2	H2aj
Tmem591	8.67834e-08	0.822702	0.6	0.446	0.00144087	2	Tmem59
Selenof	1.19011e-07	0.842169	0.564	0.438	0.00197595	2	Selenof
ENSMAUG00000009393	1.78069e-07	0.849874	0.586	0.427	0.00295648	2	ENSMAUG00000009393
Akap2	2.28637e-07	1.0427	0.357	0.188	0.00379606	2	Akap2
Msn	2.58876e-07	0.474749	0.757	0.567	0.00429812	2	Msn
Slc25a31	2.65533e-07	0.628129	0.679	0.541	0.00440865	2	Slc25a3
Cox7c	2.80121e-07	0.39461	0.793	0.652	0.00465085	2	Cox7c
Hras	3.01232e-07	0.989502	0.479	0.327	0.00500136	2	Hras
Iscu	3.75929e-07	1.21545	0.386	0.238	0.00624155	2	Iscu
ENSMAUG00000003722	6.39385e-07	1.14485	0.393	0.234	0.0106157	2	ENSMAUG00000003722
Rnf130	9.8566e-07	1.14421	0.307	0.163	0.0163649	2	Rnf130
Scel	1.09207e-06	0.834797	0.264	0.12	0.0181316	2	Scel
Anxa1	1.22815e-06	0.507799	0.721	0.568	0.020391	2	Anxa1
Arhgdia1	1.2621e-06	0.872696	0.543	0.423	0.0209546	2	Arhgdia
ENSMAUG000000196101	1.55359e-06	0.921126	0.521	0.38	0.0257943	2	ENSMAUG00000019610
Myo1c1	1.72154e-06	1.05858	0.4	0.248	0.0285827	2	Myo1c
Oser1	1.73124e-06	1.04616	0.293	0.151	0.0287438	2	Oser1
ENSMAUG00000011953	1.78991e-06	0.65895	0.279	0.13	0.0297179	2	ENSMAUG00000011953
Serf21	1.82778e-06	0.33821	0.857	0.822	0.0303466	2	Serf2
ENSMAUG00000014235	1.9948e-06	0.816479	0.543	0.405	0.0331197	2	ENSMAUG00000014235
Ubb	2.14511e-06	0.416765	0.871	0.757	0.0356153	2	Ubb
Arpc1b	2.91261e-06	0.569694	0.55	0.395	0.0483581	2	Arpc1b
Tmsb4x2	1.69842e-39	1.11378	1	0.985	2.81988e-35	3	Tmsb4x
Tmsb101	2.1357e-28	1.37178	0.922	0.884	3.5459e-24	3	Tmsb10
ENSMAUG000000070631	8.91089e-25	1.00574	1	0.948	1.47947e-20	3	ENSMAUG00000007063
Rps191	5.86901e-21	1.00496	0.946	0.832	9.74432e-17	3	Rps19
S100a6	1.59857e-18	2.20612	0.651	0.399	2.6541e-14	3	S100a6
S100a112	3.00171e-18	1.08485	0.884	0.752	4.98373e-14	3	S100a11
Fth12	1.20646e-16	0.863355	0.984	0.961	2.00308e-12	3	Fth1
Myl62	3.62526e-16	1.07233	0.86	0.778	6.01902e-12	3	Myl6
RPS4X1	5.91407e-16	1.07309	0.806	0.732	9.81913e-12	3	RPS4X
ENSMAUG000000155261	8.09022e-16	1.4066	0.682	0.436	1.34322e-11	3	ENSMAUG00000015526
Hopx2	9.15264e-16	0.823951	0.977	0.825	1.51961e-11	3	Hopx
Serf22	2.82138e-15	0.907835	0.837	0.825	4.68433e-11	3	Serf2
Actb2	2.76055e-14	0.781798	0.953	0.908	4.58335e-10	3	Actb
Prdx62	2.03638e-12	1.10642	0.775	0.663	3.381e-08	3	Prdx6
Fau1	3.91817e-12	0.799563	0.822	0.795	6.50534e-08	3	Fau
Rpl261	2.24516e-11	0.881987	0.775	0.736	3.72765e-07	3	Rpl26
S100a102	3.81145e-11	1.20815	0.698	0.561	6.32816e-07	3	S100a10
Atox1	9.06366e-11	1.29407	0.721	0.681	1.50484e-06	3	Atox1
Crip12	9.82026e-10	0.874005	0.791	0.751	1.63046e-05	3	Crip1
Uba521	1.85824e-09	0.802121	0.791	0.78	3.08524e-05	3	Uba52
Myl12a2	2.66768e-09	1.12617	0.682	0.615	4.42915e-05	3	Myl12a
Rps15a1	1.26357e-08	0.806009	0.767	0.74	0.000209791	3	Rps15a
Vamp82	2.51206e-08	0.975777	0.736	0.74	0.000417078	3	Vamp8
Rplp21	4.9301e-08	0.743241	0.767	0.762	0.000818544	3	Rplp2
ENSMAUG000000121781	1.56525e-07	0.799664	0.729	0.736	0.00259878	3	ENSMAUG00000012178
Anxa12	2.66637e-07	1.17664	0.628	0.581	0.00442697	3	Anxa1
Rps91	3.3542e-07	0.724739	0.729	0.71	0.00556899	3	Rps9
Ubb1	4.37087e-07	0.83852	0.76	0.772	0.00725695	3	Ubb
Eef1a11	7.33062e-07	0.526932	0.868	0.874	0.012171	3	Eef1a1
H3f3b	1.66142e-06	0.800015	0.705	0.751	0.0275846	3	H3f3b
Rps27a1	1.76051e-06	0.662333	0.736	0.792	0.0292298	3	Rps27a
Tpt11	2.65166e-06	0.727496	0.69	0.686	0.0440254	3	Tpt1
Rps81	2.9463e-06	0.625551	0.752	0.753	0.0489174	3	Rps8
Abca3	3.20451e-67	2.61016	0.903	0.217	5.32045e-63	4	Abca3
Lgi3	3.29169e-65	2.98425	0.858	0.217	5.46519e-61	4	Lgi3
Slc34a2	6.17213e-57	2.32098	0.929	0.249	1.02476e-52	4	Slc34a2
ENSMAUG00000000004	9.88615e-57	3.02333	0.991	0.68	1.6414e-52	4	ENSMAUG00000000004
ND5	9.60497e-56	2.74756	0.982	0.537	1.59471e-51	4	ND5
COX1	4.68847e-55	2.90846	1	0.731	7.78427e-51	4	COX1
ND4	6.63963e-55	2.97812	0.982	0.708	1.10238e-50	4	ND4
CYTB	6.65854e-54	2.90277	1	0.796	1.10552e-49	4	CYTB
Sftpd1	6.65353e-49	2.15081	0.947	0.378	1.10469e-44	4	Sftpd
Lamp3	9.61739e-47	2.1994	0.903	0.331	1.59677e-42	4	Lamp3
Atp6v1c2	2.71209e-44	2.43253	0.752	0.225	4.50289e-40	4	Atp6v1c2
ND2	1.14145e-37	2.25539	0.664	0.194	1.89515e-33	4	ND2
ENSMAUG00000004045	3.44219e-33	1.94178	0.726	0.261	5.71507e-29	4	ENSMAUG00000004045
7SK.76	1.94077e-32	2.31415	0.407	0.072	3.22227e-28	4	7SK.76
ENSMAUG00000000037	4.6105e-32	2.09871	0.504	0.115	7.65482e-28	4	ENSMAUG00000000037
Sftpb1	7.09375e-30	1.43729	0.982	0.627	1.17778e-25	4	Sftpb
Igsf3	1.0469e-25	2.20189	0.504	0.158	1.73817e-21	4	Igsf3
Rmdn2	5.28016e-24	2.04338	0.425	0.112	8.76665e-20	4	Rmdn2
Bmp1	3.02494e-23	1.77224	0.265	0.039	5.0223e-19	4	Bmp1
Szt2	8.18365e-20	2.13381	0.398	0.118	1.35873e-15	4	Szt2
Zcchc7	5.73062e-19	1.45834	0.593	0.258	9.51455e-15	4	Zcchc7
Sftpa11	6.46983e-18	0.638105	0.938	0.438	1.07419e-13	4	Sftpa1
Prpf4b	6.82495e-18	1.7205	0.496	0.196	1.13315e-13	4	Prpf4b
Dram1	2.53841e-17	1.54054	0.584	0.266	4.21452e-13	4	Dram1
ENSMAUG00000006500	4.94441e-17	1.62931	0.372	0.113	8.20921e-13	4	ENSMAUG00000006500
Megf6	3.91854e-16	1.4548	0.257	0.056	6.50596e-12	4	Megf6
Srrm2	5.24397e-16	1.37308	0.655	0.383	8.70656e-12	4	Srrm2
Gas6	1.27909e-15	1.34599	0.584	0.277	2.12368e-11	4	Gas6
Btg2	1.92596e-15	1.79893	0.487	0.208	3.19767e-11	4	Btg2
ENSMAUG00000000017	1.94385e-14	1.68502	0.283	0.075	3.22738e-10	4	ENSMAUG00000000017
Kcnc3	2.33493e-14	1.80903	0.292	0.083	3.87668e-10	4	Kcnc3
Itpr2	3.35828e-14	1.35988	0.257	0.065	5.57576e-10	4	Itpr2
Zbtb7b	9.50954e-14	1.55874	0.319	0.101	1.57887e-09	4	Zbtb7b
Snrnp70	1.38872e-13	1.55849	0.496	0.241	2.30569e-09	4	Snrnp70
Sap25	2.25078e-13	1.38594	0.372	0.136	3.73697e-09	4	Sap25
Adcy7	3.07293e-13	1.71692	0.301	0.096	5.10199e-09	4	Adcy7
Asgr1	3.32397e-13	1.57931	0.265	0.074	5.51879e-09	4	Asgr1
Napsa1	6.54252e-13	0.583777	0.796	0.336	1.08625e-08	4	Napsa
ENSMAUG00000018817	2.51608e-12	1.49501	0.398	0.17	4.17745e-08	4	ENSMAUG00000018817
Gpam	3.0254e-12	1.64911	0.319	0.114	5.02307e-08	4	Gpam
ENSMAUG00000014663	3.61394e-12	1.4707	0.478	0.242	6.00022e-08	4	ENSMAUG00000014663
Pigr	5.71527e-12	1.33663	0.487	0.218	9.48906e-08	4	Pigr
ENSMAUG00000007826	8.99602e-12	1.28677	0.257	0.076	1.49361e-07	4	ENSMAUG00000007826
Ubr1	9.12785e-12	1.63939	0.319	0.118	1.5155e-07	4	Ubr1
Insig1	1.23233e-11	1.26417	0.469	0.229	2.04604e-07	4	Insig1
Mucl3	1.33615e-11	1.23951	0.469	0.232	2.21841e-07	4	Mucl3
Fgfr3	5.42125e-11	1.47437	0.363	0.159	9.0009e-07	4	Fgfr3
ENSMAUG00000019903	8.02882e-11	1.4423	0.469	0.25	1.33302e-06	4	ENSMAUG00000019903
Atp8a1	9.25635e-11	1.5679	0.381	0.173	1.53683e-06	4	Atp8a1
Srek1	2.73636e-10	1.50201	0.354	0.152	4.54318e-06	4	Srek1
Pnisr	4.1688e-10	1.13503	0.487	0.272	6.92145e-06	4	Pnisr
Mafg	4.77301e-10	1.57702	0.336	0.144	7.92464e-06	4	Mafg
Npc1	1.1694e-09	1.52577	0.292	0.114	1.94155e-05	4	Npc1
Serpine2	1.70769e-09	1.26912	0.363	0.169	2.83527e-05	4	Serpine2
Ccnd1	1.74718e-09	1.33501	0.434	0.222	2.90084e-05	4	Ccnd1
Cd200	1.75244e-09	1.481	0.265	0.098	2.90958e-05	4	Cd200
Atp11a	3.18416e-09	1.2937	0.257	0.094	5.28666e-05	4	Atp11a
Arap1	3.84587e-09	1.30325	0.274	0.104	6.3853e-05	4	Arap1
Ash1l	6.83627e-09	1.24961	0.398	0.207	0.000113503	4	Ash1l
Met	7.2322e-09	1.46408	0.327	0.149	0.000120076	4	Met
Slc38a2	8.93647e-09	1.33907	0.398	0.206	0.000148372	4	Slc38a2
Bclaf1	1.01581e-08	1.2203	0.381	0.192	0.000168655	4	Bclaf1
Fgfr2	1.53099e-08	1.34855	0.274	0.11	0.000254191	4	Fgfr2
Etv5	1.96374e-08	1.30739	0.301	0.131	0.00032604	4	Etv5
Ubxn2a	1.97739e-08	1.17549	0.345	0.158	0.000328306	4	Ubxn2a
Atp13a3	3.24246e-08	1.35767	0.336	0.163	0.000538345	4	Atp13a3
Luc7l3	6.11902e-08	1.18801	0.398	0.224	0.00101594	4	Luc7l3
Kmt2e	7.3124e-08	1.31676	0.434	0.267	0.00121408	4	Kmt2e
Son	8.82472e-08	0.600791	0.628	0.408	0.00146517	4	Son
Muc1	1.04898e-07	1.14923	0.478	0.293	0.00174162	4	Muc1
Cfd1	1.45235e-07	1.08582	0.487	0.262	0.00241133	4	Cfd
Mrc2	1.50416e-07	1.32351	0.292	0.135	0.00249736	4	Mrc2
Errfi1	1.70664e-07	1.43887	0.389	0.226	0.00283354	4	Errfi1
Clk1	1.75201e-07	1.19683	0.283	0.126	0.00290887	4	Clk1
Scd11	2.36586e-07	0.905985	0.69	0.458	0.00392803	4	Scd1
U6.500	3.59077e-07	0.833771	0.549	0.366	0.00596175	4	U6.500
Tnrc6c	3.89884e-07	1.13919	0.319	0.159	0.00647325	4	Tnrc6c
Aox3	4.64889e-07	1.19791	0.283	0.133	0.00771856	4	Aox3
Id21	4.75632e-07	1.09351	0.46	0.267	0.00789693	4	Id2
Srsf5	9.04858e-07	1.01672	0.522	0.371	0.0150234	4	Srsf5
Zfp638	9.1676e-07	1.11518	0.265	0.119	0.015221	4	Zfp638
Notch2	1.23592e-06	1.20496	0.265	0.125	0.0205199	4	Notch2
Itga3	7.18442e-38	2.05262	0.556	0.116	1.19283e-33	5	Itga3
Hspg2	2.14372e-37	1.98454	0.546	0.107	3.55921e-33	5	Hspg2
Sema3a	3.56661e-37	2.12461	0.676	0.175	5.92164e-33	5	Sema3a
Lamb21	1.09024e-34	2.01132	0.667	0.188	1.81013e-30	5	Lamb2
Col4a31	4.57004e-33	1.82699	0.583	0.142	7.58763e-29	5	Col4a3
Gprc5a1	1.25696e-32	1.91098	0.861	0.408	2.08693e-28	5	Gprc5a
Col12a11	2.07706e-31	1.90139	0.546	0.128	3.44855e-27	5	Col12a1
Ndnf1	9.32218e-31	2.0077	0.565	0.142	1.54776e-26	5	Ndnf
Myrf	4.59112e-30	1.39546	0.25	0.021	7.62264e-26	5	Myrf
Wsb1	3.72257e-28	2.20467	0.5	0.12	6.18059e-24	5	Wsb1
Tuft1	4.94547e-28	2.23042	0.417	0.083	8.21096e-24	5	Tuft1
Cxadr	8.46533e-28	1.96714	0.611	0.199	1.4055e-23	5	Cxadr
Abca5	2.65448e-27	1.85841	0.426	0.086	4.40724e-23	5	Abca5
Lama5	5.61716e-27	2.20616	0.491	0.126	9.32616e-23	5	Lama5
Scel1	1.32054e-26	1.67777	0.472	0.103	2.19249e-22	5	Scel
Rtkn21	6.85575e-26	1.70829	0.694	0.237	1.13826e-21	5	Rtkn2
Lmo7	7.28773e-25	1.62291	0.759	0.322	1.20998e-20	5	Lmo7
Zcchc71	8.67672e-25	2.12626	0.648	0.254	1.4406e-20	5	Zcchc7
Klf6	1.0461e-23	1.92509	0.694	0.28	1.73684e-19	5	Klf6
ENSMAUG00000002849	1.84217e-23	2.05215	0.389	0.084	3.05856e-19	5	ENSMAUG00000002849
ENSMAUG00000018581	1.93413e-23	2.6801	0.583	0.216	3.21123e-19	5	ENSMAUG00000018581
Bdnf	2.6528e-23	1.20894	0.25	0.03	4.40445e-19	5	Bdnf
Son1	3.84538e-23	2.02974	0.759	0.396	6.38448e-19	5	Son
Tead1	4.85797e-23	1.18926	0.454	0.108	8.06569e-19	5	Tead1
Mbnl11	5.84731e-23	1.87377	0.741	0.368	9.70828e-19	5	Mbnl1
Mfge82	1.56954e-22	1.57983	0.796	0.397	2.60591e-18	5	Mfge8
Plce1	3.45916e-22	1.09324	0.278	0.041	5.74325e-18	5	Plce1
Aebp1	1.85945e-21	1.22471	0.315	0.056	3.08724e-17	5	Aebp1
Abca1	2.0161e-21	1.56804	0.454	0.129	3.34734e-17	5	Abca1
ENSMAUG000000040451	2.03061e-21	2.44885	0.63	0.273	3.37142e-17	5	ENSMAUG00000004045
Arhgap45	2.23858e-21	1.59391	0.269	0.041	3.71671e-17	5	Arhgap45
Eps8l2	2.36327e-21	1.74834	0.5	0.157	3.92373e-17	5	Eps8l2
Timp31	2.64686e-21	1.72643	0.657	0.286	4.39458e-17	5	Timp3
Arhgef1	9.97662e-21	1.96101	0.407	0.104	1.65642e-16	5	Arhgef1
Ager2	1.0439e-20	1.23442	0.972	0.796	1.73319e-16	5	Ager
Pxdn	1.74849e-20	1.85877	0.454	0.137	2.90302e-16	5	Pxdn
Cped11	3.2598e-20	1.3311	0.417	0.104	5.41224e-16	5	Cped1
Macf1	3.28827e-20	1.61039	0.546	0.194	5.45952e-16	5	Macf1
Ndst1	3.39665e-20	1.82421	0.37	0.088	5.63946e-16	5	Ndst1
Sulf2	1.50798e-19	0.983259	0.259	0.041	2.50369e-15	5	Sulf2
Nckap5	8.68801e-19	2.165	0.426	0.128	1.44247e-14	5	Nckap5
Slco3a1	1.05507e-18	1.06695	0.296	0.056	1.75173e-14	5	Slco3a1
Lims2	1.08226e-18	1.00225	0.306	0.059	1.79688e-14	5	Lims2
Slc4a11	1.19232e-18	1.27505	0.278	0.051	1.97961e-14	5	Slc4a11
Rbms1	1.8712e-18	1.73381	0.602	0.262	3.10676e-14	5	Rbms1
Daam2	1.92319e-18	0.930288	0.25	0.04	3.19308e-14	5	Daam2
Anks1a	3.04763e-18	1.48948	0.269	0.049	5.05999e-14	5	Anks1a
Sptbn1	3.49359e-18	1.27539	0.833	0.485	5.8004e-14	5	Sptbn1
Crlf3	7.51703e-18	1.56696	0.398	0.109	1.24805e-13	5	Crlf3
COX11	1.04055e-17	0.848295	0.954	0.737	1.72763e-13	5	COX1
Elovl5	1.39221e-17	1.4707	0.611	0.281	2.31149e-13	5	Elovl5
Col4a1	1.91136e-17	1.50716	0.491	0.175	3.17343e-13	5	Col4a1
Prr5l	1.92811e-17	1.36839	0.259	0.048	3.20124e-13	5	Prr5l
ND41	3.53001e-17	0.717981	0.963	0.711	5.86087e-13	5	ND4
ENSMAUG00000011329	4.49385e-17	1.04812	0.25	0.045	7.46114e-13	5	ENSMAUG00000011329
ENSMAUG00000017174	9.43735e-17	1.52286	0.417	0.133	1.56688e-12	5	ENSMAUG00000017174
Fam189a2	1.11945e-16	1.2148	0.463	0.154	1.85862e-12	5	Fam189a2
Tmem63b1	1.26473e-16	1.5158	0.611	0.288	2.09984e-12	5	Tmem63b
Slc12a4	1.42509e-16	1.05567	0.287	0.062	2.36607e-12	5	Slc12a4
Itgb4	2.41695e-16	1.36758	0.389	0.118	4.01286e-12	5	Itgb4
Llgl2	4.53357e-16	1.48309	0.444	0.153	7.52708e-12	5	Llgl2
Flrt3	4.88707e-16	1.1565	0.398	0.114	8.114e-12	5	Flrt3
Arhgap5	5.83827e-16	1.25177	0.63	0.3	9.69329e-12	5	Arhgap5
Myh14	6.04667e-16	1.19995	0.657	0.322	1.00393e-11	5	Myh14
Ccn21	7.81924e-16	1.73385	0.417	0.135	1.29823e-11	5	Ccn2
CYTB1	9.57826e-16	0.712276	0.972	0.8	1.59028e-11	5	CYTB
Vegfa1	1.08535e-15	1.26889	0.528	0.211	1.80201e-11	5	Vegfa
ENSMAUG00000019696	1.92442e-15	1.16791	0.306	0.075	3.19511e-11	5	ENSMAUG00000019696
Usp20	2.93828e-15	1.37721	0.269	0.059	4.87843e-11	5	Usp20
ENSMAUG00000016481	4.44645e-15	1.35476	0.602	0.279	7.38244e-11	5	ENSMAUG00000016481
Tns2	4.59048e-15	1.42962	0.417	0.144	7.62158e-11	5	Tns2
Dag1	6.07788e-15	1.77662	0.546	0.26	1.00911e-10	5	Dag1
Myo1c2	6.32481e-15	1.16146	0.556	0.237	1.05011e-10	5	Myo1c
Vcl	7.758e-15	1.05883	0.472	0.169	1.28806e-10	5	Vcl
Thbs3	8.16073e-15	1.31615	0.565	0.26	1.35493e-10	5	Thbs3
Htra11	2.33039e-14	1.07395	0.352	0.099	3.86915e-10	5	Htra1
Sema3b	2.3976e-14	0.871541	0.296	0.073	3.98074e-10	5	Sema3b
Cyr61	2.50797e-14	1.38987	0.491	0.203	4.16398e-10	5	Cyr61
Hdac7	2.81173e-14	1.46237	0.389	0.13	4.66831e-10	5	Hdac7
Tacstd2	4.82005e-14	1.27395	0.5	0.204	8.00273e-10	5	Tacstd2
Lamc2	7.28904e-14	1.39229	0.389	0.134	1.2102e-09	5	Lamc2
Ctdspl	8.04466e-14	1.29374	0.352	0.11	1.33565e-09	5	Ctdspl
Mycbp2	8.28991e-14	1.79131	0.333	0.103	1.37637e-09	5	Mycbp2
Ntn4	3.17823e-13	1.3055	0.306	0.085	5.27682e-09	5	Ntn4
Thbs1	3.23857e-13	1.32742	0.25	0.059	5.377e-09	5	Thbs1
Cav21	4.95169e-13	0.873635	0.639	0.294	8.2213e-09	5	Cav2
Ddx51	6.10888e-13	1.27034	0.676	0.399	1.01426e-08	5	Ddx5
Frmd4a	6.23933e-13	1.29767	0.306	0.089	1.03592e-08	5	Frmd4a
Eva1b1	6.39174e-13	0.789323	0.352	0.107	1.06122e-08	5	Eva1b
Trp53bp2	1.0169e-12	1.3265	0.407	0.152	1.68836e-08	5	Trp53bp2
Slc22a17	1.08588e-12	1.20797	0.315	0.095	1.80289e-08	5	Slc22a17
App2	2.81626e-12	1.10227	0.648	0.379	4.67583e-08	5	App
Scnn1g	2.96434e-12	1.14913	0.38	0.137	4.92169e-08	5	Scnn1g
Pnisr1	3.8416e-12	1.23368	0.537	0.268	6.37821e-08	5	Pnisr
Exph5	4.43109e-12	1.17438	0.417	0.165	7.35695e-08	5	Exph5
Akap21	6.57404e-12	0.910944	0.463	0.183	1.09149e-07	5	Akap2
Lamc1	7.29797e-12	1.1268	0.333	0.11	1.21168e-07	5	Lamc1
Aqp51	7.54852e-12	0.87693	0.815	0.475	1.25328e-07	5	Aqp5
ENSMAUG00000001805	8.29698e-12	1.86618	0.38	0.151	1.37755e-07	5	ENSMAUG00000001805
Emp21	9.97015e-12	0.961172	0.796	0.576	1.65534e-07	5	Emp2
Rspo11	1.28709e-11	0.614215	0.306	0.087	2.13696e-07	5	Rspo1
Dusp1	1.3674e-11	0.790978	0.417	0.154	2.2703e-07	5	Dusp1
ENSMAUG000000000041	1.4411e-11	0.570106	0.935	0.687	2.39265e-07	5	ENSMAUG00000000004
Ppp3ca1	1.49185e-11	1.18767	0.556	0.293	2.47692e-07	5	Ppp3ca
Col4a2	1.5792e-11	1.08255	0.296	0.089	2.62195e-07	5	Col4a2
Mmp15	1.64699e-11	1.44108	0.407	0.171	2.73449e-07	5	Mmp15
Slc27a1	1.78474e-11	1.74014	0.269	0.079	2.96321e-07	5	Slc27a1
ENSMAUG00000012310	2.40811e-11	1.04134	0.398	0.158	3.99818e-07	5	ENSMAUG00000012310
Piezo1	3.43681e-11	0.883457	0.25	0.068	5.70614e-07	5	Piezo1
ENSMAUG000000009611	4.7616e-11	0.784917	0.611	0.343	7.90568e-07	5	ENSMAUG00000000961
CUNH14orf79	5.82617e-11	1.19431	0.361	0.133	9.67319e-07	5	CUNH14orf79
Brd2	5.84162e-11	1.19646	0.389	0.156	9.69884e-07	5	Brd2
Arhgap29	5.96483e-11	1.06664	0.546	0.287	9.90341e-07	5	Arhgap29
Scnn1b	7.26089e-11	1.32203	0.398	0.163	1.20553e-06	5	Scnn1b
Trim3	7.82422e-11	0.973939	0.37	0.134	1.29905e-06	5	Trim3
Cttnbp2nl	9.31139e-11	0.84043	0.352	0.125	1.54597e-06	5	Cttnbp2nl
Tjp2	9.63253e-11	0.79678	0.398	0.157	1.59929e-06	5	Tjp2
Spry1	1.04646e-10	0.980453	0.444	0.207	1.73743e-06	5	Spry1
Lims1	1.53086e-10	0.787059	0.407	0.168	2.54169e-06	5	Lims1
Pdgfa1	2.02904e-10	1.02956	0.565	0.314	3.36881e-06	5	Pdgfa
Phldb2	2.3546e-10	1.23952	0.352	0.132	3.90933e-06	5	Phldb2
Lamb3	3.13888e-10	1.21855	0.426	0.197	5.21148e-06	5	Lamb3
ENSMAUG00000008223	3.32018e-10	0.941545	0.278	0.089	5.51249e-06	5	ENSMAUG00000008223
Ano1	3.72323e-10	1.44219	0.333	0.133	6.18168e-06	5	Ano1
Rnf128	3.89065e-10	0.978578	0.25	0.075	6.45964e-06	5	Rnf128
Wtip	4.44037e-10	0.956324	0.38	0.155	7.37234e-06	5	Wtip
Icam11	4.64901e-10	1.06568	0.611	0.391	7.71875e-06	5	Icam1
Jun	5.04715e-10	1.23027	0.593	0.337	8.37978e-06	5	Jun
Apbb2	5.6117e-10	1.34214	0.361	0.147	9.31711e-06	5	Apbb2
Arhgef18	5.65689e-10	0.76611	0.38	0.15	9.39213e-06	5	Arhgef18
Alcam	6.72471e-10	1.20626	0.463	0.24	1.1165e-05	5	Alcam
Ppp1r37	1.48949e-09	0.916213	0.259	0.082	2.47301e-05	5	Ppp1r37
ENSMAUG00000004175	2.13107e-09	0.817268	0.38	0.158	3.53822e-05	5	ENSMAUG00000004175
Galnt18	2.69433e-09	0.884998	0.38	0.162	4.4734e-05	5	Galnt18
Srsf51	2.97441e-09	1.21416	0.602	0.363	4.93841e-05	5	Srsf5
Magi3	3.26613e-09	0.912663	0.306	0.112	5.42275e-05	5	Magi3
Tnfrsf12a1	3.82772e-09	0.644489	0.444	0.2	6.35517e-05	5	Tnfrsf12a
Msn1	3.8631e-09	0.591869	0.824	0.566	6.41391e-05	5	Msn
Itgav	3.89518e-09	0.979112	0.269	0.092	6.46717e-05	5	Itgav
Ehd21	4.29245e-09	0.612373	0.537	0.253	7.12676e-05	5	Ehd2
CUNH9orf3	4.67323e-09	1.12747	0.333	0.133	7.75896e-05	5	CUNH9orf3
Plec	5.34294e-09	0.959984	0.306	0.116	8.87089e-05	5	Plec
Snrnp701	7.72598e-09	1.27266	0.472	0.244	0.000128274	5	Snrnp70
Ets1	9.54358e-09	0.7055	0.259	0.086	0.000158452	5	Ets1
Cdkn2b1	1.18413e-08	0.550906	0.324	0.12	0.000196601	5	Cdkn2b
Plbd11	1.51271e-08	0.532732	0.38	0.154	0.000251156	5	Plbd1
Wwtr1	1.62233e-08	0.835093	0.343	0.139	0.000269355	5	Wwtr1
Atp9a	1.83478e-08	1.0825	0.463	0.24	0.000304629	5	Atp9a
Timp21	1.85949e-08	0.809635	0.509	0.258	0.000308731	5	Timp2
Tln11	2.54536e-08	0.756894	0.463	0.24	0.000422606	5	Tln1
ND51	2.64852e-08	0.516907	0.824	0.555	0.000439734	5	ND5
Sap251	2.89482e-08	1.37977	0.324	0.142	0.000480626	5	Sap25
Prkcz1	3.1612e-08	0.574704	0.444	0.216	0.000524854	5	Prkcz
Tgfbr2	3.42798e-08	0.814478	0.417	0.21	0.000569147	5	Tgfbr2
Pja2	3.45484e-08	0.705778	0.352	0.147	0.000573607	5	Pja2
Rnf1301	3.59121e-08	0.655833	0.37	0.161	0.000596248	5	Rnf130
Kiaa0040	3.83506e-08	0.812392	0.38	0.175	0.000636735	5	Kiaa0040
Nrbp2	4.06079e-08	0.811308	0.269	0.102	0.000674213	5	Nrbp2
Psap2	4.26643e-08	0.805573	0.481	0.272	0.000708355	5	Psap
Ankrd121	4.36443e-08	1.00431	0.435	0.225	0.000724626	5	Ankrd12
Efna1	4.53983e-08	1.13127	0.352	0.161	0.000753747	5	Efna1
Phactr21	4.89888e-08	1.06155	0.389	0.185	0.000813361	5	Phactr2
Agrn	5.2192e-08	1.0576	0.296	0.119	0.000866543	5	Agrn
Arhgef26	7.20103e-08	0.821863	0.38	0.181	0.00119559	5	Arhgef26
ENSMAUG00000017137	7.33969e-08	0.955454	0.352	0.158	0.00121861	5	ENSMAUG00000017137
Oser11	9.6813e-08	0.589941	0.352	0.149	0.00160739	5	Oser1
U6.5001	1.03596e-07	1.12638	0.574	0.364	0.00172001	5	U6.500
Arhgap1	1.11705e-07	0.837846	0.296	0.12	0.00185464	5	Arhgap1
ENSMAUG00000016988	1.15564e-07	1.34547	0.287	0.12	0.00191871	5	ENSMAUG00000016988
Srrm21	1.16156e-07	0.67399	0.62	0.388	0.00192855	5	Srrm2
Dpysl2	1.16919e-07	1.04568	0.352	0.161	0.0019412	5	Dpysl2
ENSMAUG000000149582	1.23921e-07	0.663086	0.639	0.357	0.00205745	5	ENSMAUG00000014958
Myh9	1.32035e-07	1.15981	0.491	0.3	0.00219218	5	Myh9
Fermt22	1.35497e-07	0.665233	0.5	0.27	0.00224966	5	Fermt2
Cd38	1.50151e-07	0.50657	0.278	0.102	0.00249295	5	Cd38
Kdm6b	1.61592e-07	1.10417	0.287	0.121	0.00268291	5	Kdm6b
Prpf4b1	1.85876e-07	0.919289	0.407	0.206	0.0030861	5	Prpf4b
Cadm1	1.88025e-07	1.03716	0.435	0.247	0.00312178	5	Cadm1
Rtn4	2.28172e-07	0.789647	0.407	0.211	0.00378834	5	Rtn4
Ubxn2a1	2.38328e-07	1.28069	0.343	0.159	0.00395696	5	Ubxn2a
Sec14l41	2.39043e-07	1.19611	0.472	0.277	0.00396883	5	Sec14l4
Tpm12	2.79503e-07	0.673966	0.852	0.651	0.00464059	5	Tpm1
Pabpn1	3.00801e-07	0.922293	0.528	0.339	0.00499419	5	Pabpn1
Gata6	3.09647e-07	0.862167	0.278	0.114	0.00514107	5	Gata6
Bcam	3.28265e-07	0.768684	0.759	0.56	0.00545019	5	Bcam
Ctnna11	4.1425e-07	0.972419	0.481	0.279	0.00687779	5	Ctnna1
F11r	4.49731e-07	0.808153	0.528	0.324	0.00746689	5	F11r
Pbx2	4.65972e-07	0.887196	0.278	0.116	0.00773654	5	Pbx2
Ctdsp2	4.73231e-07	1.07373	0.361	0.181	0.00785706	5	Ctdsp2
Lmna2	4.89188e-07	0.483949	0.463	0.247	0.00812199	5	Lmna
F3	4.94637e-07	0.77181	0.25	0.096	0.00821246	5	F3
Arfgef1	5.04422e-07	0.928392	0.315	0.147	0.00837491	5	Arfgef1
Mindy2	5.68951e-07	0.467677	0.454	0.223	0.00944629	5	Mindy2
Lsr	6.03969e-07	0.87803	0.352	0.18	0.0100277	5	Lsr
Cldn181	6.19246e-07	0.574384	0.806	0.646	0.0102813	5	Cldn18
Ehd1	7.16663e-07	0.639443	0.25	0.095	0.0118988	5	Ehd1
ENSMAUG000000199031	7.31484e-07	1.26197	0.435	0.254	0.0121448	5	ENSMAUG00000019903
Pgrmc12	7.87931e-07	0.874854	0.602	0.423	0.013082	5	Pgrmc1
Sptan11	9.26421e-07	0.846619	0.398	0.21	0.0153814	5	Sptan1
Dync1h1	1.10994e-06	0.916042	0.37	0.194	0.0184284	5	Dync1h1
Fat1	1.16735e-06	0.971449	0.343	0.177	0.0193816	5	Fat1
4932438A13Rik	1.18183e-06	1.01939	0.278	0.12	0.0196219	5	4932438A13Rik
Fzd5	1.2076e-06	1.23883	0.287	0.132	0.0200498	5	Fzd5
Bag6	1.26153e-06	0.91295	0.306	0.144	0.0209451	5	Bag6
ENSMAUG000000065001	1.4642e-06	1.41338	0.278	0.124	0.0243101	5	ENSMAUG00000006500
Zfand5	1.60791e-06	0.540128	0.37	0.184	0.0266962	5	Zfand5
Cav12	1.70009e-06	0.486104	0.667	0.389	0.0282265	5	Cav1
Zdhhc5	1.91382e-06	0.688326	0.259	0.11	0.0317752	5	Zdhhc5
Serpinh1	2.10714e-06	0.855969	0.463	0.278	0.0349848	5	Serpinh1
Wapl1	2.30904e-06	0.882459	0.5	0.315	0.0383369	5	Wapl
Stk17b	2.30961e-06	0.916597	0.25	0.104	0.0383464	5	Stk17b
Arhgef12	2.74004e-06	1.20098	0.324	0.163	0.0454928	5	Arhgef12
Pigr1	5.18184e-81	2.58287	0.99	0.176	8.60341e-77	6	Pigr
Serpine21	6.38688e-75	1.64329	0.889	0.124	1.06041e-70	6	Serpine2
Igsf31	1.40281e-74	1.42557	0.899	0.127	2.32908e-70	6	Igsf3
C4bp	1.16939e-73	1.72932	0.737	0.085	1.94154e-69	6	C4bp
Slc34a21	7.18424e-73	2.78617	1	0.251	1.1928e-68	6	Slc34a2
Aqp11	2.48641e-71	1.78502	0.869	0.129	4.12819e-67	6	Aqp1
Mfap3l	4.72737e-71	1.48911	0.697	0.077	7.84885e-67	6	Mfap3l
Met1	8.70565e-71	1.54879	0.808	0.107	1.4454e-66	6	Met
Abca31	6.40181e-70	2.24444	1	0.217	1.06289e-65	6	Abca3
Kng1	1.81936e-69	1.47297	0.778	0.099	3.02069e-65	6	Kng1
Atp8a11	7.87731e-69	1.41016	0.859	0.132	1.30787e-64	6	Atp8a1
Etv51	1.07318e-65	1.37855	0.737	0.093	1.78181e-61	6	Etv5
Acsl41	5.89976e-63	1.58213	0.808	0.128	9.79537e-59	6	Acsl4
Cpm	2.63765e-61	1.52112	0.727	0.1	4.37929e-57	6	Cpm
Adcy71	8.79142e-61	1.10391	0.626	0.068	1.45964e-56	6	Adcy7
Atp6v1c21	2.72531e-60	1.61648	1	0.209	4.52483e-56	6	Atp6v1c2
Aacs	7.42664e-60	1.31206	0.737	0.109	1.23305e-55	6	Aacs
Lgi31	2.33445e-59	1.69574	0.98	0.214	3.87589e-55	6	Lgi3
Fgfr31	6.58607e-59	1.24902	0.788	0.123	1.09349e-54	6	Fgfr3
Pde7b	6.9644e-59	1.06578	0.586	0.06	1.1563e-54	6	Pde7b
Lamp31	2.53819e-58	2.26218	1	0.33	4.21416e-54	6	Lamp3
Cd2001	5.65002e-58	0.92829	0.616	0.068	9.38073e-54	6	Cd200
Dram11	1.74393e-56	1.73001	0.98	0.234	2.89545e-52	6	Dram1
Ldlr	4.95124e-55	1.08125	0.646	0.086	8.22055e-51	6	Ldlr
Hmgcr	5.53947e-55	1.22211	0.727	0.111	9.19718e-51	6	Hmgcr
Glrx	6.67942e-55	1.18044	0.596	0.07	1.10898e-50	6	Glrx
Sqle1	1.01695e-54	1.21335	0.909	0.182	1.68844e-50	6	Sqle
Cat1	3.31579e-54	1.6311	0.97	0.238	5.50521e-50	6	Cat
Insig11	3.39869e-54	1.56164	0.899	0.193	5.64285e-50	6	Insig1
Acaca	3.48901e-54	0.955894	0.586	0.068	5.79281e-50	6	Acaca
Sftpa12	1.33892e-53	2.37984	1	0.439	2.22301e-49	6	Sftpa1
Hhip	2.65599e-53	0.997095	0.586	0.069	4.40974e-49	6	Hhip
Szt21	3.1571e-53	1.07743	0.677	0.096	5.24173e-49	6	Szt2
Lrrk2	7.64128e-53	1.02344	0.525	0.055	1.26868e-48	6	Lrrk2
Egfl6	3.51154e-51	1.36322	0.838	0.165	5.8302e-47	6	Egfl6
Gpam1	6.25583e-51	0.990955	0.636	0.088	1.03866e-46	6	Gpam
Scd21	1.61701e-50	1.27982	0.737	0.128	2.68472e-46	6	Scd2
Fgfr21	8.51727e-50	0.986587	0.606	0.082	1.41412e-45	6	Fgfr2
Errfi11	9.94116e-50	1.29493	0.869	0.184	1.65053e-45	6	Errfi1
Ppp1r14c2	1.33654e-49	1.10122	0.808	0.146	2.21905e-45	6	Ppp1r14c
Fetub	1.60184e-49	0.987573	0.586	0.076	2.65954e-45	6	Fetub
Napsa2	1.63972e-49	1.92646	1	0.323	2.72243e-45	6	Napsa
Lpcat1	2.11478e-49	0.864532	0.444	0.039	3.51118e-45	6	Lpcat1
Cnga2	3.50748e-49	0.901093	0.636	0.093	5.82346e-45	6	Cnga2
Pgc	6.10582e-49	1.75461	0.758	0.138	1.01375e-44	6	Pgc
Fut8	4.24411e-48	0.908218	0.616	0.088	7.0465e-44	6	Fut8
Atp1b1	6.76973e-48	0.917484	0.616	0.087	1.12398e-43	6	Atp1b1
Cd441	7.77076e-48	0.978771	0.697	0.118	1.29018e-43	6	Cd44
Secisbp2l	8.48639e-48	0.995231	0.626	0.095	1.409e-43	6	Secisbp2l
Ccnd11	1.01831e-47	1.30997	0.859	0.186	1.6907e-43	6	Ccnd1
Sftpd2	1.17384e-47	1.85357	1	0.381	1.94893e-43	6	Sftpd
Ubr11	2.13767e-47	0.807845	0.636	0.091	3.54918e-43	6	Ubr1
ENSMAUG000000188461	3.02753e-47	1.22411	0.798	0.145	5.02662e-43	6	ENSMAUG00000018846
Clint11	3.19152e-47	0.978854	0.798	0.152	5.29889e-43	6	Clint1
Scd12	3.53719e-47	2.08786	1	0.433	5.87279e-43	6	Scd1
Adgrf5	4.65807e-47	0.762321	0.626	0.091	7.73379e-43	6	Adgrf5
Ccdc1461	1.13552e-46	1.16347	0.788	0.149	1.8853e-42	6	Ccdc146
Ptprf	2.26375e-46	0.851378	0.576	0.079	3.7585e-42	6	Ptprf
Maob	2.78008e-46	1.2363	0.596	0.088	4.61577e-42	6	Maob
Cfd2	4.43026e-46	1.43085	0.949	0.223	7.35557e-42	6	Cfd
Retsat	6.22008e-46	1.12251	0.515	0.063	1.03272e-41	6	Retsat
Sdc41	7.79455e-46	1.45759	0.97	0.279	1.29413e-41	6	Sdc4
Ccl251	1.81868e-45	1.07134	0.747	0.131	3.01956e-41	6	Ccl25
Itpr21	2.11403e-45	0.818745	0.465	0.048	3.50992e-41	6	Itpr2
Sftpb2	1.20505e-44	2.04425	1	0.63	2.00075e-40	6	Sftpb
Acss21	2.42877e-44	1.06215	0.768	0.158	4.03248e-40	6	Acss2
Znf804a	2.48263e-44	0.72638	0.364	0.027	4.12191e-40	6	Znf804a
Slc31a1	4.5286e-44	0.895628	0.747	0.142	7.51883e-40	6	Slc31a1
Endod1	4.62088e-44	0.914424	0.616	0.097	7.67205e-40	6	Endod1
St3gal1	5.20052e-44	0.756992	0.444	0.046	8.63442e-40	6	St3gal1
Kcnc31	1.86651e-43	0.848637	0.515	0.066	3.09896e-39	6	Kcnc3
Ank31	2.72801e-43	1.0786	0.697	0.132	4.52931e-39	6	Ank3
Pi4k2b1	4.22417e-43	0.942013	0.687	0.122	7.01339e-39	6	Pi4k2b
Dusp6	1.1839e-42	0.871836	0.545	0.077	1.96563e-38	6	Dusp6
Npc21	1.77975e-42	1.78207	1	0.507	2.95493e-38	6	Npc2
Ezr	2.64252e-42	0.96311	0.818	0.179	4.38738e-38	6	Ezr
Arid5b	8.81936e-42	1.03362	0.636	0.113	1.46428e-37	6	Arid5b
Mid1ip12	9.39579e-42	1.16254	0.919	0.23	1.55998e-37	6	Mid1ip1
ENSMAUG000000078261	1.10251e-41	1.03093	0.475	0.058	1.8305e-37	6	ENSMAUG00000007826
Hmgcs1	1.24228e-41	1.13476	0.596	0.098	2.06255e-37	6	Hmgcs1
Gas61	1.3964e-41	1.53268	0.909	0.251	2.31845e-37	6	Gas6
Asgr11	1.90529e-41	0.799408	0.475	0.057	3.16336e-37	6	Asgr1
Zdhhc3	3.32577e-41	1.2935	0.97	0.294	5.52178e-37	6	Zdhhc3
Steap4	3.5187e-41	1.29722	0.364	0.031	5.8421e-37	6	Steap4
Fads2	1.57191e-40	0.822702	0.414	0.044	2.60984e-36	6	Fads2
Atp11a1	2.95819e-40	0.91693	0.515	0.072	4.91149e-36	6	Atp11a
Lcn21	9.35888e-40	1.10877	0.697	0.136	1.55385e-35	6	Lcn2
Foxp11	9.3973e-40	0.938515	0.747	0.163	1.56023e-35	6	Foxp1
Jarid2	1.92486e-39	0.603033	0.616	0.103	3.19585e-35	6	Jarid2
Myo1b	2.03618e-39	1.23997	0.485	0.068	3.38066e-35	6	Myo1b
ENSMAUG00000017813	2.32519e-39	0.613557	0.424	0.049	3.86052e-35	6	ENSMAUG00000017813
Brd71	5.02211e-39	1.018	0.838	0.21	8.33821e-35	6	Brd7
ENSMAUG000000188171	5.1824e-39	1.00954	0.707	0.145	8.60434e-35	6	ENSMAUG00000018817
Id22	1.04558e-38	1.22072	0.889	0.23	1.73598e-34	6	Id2
Srebf1	1.06033e-38	0.846134	0.626	0.114	1.76047e-34	6	Srebf1
Hsd17b4	1.36642e-38	0.699029	0.505	0.072	2.26867e-34	6	Hsd17b4
Muc11	1.42876e-38	1.22354	0.899	0.257	2.37217e-34	6	Muc1
Fads1	1.51434e-38	0.771215	0.323	0.025	2.51426e-34	6	Fads1
Tc2n	1.56504e-38	0.821192	0.889	0.221	2.59844e-34	6	Tc2n
PRNP	2.27727e-38	1.17232	0.889	0.235	3.78095e-34	6	PRNP
Fgg	2.49463e-38	0.961834	0.424	0.051	4.14184e-34	6	Fgg
Emb	3.5472e-38	0.878001	0.606	0.108	5.88941e-34	6	Emb
Kcnj13	7.37033e-38	0.890519	0.424	0.052	1.2237e-33	6	Kcnj13
Usp8	1.13523e-37	0.83983	0.727	0.155	1.88483e-33	6	Usp8
Acly	3.69087e-37	0.790931	0.646	0.125	6.12795e-33	6	Acly
Pip5k1b	3.85596e-37	0.876397	0.444	0.059	6.40205e-33	6	Pip5k1b
H2-Ea-ps1	4.24046e-37	1.08343	0.909	0.238	7.04044e-33	6	H2-Ea-ps
Gramd1b	4.63471e-37	0.59135	0.323	0.027	7.69501e-33	6	Gramd1b
Gm13889	5.26049e-37	0.802731	0.414	0.049	8.73399e-33	6	Gm13889
Fam84b1	5.31099e-37	0.809886	0.717	0.157	8.81784e-33	6	Fam84b
Tnfrsf1a	5.77318e-37	0.855902	0.657	0.133	9.58522e-33	6	Tnfrsf1a
Fzd8	5.92311e-37	1.01626	0.475	0.068	9.83413e-33	6	Fzd8
Ctsc	9.57936e-37	1.28705	0.697	0.156	1.59046e-32	6	Ctsc
Msmo1	1.25975e-36	1.07738	0.586	0.106	2.09156e-32	6	Msmo1
Slc22a231	1.71564e-36	1.09039	0.697	0.159	2.84848e-32	6	Slc22a23
Aass	1.76189e-36	0.737851	0.364	0.038	2.92526e-32	6	Aass
Lrrc8d	2.45279e-36	0.637374	0.414	0.05	4.07237e-32	6	Lrrc8d
ENSMAUG00000021779	2.4894e-36	0.687999	0.465	0.066	4.13315e-32	6	ENSMAUG00000021779
Stag2	2.8508e-36	0.641092	0.525	0.083	4.73319e-32	6	Stag2
ENSMAUG000000147271	3.21877e-36	2.06052	0.929	0.37	5.34412e-32	6	ENSMAUG00000014727
Defb4b1	3.72254e-36	1.42712	1	0.422	6.18054e-32	6	Defb4b
Nrp1	4.11238e-36	0.723043	0.394	0.045	6.82778e-32	6	Nrp1
Slmap	8.21682e-36	0.619089	0.636	0.125	1.36424e-31	6	Slmap
Irx31	2.49334e-35	1.21327	0.98	0.335	4.13969e-31	6	Irx3
Rock2	6.77751e-35	0.649689	0.465	0.067	1.12527e-30	6	Rock2
Tmem164	1.46617e-34	0.66498	0.434	0.059	2.43428e-30	6	Tmem164
Pde4d	4.80812e-34	0.807036	0.465	0.071	7.98293e-30	6	Pde4d
Eps8	5.6165e-34	0.538548	0.414	0.055	9.32508e-30	6	Eps8
Notch21	5.97494e-34	0.671023	0.556	0.101	9.9202e-30	6	Notch2
Ptgfrn	8.9976e-34	0.621095	0.333	0.034	1.49387e-29	6	Ptgfrn
Sntb1	1.01264e-33	0.667393	0.465	0.071	1.68129e-29	6	Sntb1
Gkn3	1.03308e-33	1.1585	0.535	0.095	1.71523e-29	6	Gkn3
Ces1d	2.37999e-33	1.27485	0.909	0.299	3.95149e-29	6	Ces1d
Lpl	3.08434e-33	0.64005	0.323	0.031	5.12093e-29	6	Lpl
Mrc21	3.51404e-33	0.73164	0.576	0.111	5.83436e-29	6	Mrc2
Tiparp	3.99623e-33	0.748186	0.586	0.116	6.63494e-29	6	Tiparp
Fam13a	5.39187e-33	0.820531	0.556	0.104	8.95213e-29	6	Fam13a
Dram2	7.06511e-33	0.569414	0.626	0.129	1.17302e-28	6	Dram2
Susd6	9.83891e-33	0.65232	0.515	0.089	1.63355e-28	6	Susd6
Pgm1	1.02009e-32	0.727051	0.545	0.102	1.69365e-28	6	Pgm1
Fmo21	1.80344e-32	0.793052	0.596	0.118	2.99425e-28	6	Fmo2
H2-Aa1	2.04229e-32	1.34442	0.98	0.364	3.39081e-28	6	H2-Aa
Phlda1	2.24321e-32	0.858516	0.687	0.158	3.7244e-28	6	Phlda1
ENSMAUG00000014085	2.4953e-32	0.810924	0.626	0.136	4.14294e-28	6	ENSMAUG00000014085
ENSMAUG00000004145	2.86968e-32	0.577444	0.404	0.054	4.76452e-28	6	ENSMAUG00000004145
Aco1	4.01221e-32	0.618913	0.404	0.055	6.66147e-28	6	Aco1
Clic4	4.17586e-32	0.590329	0.626	0.136	6.93318e-28	6	Clic4
Dsp1	5.35994e-32	0.750618	0.646	0.14	8.89912e-28	6	Dsp
ENSMAUG00000010385	6.58656e-32	0.652227	0.455	0.072	1.09357e-27	6	ENSMAUG00000010385
Larp1	8.44936e-32	0.430234	0.434	0.064	1.40285e-27	6	Larp1
Clcn3	8.78632e-32	0.552759	0.576	0.115	1.45879e-27	6	Clcn3
Trim2	8.83215e-32	0.725334	0.404	0.056	1.4664e-27	6	Trim2
Mut	2.2537e-31	0.481892	0.475	0.078	3.74181e-27	6	Mut
Tbc1d2b	2.65851e-31	0.634815	0.404	0.058	4.41393e-27	6	Tbc1d2b
Crlf1	4.59615e-31	0.881112	0.626	0.14	7.63098e-27	6	Crlf1
Ehf	8.7277e-31	0.646329	0.485	0.083	1.44906e-26	6	Ehf
Sftpc1	1.05539e-30	1.68143	1	0.789	1.75226e-26	6	Sftpc
Fabp51	1.30256e-30	1.31621	0.98	0.41	2.16263e-26	6	Fabp5
Tram1	1.33785e-30	0.617667	0.707	0.173	2.22123e-26	6	Tram1
P4ha1	2.54806e-30	0.567839	0.566	0.115	4.23054e-26	6	P4ha1
Ube3a	2.65465e-30	0.54858	0.646	0.145	4.40752e-26	6	Ube3a
SDC11	3.20307e-30	0.754138	0.859	0.251	5.31807e-26	6	SDC1
Zfp385b	3.33705e-30	0.519526	0.596	0.127	5.5405e-26	6	Zfp385b
Cd741	3.85929e-30	1.29145	1	0.607	6.40757e-26	6	Cd74
Col27a1	4.02544e-30	0.527369	0.263	0.021	6.68344e-26	6	Col27a1
Dhcr24	4.45086e-30	0.61334	0.394	0.056	7.38977e-26	6	Dhcr24
Fkbp15	4.79161e-30	0.561816	0.414	0.062	7.95551e-26	6	Fkbp15
Hk2	5.29554e-30	0.584875	0.293	0.029	8.79218e-26	6	Hk2
Gkn21	5.36279e-30	1.35692	0.717	0.19	8.90385e-26	6	Gkn2
Socs3	7.91946e-30	0.527034	0.455	0.075	1.31487e-25	6	Socs3
Elf5	9.85337e-30	0.664215	0.414	0.065	1.63596e-25	6	Elf5
ENSMAUG00000012797	1.10056e-29	0.659074	0.758	0.202	1.82726e-25	6	ENSMAUG00000012797
Tmem59l	1.19951e-29	0.66316	0.495	0.089	1.99155e-25	6	Tmem59l
Btg21	1.61552e-29	0.757973	0.727	0.189	2.68226e-25	6	Btg2
Apela	1.81485e-29	0.637683	0.535	0.107	3.0132e-25	6	Apela
Cited21	1.88978e-29	0.771941	0.657	0.161	3.1376e-25	6	Cited2
Wwc1	1.95277e-29	0.718038	0.677	0.165	3.24219e-25	6	Wwc1
Atp1a11	2.03066e-29	0.947743	0.899	0.299	3.3715e-25	6	Atp1a1
Cxcl17	2.94713e-29	0.4395	0.475	0.083	4.89312e-25	6	Cxcl17
Aldh6a1	3.32486e-29	0.649423	0.576	0.128	5.52027e-25	6	Aldh6a1
Cpeb41	3.45521e-29	0.45486	0.566	0.117	5.73668e-25	6	Cpeb4
Snx25	1.00848e-28	0.585364	0.414	0.066	1.67438e-24	6	Snx25
Rmdn21	1.26133e-28	0.844389	0.525	0.107	2.09419e-24	6	Rmdn2
Sfta21	1.33725e-28	1.23107	1	0.41	2.22024e-24	6	Sfta2
Tfrc	1.40178e-28	0.528944	0.283	0.029	2.32737e-24	6	Tfrc
Ivns1abp	1.81412e-28	0.762696	0.525	0.108	3.01198e-24	6	Ivns1abp
Me1	2.48381e-28	0.610097	0.354	0.049	4.12387e-24	6	Me1
Idi1	2.54639e-28	0.673927	0.495	0.094	4.22777e-24	6	Idi1
ENSMAUG00000008462	3.70932e-28	0.57244	0.303	0.034	6.15858e-24	6	ENSMAUG00000008462
Lbp	4.2647e-28	0.653843	0.354	0.049	7.08069e-24	6	Lbp
ENSMAUG00000000909	5.55765e-28	0.560441	0.525	0.106	9.22737e-24	6	ENSMAUG00000000909
Atp2a21	5.91075e-28	0.755813	0.616	0.146	9.81362e-24	6	Atp2a2
Papd5	6.54064e-28	0.475567	0.394	0.059	1.08594e-23	6	Papd5
Sdc2	6.71359e-28	0.734428	0.354	0.05	1.11466e-23	6	Sdc2
Setx	7.3366e-28	0.486044	0.414	0.067	1.2181e-23	6	Setx
Kcnj15	8.71528e-28	0.489559	0.414	0.067	1.447e-23	6	Kcnj15
Acer3	9.55276e-28	0.55838	0.354	0.049	1.58604e-23	6	Acer3
Cebpd1	1.10504e-27	0.701334	0.758	0.202	1.8347e-23	6	Cebpd
ENSMAUG00000014783	1.40915e-27	0.630571	0.505	0.104	2.33961e-23	6	ENSMAUG00000014783
H2-Ab11	1.5356e-27	1.07363	0.97	0.374	2.54956e-23	6	H2-Ab1
Hk1	1.7884e-27	0.597705	0.414	0.069	2.96928e-23	6	Hk1
Rai14	1.962e-27	0.357325	0.424	0.07	3.2575e-23	6	Rai14
Rasef	2.8548e-27	0.634454	0.323	0.042	4.73982e-23	6	Rasef
Atp2b11	3.15759e-27	0.550391	0.818	0.243	5.24254e-23	6	Atp2b1
Bmp5	3.25458e-27	0.495372	0.273	0.029	5.40358e-23	6	Bmp5
Cds1	3.32512e-27	0.54672	0.455	0.082	5.5207e-23	6	Cds1
Jak2	3.65525e-27	0.716971	0.434	0.079	6.06881e-23	6	Jak2
ENSMAUG00000004376	5.65882e-27	0.985864	0.394	0.063	9.39534e-23	6	ENSMAUG00000004376
Mmd	6.03153e-27	0.603663	0.333	0.045	1.00142e-22	6	Mmd
Sik11	6.6174e-27	0.577369	0.576	0.13	1.09869e-22	6	Sik1
7SK.761	1.1448e-26	0.351446	0.434	0.074	1.90072e-22	6	7SK.76
Nsmaf	1.55372e-26	0.365034	0.313	0.039	2.57964e-22	6	Nsmaf
Myo5c	1.78474e-26	0.428753	0.444	0.079	2.96321e-22	6	Myo5c
Spry2	2.07716e-26	0.775298	0.414	0.075	3.44871e-22	6	Spry2
Etv1	2.61317e-26	0.687618	0.333	0.047	4.33864e-22	6	Etv1
Adgrg1	3.56802e-26	0.626804	0.434	0.081	5.92398e-22	6	Adgrg1
Mga	3.99852e-26	0.670494	0.424	0.077	6.63875e-22	6	Mga
Thrap3	4.02922e-26	0.494747	0.606	0.146	6.68971e-22	6	Thrap3
ENSMAUG000000089231	5.12785e-26	0.669371	0.646	0.165	8.51378e-22	6	ENSMAUG00000008923
Bod1l	6.77595e-26	0.45816	0.657	0.167	1.12501e-21	6	Bod1l
ENSMAUG00000007839	7.33242e-26	0.571455	0.636	0.165	1.2174e-21	6	ENSMAUG00000007839
ENSMAUG00000002202	1.06689e-25	0.501196	0.394	0.066	1.77136e-21	6	ENSMAUG00000002202
Slc1a1	1.07612e-25	0.639136	0.343	0.052	1.78668e-21	6	Slc1a1
Kmt2e1	1.18231e-25	0.550634	0.788	0.237	1.96299e-21	6	Kmt2e
Slc38a22	1.32927e-25	0.56718	0.687	0.182	2.20699e-21	6	Slc38a2
Ppp1r10	1.51662e-25	0.499188	0.596	0.148	2.51805e-21	6	Ppp1r10
Aox31	1.53796e-25	0.666913	0.515	0.114	2.55347e-21	6	Aox3
Rock11	1.83876e-25	0.477047	0.889	0.28	3.05289e-21	6	Rock1
Arhgap31	1.88899e-25	0.575533	0.515	0.112	3.13628e-21	6	Arhgap31
ENSMAUG00000000846	2.09035e-25	0.570125	0.444	0.086	3.4706e-21	6	ENSMAUG00000000846
Enah	2.10441e-25	0.459792	0.293	0.035	3.49395e-21	6	Enah
Nsd11	2.55788e-25	0.371729	0.697	0.186	4.24685e-21	6	Nsd1
Gns	2.60964e-25	0.54008	0.424	0.079	4.33278e-21	6	Gns
Cables1	2.80803e-25	0.418815	0.283	0.033	4.66216e-21	6	Cables1
Trrap	2.89536e-25	0.533756	0.333	0.048	4.80716e-21	6	Trrap
Supt16h	3.39191e-25	0.451329	0.434	0.079	5.63159e-21	6	Supt16h
ENSMAUG000000146632	3.63217e-25	0.518533	0.758	0.219	6.03049e-21	6	ENSMAUG00000014663
Lpin1	4.18921e-25	0.491527	0.313	0.043	6.95534e-21	6	Lpin1
St3gal5	4.75473e-25	0.839665	0.758	0.24	7.89427e-21	6	St3gal5
Slc25a1	5.22019e-25	0.433139	0.616	0.156	8.66708e-21	6	Slc25a1
Mt2a1	7.74158e-25	0.790601	0.828	0.265	1.28533e-20	6	Mt2a
Npc11	7.84182e-25	0.522354	0.475	0.1	1.30198e-20	6	Npc1
Lss	8.17127e-25	0.648072	0.364	0.059	1.35668e-20	6	Lss
Irx5	8.50899e-25	0.649182	0.707	0.209	1.41275e-20	6	Irx5
Numa1	9.26556e-25	0.65568	0.505	0.115	1.53836e-20	6	Numa1
Nupr12	1.01465e-24	0.754029	0.556	0.131	1.68462e-20	6	Nupr1
Stat3	1.15335e-24	0.549278	0.424	0.079	1.91491e-20	6	Stat3
Slc12a2	1.41413e-24	0.546191	0.333	0.049	2.34787e-20	6	Slc12a2
Tnks1bp1	1.44319e-24	0.58224	0.394	0.07	2.39614e-20	6	Tnks1bp1
Scgb1c1	1.61679e-24	1.11039	0.455	0.093	2.68436e-20	6	Scgb1c1
Brd1	1.85452e-24	0.471317	0.434	0.081	3.07906e-20	6	Brd1
ENSMAUG00000018867	1.86634e-24	0.785174	0.788	0.259	3.09869e-20	6	ENSMAUG00000018867
Adam28	2.19379e-24	0.381302	0.263	0.03	3.64236e-20	6	Adam28
Smarca5	2.65886e-24	0.526245	0.535	0.123	4.41451e-20	6	Smarca5
CUNH16orf89	2.87934e-24	0.526627	0.374	0.064	4.78056e-20	6	CUNH16orf89
ENSMAUG00000020525	3.33134e-24	0.278278	0.475	0.097	5.53103e-20	6	ENSMAUG00000020525
Hspa9	3.43104e-24	0.340737	0.566	0.14	5.69655e-20	6	Hspa9
Irf2bp2	3.85361e-24	0.283717	0.253	0.027	6.39816e-20	6	Irf2bp2
ENSMAUG00000013592	5.26232e-24	0.399382	0.273	0.032	8.73703e-20	6	ENSMAUG00000013592
Fat11	5.39413e-24	0.473146	0.606	0.154	8.95587e-20	6	Fat1
Suco	5.5753e-24	0.471003	0.444	0.09	9.25666e-20	6	Suco
Hsd17b11	6.07615e-24	0.447299	0.323	0.048	1.00882e-19	6	Hsd17b11
Aqp3	6.19699e-24	0.462834	0.323	0.049	1.02889e-19	6	Aqp3
Ramp11	6.71284e-24	0.606699	0.596	0.15	1.11453e-19	6	Ramp1
Fam168b	6.72879e-24	0.369649	0.525	0.116	1.11718e-19	6	Fam168b
Abcb7	6.94355e-24	0.353354	0.293	0.038	1.15284e-19	6	Abcb7
Nfkbiz	7.21439e-24	0.43147	0.293	0.038	1.1978e-19	6	Nfkbiz
Atp2c1	1.00557e-23	0.442811	0.424	0.083	1.66955e-19	6	Atp2c1
Rasa2	1.56541e-23	0.617172	0.384	0.069	2.59906e-19	6	Rasa2
Heatr3	1.68261e-23	0.687644	0.424	0.086	2.79364e-19	6	Heatr3
Canx2	1.76835e-23	0.454518	0.818	0.265	2.93599e-19	6	Canx
Ncor11	1.94424e-23	0.370075	0.717	0.205	3.22802e-19	6	Ncor1
Dpp9	2.15608e-23	0.52212	0.444	0.093	3.57974e-19	6	Dpp9
Rpn1	2.16416e-23	0.614854	0.768	0.241	3.59316e-19	6	Rpn1
Hpn	2.18511e-23	0.636403	0.404	0.079	3.62794e-19	6	Hpn
Antxr1	2.31076e-23	0.626931	0.475	0.106	3.83656e-19	6	Antxr1
Mbtps1	2.46253e-23	0.320652	0.414	0.078	4.08853e-19	6	Mbtps1
Plod2	3.49299e-23	0.523594	0.535	0.129	5.7994e-19	6	Plod2
Atp13a31	3.62406e-23	0.574975	0.576	0.143	6.01702e-19	6	Atp13a3
Klhl21	3.91059e-23	0.499422	0.283	0.037	6.49275e-19	6	Klhl21
Apmap	3.96192e-23	0.65041	0.535	0.134	6.57797e-19	6	Apmap
Vps13c	3.9833e-23	0.385591	0.434	0.087	6.61348e-19	6	Vps13c
Ash1l2	4.23134e-23	0.524642	0.667	0.185	7.02529e-19	6	Ash1l
Lrpprc	5.03111e-23	0.298296	0.354	0.057	8.35315e-19	6	Lrpprc
Dhx9	5.2758e-23	0.381544	0.455	0.093	8.75941e-19	6	Dhx9
Adipor1	6.29969e-23	0.45307	0.687	0.201	1.04594e-18	6	Adipor1
Hectd1	6.6625e-23	0.265875	0.535	0.128	1.10618e-18	6	Hectd1
Phip2	6.96964e-23	0.5683	0.576	0.149	1.15717e-18	6	Phip
ENSMAUG000000122861	7.50431e-23	0.327285	0.485	0.104	1.24594e-18	6	ENSMAUG00000012286
Pcbd1	9.71295e-23	0.478116	0.525	0.128	1.61264e-18	6	Pcbd1
Eprs	1.04829e-22	0.274467	0.485	0.107	1.74048e-18	6	Eprs
Trip11	1.43939e-22	0.478957	0.535	0.13	2.38982e-18	6	Trip11
Ggcx	1.59516e-22	0.403269	0.273	0.035	2.64845e-18	6	Ggcx
Mgst1	1.611e-22	0.739368	0.869	0.318	2.67475e-18	6	Mgst1
Garem1	1.83937e-22	0.48888	0.263	0.033	3.05391e-18	6	Garem1
Sptlc2	2.31676e-22	0.444764	0.556	0.143	3.84651e-18	6	Sptlc2
Fam120a	2.43962e-22	0.517904	0.566	0.147	4.05051e-18	6	Fam120a
Cd36	2.85081e-22	0.401393	0.313	0.048	4.7332e-18	6	Cd36
Rad23b	3.0672e-22	0.391704	0.404	0.079	5.09247e-18	6	Rad23b
Gss1	3.16708e-22	0.729737	0.899	0.318	5.25831e-18	6	Gss
Acad11	3.2817e-22	0.422662	0.263	0.033	5.44861e-18	6	Acad11
ENSMAUG00000018618	3.59515e-22	0.519423	0.414	0.084	5.96904e-18	6	ENSMAUG00000018618
Taok3	3.94214e-22	0.375096	0.434	0.093	6.54514e-18	6	Taok3
Rprd2	4.05051e-22	0.372123	0.283	0.039	6.72507e-18	6	Rprd2
Lrig1	4.51574e-22	0.431886	0.354	0.062	7.49749e-18	6	Lrig1
Slc39a81	4.82208e-22	0.415809	0.838	0.278	8.00611e-18	6	Slc39a8
Ep300	6.8864e-22	0.532316	0.485	0.113	1.14335e-17	6	Ep300
ENSMAUG00000013706	7.07014e-22	0.446541	0.273	0.038	1.17386e-17	6	ENSMAUG00000013706
Camk2n1	7.0752e-22	0.421111	0.545	0.136	1.1747e-17	6	Camk2n1
Pcm1	7.65219e-22	0.3746	0.606	0.165	1.27049e-17	6	Pcm1
Trim44	8.09678e-22	0.446682	0.495	0.116	1.34431e-17	6	Trim44
Edem1	8.09839e-22	0.554238	0.475	0.109	1.34458e-17	6	Edem1
Rbm47	8.4021e-22	0.525172	0.444	0.098	1.395e-17	6	Rbm47
Papola	8.74405e-22	0.309019	0.778	0.244	1.45177e-17	6	Papola
Bclaf12	9.45216e-22	0.388087	0.616	0.173	1.56934e-17	6	Bclaf1
Tmem41b	1.12669e-21	0.530527	0.455	0.101	1.87064e-17	6	Tmem41b
Aars1	1.36583e-21	0.543815	0.354	0.065	2.26769e-17	6	Aars1
Snx30	1.5181e-21	0.363745	0.253	0.031	2.52049e-17	6	Snx30
Ahcyl2	1.51918e-21	0.575724	0.263	0.035	2.5223e-17	6	Ahcyl2
ENSMAUG00000000485	1.62945e-21	0.543477	0.313	0.052	2.70538e-17	6	ENSMAUG00000000485
Atp6v1a	1.65559e-21	0.481585	0.434	0.095	2.74877e-17	6	Atp6v1a
Gna13	1.77308e-21	0.433624	0.404	0.082	2.94384e-17	6	Gna13
Mapkapk2	1.7798e-21	0.534095	0.505	0.126	2.95501e-17	6	Mapkapk2
Iqgap11	1.86235e-21	0.376083	0.808	0.268	3.09206e-17	6	Iqgap1
Gigyf1	1.89138e-21	0.346614	0.354	0.062	3.14027e-17	6	Gigyf1
Mdfic	2.11271e-21	0.303125	0.455	0.102	3.50774e-17	6	Mdfic
Rbm26	2.26158e-21	0.436054	0.434	0.093	3.7549e-17	6	Rbm26
Zfp6381	2.38058e-21	0.434908	0.465	0.103	3.95247e-17	6	Zfp638
Aldh7a1	2.97051e-21	0.321595	0.263	0.035	4.93194e-17	6	Aldh7a1
Mafg1	3.00494e-21	0.47937	0.515	0.13	4.98911e-17	6	Mafg
Copb1	3.09878e-21	0.341413	0.495	0.117	5.14491e-17	6	Copb1
4932438A13Rik1	3.31695e-21	0.39603	0.465	0.104	5.50714e-17	6	4932438A13Rik
Smim31	4.13664e-21	0.403857	0.333	0.059	6.86807e-17	6	Smim31
Chp1	4.38934e-21	0.302323	0.556	0.146	7.28761e-17	6	Chp1
Rnf145	4.54302e-21	0.332476	0.535	0.134	7.54277e-17	6	Rnf145
Kiaa1468	4.98863e-21	0.347727	0.253	0.032	8.28261e-17	6	Kiaa1468
Ganab	5.47056e-21	0.473519	0.424	0.093	9.08278e-17	6	Ganab
ENSMAUG00000008014	5.82487e-21	0.405634	0.273	0.039	9.67103e-17	6	ENSMAUG00000008014
Mtss1	5.91018e-21	0.490106	0.333	0.059	9.81266e-17	6	Mtss1
Trpv6	6.58285e-21	0.484708	0.303	0.049	1.09295e-16	6	Trpv6
Rpl51	7.1048e-21	0.402446	0.798	0.266	1.17961e-16	6	Rpl5
Bmp11	8.07154e-21	0.380627	0.283	0.041	1.34012e-16	6	Bmp1
Bckdha	8.3312e-21	0.469744	0.475	0.113	1.38323e-16	6	Bckdha
Mfsd2a	8.64129e-21	0.578307	0.263	0.036	1.43471e-16	6	Mfsd2a
Zdhhc51	9.13309e-21	0.374227	0.434	0.095	1.51637e-16	6	Zdhhc5
Fam122a	9.18432e-21	0.55938	0.394	0.081	1.52487e-16	6	Fam122a
Abhd2	9.9262e-21	0.585198	0.414	0.091	1.64805e-16	6	Abhd2
Tmem159	1.07403e-20	0.345075	0.636	0.182	1.78322e-16	6	Tmem159
Pde7a	1.22306e-20	0.307488	0.434	0.092	2.03064e-16	6	Pde7a
Tm9sf2	1.28896e-20	0.306575	0.616	0.172	2.14006e-16	6	Tm9sf2
Tgfbr21	1.43514e-20	0.251699	0.657	0.189	2.38276e-16	6	Tgfbr2
Smim3	1.51694e-20	0.404544	0.495	0.122	2.51858e-16	6	Smim3
Trpm7	1.81254e-20	0.269443	0.404	0.083	3.00936e-16	6	Trpm7
Setd2	1.91572e-20	0.309275	0.424	0.09	3.18067e-16	6	Setd2
Atp9a1	1.97114e-20	0.290618	0.717	0.219	3.27269e-16	6	Atp9a
Rev3l	1.99596e-20	0.494386	0.364	0.07	3.31389e-16	6	Rev3l
Exosc7	2.2897e-20	0.295168	0.687	0.211	3.80159e-16	6	Exosc7
Ppp6r3	2.58145e-20	0.572518	0.354	0.067	4.28598e-16	6	Ppp6r3
Btg11	2.76925e-20	0.448706	0.929	0.34	4.59778e-16	6	Btg1
Sppl2a	3.13487e-20	0.330466	0.404	0.086	5.20482e-16	6	Sppl2a
Nfe2l2	3.47231e-20	0.36975	0.535	0.14	5.76508e-16	6	Nfe2l2
Elf11	3.67743e-20	0.282082	0.636	0.184	6.10563e-16	6	Elf1
Ogfod2	3.95847e-20	0.316827	0.303	0.049	6.57224e-16	6	Ogfod2
Pum2	4.09707e-20	0.382969	0.525	0.139	6.80237e-16	6	Pum2
Trim8	4.20498e-20	0.275303	0.525	0.135	6.98152e-16	6	Trim8
Ptpn131	4.27914e-20	0.456527	0.606	0.177	7.10465e-16	6	Ptpn13
Mapk1	4.60056e-20	0.339357	0.455	0.107	7.63832e-16	6	Mapk1
Ppp4r3a	5.43647e-20	0.332911	0.374	0.076	9.02617e-16	6	Ppp4r3a
Rab27a	5.8607e-20	0.305843	0.313	0.055	9.73053e-16	6	Rab27a
Arfip1	5.95091e-20	0.390716	0.505	0.13	9.8803e-16	6	Arfip1
Sf3b1	6.00786e-20	0.376765	0.495	0.123	9.97485e-16	6	Sf3b1
Acox1	6.22742e-20	0.478494	0.465	0.115	1.03394e-15	6	Acox1
Kdm6a	6.68665e-20	0.419712	0.364	0.071	1.11019e-15	6	Kdm6a
Suclg2	7.09469e-20	0.294791	0.434	0.101	1.17793e-15	6	Suclg2
Mepce	7.51454e-20	0.31899	0.303	0.05	1.24764e-15	6	Mepce
Rere	8.06388e-20	0.298854	0.475	0.114	1.33885e-15	6	Rere
Ctcf	8.34101e-20	0.370284	0.495	0.128	1.38486e-15	6	Ctcf
Zfp36l11	8.83183e-20	0.29489	0.636	0.191	1.46635e-15	6	Zfp36l1
Nucb2	9.28734e-20	0.384867	0.828	0.284	1.54198e-15	6	Nucb2
Ube4a	9.37104e-20	0.464819	0.313	0.055	1.55587e-15	6	Ube4a
Lrp101	1.01719e-19	0.370974	0.626	0.183	1.68884e-15	6	Lrp10
Cdv3	1.03753e-19	0.321489	0.566	0.156	1.72262e-15	6	Cdv3
Prrc2a	1.93526e-19	0.394449	0.455	0.112	3.21311e-15	6	Prrc2a
Gnptab	2.17767e-19	0.406112	0.253	0.036	3.61559e-15	6	Gnptab
Tob2	2.20445e-19	0.447299	0.263	0.039	3.66005e-15	6	Tob2
ENSMAUG00000013826	2.2084e-19	0.369292	0.475	0.118	3.66661e-15	6	ENSMAUG00000013826
Oat	2.46796e-19	0.419431	0.465	0.119	4.09756e-15	6	Oat
Top11	2.78266e-19	0.273099	0.818	0.287	4.62004e-15	6	Top1
Arrdc3	2.92468e-19	0.423979	0.394	0.085	4.85585e-15	6	Arrdc3
Scaf11	3.61176e-19	0.34038	0.545	0.153	5.99661e-15	6	Scaf11
Nfix	3.72864e-19	0.443234	0.273	0.043	6.19066e-15	6	Nfix
Gtf3c4	4.15828e-19	0.378745	0.283	0.046	6.90399e-15	6	Gtf3c4
Atp6v1b2	4.20034e-19	0.342123	0.323	0.06	6.97382e-15	6	Atp6v1b2
ENSMAUG00000014274	4.42633e-19	0.429875	0.747	0.252	7.34903e-15	6	ENSMAUG00000014274
Por	4.45324e-19	0.302138	0.636	0.192	7.39371e-15	6	Por
Tut4	4.71121e-19	0.378574	0.343	0.067	7.82202e-15	6	Tut4
Daam1	5.27672e-19	0.525488	0.263	0.041	8.76094e-15	6	Daam1
Tlcd1	5.82798e-19	0.334073	0.333	0.065	9.67619e-15	6	Tlcd1
Frmd61	6.01811e-19	0.403579	0.636	0.201	9.99186e-15	6	Frmd6
Slc9a3r1	6.65128e-19	0.490298	0.616	0.194	1.10431e-14	6	Slc9a3r1
Serp1	6.83042e-19	0.516311	0.939	0.361	1.13405e-14	6	Serp1
Tshz1	7.81257e-19	0.312622	0.263	0.041	1.29712e-14	6	Tshz1
Baiap2l1	8.47119e-19	0.412463	0.313	0.057	1.40647e-14	6	Baiap2l1
Pnisr2	8.65512e-19	0.276286	0.747	0.251	1.43701e-14	6	Pnisr
Bach1	8.67298e-19	0.306773	0.283	0.047	1.43997e-14	6	Bach1
ENSMAUG00000003661	9.00979e-19	0.401098	0.455	0.115	1.4959e-14	6	ENSMAUG00000003661
Dapk11	9.02389e-19	0.588693	0.515	0.14	1.49824e-14	6	Dapk1
Cd82	9.20479e-19	0.383396	0.343	0.069	1.52827e-14	6	Cd82
Gdf15	9.46528e-19	0.553557	0.354	0.072	1.57152e-14	6	Gdf15
Sc5d	1.18591e-18	0.387706	0.323	0.063	1.96896e-14	6	Sc5d
Usp3	1.18842e-18	0.31871	0.444	0.11	1.97313e-14	6	Usp3
Herc2	1.20114e-18	0.341374	0.364	0.076	1.99426e-14	6	Herc2
Aftph	1.21144e-18	0.346955	0.384	0.083	2.01135e-14	6	Aftph
ENSMAUG00000005243	1.22372e-18	0.40876	0.343	0.067	2.03175e-14	6	ENSMAUG00000005243
Ctdspl2	1.3009e-18	0.361707	0.384	0.083	2.15988e-14	6	Ctdspl2
Pik3ca	1.33178e-18	0.38601	0.465	0.116	2.21115e-14	6	Pik3ca
ENSMAUG00000008116	1.47613e-18	0.513077	0.253	0.039	2.45082e-14	6	ENSMAUG00000008116
Nipbl1	1.67812e-18	0.309899	0.586	0.171	2.78618e-14	6	Nipbl
CUNH5orf24	1.71205e-18	0.428641	0.697	0.223	2.84252e-14	6	CUNH5orf24
Tnrc6b	1.73085e-18	0.40002	0.253	0.038	2.87373e-14	6	Tnrc6b
Acat11	1.76176e-18	0.294662	0.657	0.211	2.92505e-14	6	Acat1
Cdc42bpa	1.83485e-18	0.386928	0.333	0.066	3.04641e-14	6	Cdc42bpa
Echs1	1.95799e-18	0.480147	0.626	0.201	3.25085e-14	6	Echs1
Scaf1	2.13663e-18	0.326713	0.303	0.055	3.54744e-14	6	Scaf1
ENSMAUG00000020343	2.2435e-18	0.413558	0.444	0.109	3.72488e-14	6	ENSMAUG00000020343
Wasl	2.28014e-18	0.297378	0.525	0.144	3.78571e-14	6	Wasl
Npat	2.93278e-18	0.309002	0.253	0.038	4.86929e-14	6	Npat
ENSMAUG00000005497	3.06914e-18	0.381625	0.586	0.176	5.0957e-14	6	ENSMAUG00000005497
ENSMAUG00000017402	3.57583e-18	0.336618	0.364	0.078	5.93695e-14	6	ENSMAUG00000017402
Stard3	4.083e-18	0.390408	0.273	0.045	6.779e-14	6	Stard3
Trim25	4.3568e-18	0.263907	0.303	0.055	7.2336e-14	6	Trim25
Abcd3	4.73787e-18	0.502859	0.303	0.058	7.86628e-14	6	Abcd3
Trim461	4.92094e-18	0.36645	0.505	0.14	8.17024e-14	6	Trim46
Ranbp21	5.36904e-18	0.361165	0.525	0.151	8.91422e-14	6	Ranbp2
Entpd3	5.80261e-18	0.390473	0.343	0.071	9.63407e-14	6	Entpd3
Lemd2	6.31467e-18	0.382623	0.505	0.141	1.04842e-13	6	Lemd2
Anapc4	6.56066e-18	0.446569	0.354	0.077	1.08927e-13	6	Anapc4
Prr15l	7.13744e-18	0.387072	0.465	0.124	1.18503e-13	6	Prr15l
Mta1	7.83815e-18	0.389438	0.374	0.083	1.30137e-13	6	Mta1
Nectin2	8.34893e-18	0.385402	0.737	0.256	1.38617e-13	6	Nectin2
Kdelr2	8.98222e-18	0.387884	0.434	0.111	1.49132e-13	6	Kdelr2
Pi4kb	9.85345e-18	0.393508	0.323	0.065	1.63597e-13	6	Pi4kb
Myh7b	1.00109e-17	0.296297	0.303	0.057	1.6621e-13	6	Myh7b
Sult1a1	1.00111e-17	0.461834	0.354	0.077	1.66214e-13	6	Sult1a1
Sec14l2	1.01922e-17	0.359309	0.313	0.061	1.69221e-13	6	Sec14l2
Cd320	1.03827e-17	0.424648	0.313	0.063	1.72384e-13	6	Cd320
Cytip	1.15567e-17	0.427978	0.404	0.096	1.91876e-13	6	Cytip
Sgms1	1.24518e-17	0.415461	0.253	0.041	2.06738e-13	6	Sgms1
Acin1	1.41175e-17	0.275875	0.354	0.076	2.34393e-13	6	Acin1
Patz1	1.53799e-17	0.362587	0.343	0.073	2.55352e-13	6	Patz1
Myo18a	1.60408e-17	0.286538	0.313	0.061	2.66325e-13	6	Myo18a
Brd4	1.7264e-17	0.361036	0.485	0.133	2.86635e-13	6	Brd4
Spcs3	1.77671e-17	0.376958	0.434	0.112	2.94987e-13	6	Spcs3
Hnrnpu	1.78926e-17	0.363493	0.747	0.264	2.97072e-13	6	Hnrnpu
Acss1	1.93815e-17	0.359417	0.505	0.141	3.21791e-13	6	Acss1
Sptssb	2.02178e-17	0.334691	0.333	0.069	3.35676e-13	6	Sptssb
Synrg	2.14925e-17	0.452502	0.364	0.083	3.56841e-13	6	Synrg
Gatad2b	2.16184e-17	0.27496	0.283	0.05	3.5893e-13	6	Gatad2b
Rbm15	2.1674e-17	0.274079	0.273	0.046	3.59853e-13	6	Rbm15
Tollip	2.3115e-17	0.356516	0.455	0.122	3.83778e-13	6	Tollip
Ogdh	2.52467e-17	0.251661	0.636	0.203	4.19171e-13	6	Ogdh
Snrnp200	3.18493e-17	0.368929	0.374	0.087	5.28794e-13	6	Snrnp200
Nr2f2	3.27151e-17	0.384425	0.434	0.113	5.4317e-13	6	Nr2f2
Slc16a11	3.68895e-17	0.393499	0.354	0.08	6.12477e-13	6	Slc16a11
Erlin2	3.73666e-17	0.305012	0.404	0.098	6.20398e-13	6	Erlin2
Birc62	4.55865e-17	0.259016	0.556	0.168	7.56872e-13	6	Birc6
Tspan9	4.58015e-17	0.44877	0.303	0.059	7.60442e-13	6	Tspan9
Man2a1	4.63451e-17	0.292819	0.384	0.091	7.69467e-13	6	Man2a1
Tbl1xr1	4.72922e-17	0.295207	0.374	0.085	7.85193e-13	6	Tbl1xr1
Dmxl1	5.28312e-17	0.390414	0.293	0.055	8.77157e-13	6	Dmxl1
Crebbp1	5.3697e-17	0.307617	0.444	0.116	8.91531e-13	6	Crebbp
Ap1b1	5.64967e-17	0.33633	0.303	0.06	9.38014e-13	6	Ap1b1
ENSMAUG00000004374	5.76283e-17	0.294025	0.323	0.066	9.56803e-13	6	ENSMAUG00000004374
Pgm3	5.99025e-17	0.440863	0.253	0.043	9.94562e-13	6	Pgm3
Foxo3	6.41687e-17	0.305674	0.364	0.082	1.06539e-12	6	Foxo3
Spred1	6.4745e-17	0.365133	0.394	0.096	1.07496e-12	6	Spred1
Vkorc1l1	6.48944e-17	0.31626	0.263	0.045	1.07744e-12	6	Vkorc1l1
Sh3pxd2a	6.53414e-17	0.364662	0.283	0.052	1.08486e-12	6	Sh3pxd2a
Plin3	6.70344e-17	0.376257	0.374	0.088	1.11297e-12	6	Plin3
Sema4g	6.72192e-17	0.316966	0.263	0.046	1.11604e-12	6	Sema4g
ENSMAUG00000009451	7.43866e-17	0.301423	0.253	0.042	1.23504e-12	6	ENSMAUG00000009451
Csgalnact22	7.64733e-17	0.321313	0.626	0.201	1.26969e-12	6	Csgalnact2
Ap3d1	8.85137e-17	0.259764	0.414	0.102	1.46959e-12	6	Ap3d1
Sec61a1	8.86803e-17	0.3482	0.455	0.124	1.47236e-12	6	Sec61a1
Elovl1	9.38793e-17	0.403404	0.727	0.257	1.55868e-12	6	Elovl1
Cldn22	1.00629e-16	0.388585	0.333	0.072	1.67075e-12	6	Cldn22
Mat2a	1.02156e-16	0.314046	0.424	0.11	1.6961e-12	6	Mat2a
Dcaf11	1.0252e-16	0.307111	0.343	0.076	1.70214e-12	6	Dcaf11
ENSMAUG00000012480	1.18753e-16	0.315151	0.354	0.079	1.97166e-12	6	ENSMAUG00000012480
Zbtb381	1.21503e-16	0.367013	0.455	0.122	2.01731e-12	6	Zbtb38
Lemd3	1.54929e-16	0.325264	0.283	0.054	2.57228e-12	6	Lemd3
Galk2	1.64245e-16	0.383017	0.333	0.073	2.72696e-12	6	Galk2
Eif4b	1.68699e-16	0.461474	0.475	0.14	2.80091e-12	6	Eif4b
Dipk1a	1.73022e-16	0.33639	0.323	0.068	2.87269e-12	6	Dipk1a
Tecr	2.10569e-16	0.318013	0.687	0.246	3.49607e-12	6	Tecr
Cd164	2.43794e-16	0.340962	0.384	0.093	4.04771e-12	6	Cd164
Sipa1l3	2.55119e-16	0.35486	0.283	0.054	4.23575e-12	6	Sipa1l3
Gigyf2	2.73373e-16	0.254612	0.313	0.065	4.53881e-12	6	Gigyf2
Faf2	2.81518e-16	0.318407	0.343	0.078	4.67404e-12	6	Faf2
Ak3	2.97211e-16	0.419558	0.364	0.088	4.93459e-12	6	Ak3
Ddx3x	3.0846e-16	0.313434	0.313	0.066	5.12136e-12	6	Ddx3x
Neo1	3.20468e-16	0.363512	0.505	0.148	5.32073e-12	6	Neo1
Ap1g1	3.33917e-16	0.293114	0.364	0.085	5.54402e-12	6	Ap1g1
Abhd17b	3.37422e-16	0.331778	0.313	0.065	5.60221e-12	6	Abhd17b
Smc6	3.71757e-16	0.576198	0.333	0.077	6.17228e-12	6	Smc6
Wwp1	4.11935e-16	0.268553	0.414	0.107	6.83936e-12	6	Wwp1
Larp4	4.44622e-16	0.329725	0.333	0.073	7.38206e-12	6	Larp4
ENSMAUG00000008963	4.6256e-16	0.340965	0.394	0.097	7.67988e-12	6	ENSMAUG00000008963
Msl1	4.74976e-16	0.461088	0.404	0.104	7.88603e-12	6	Msl1
Ncoa1	5.68558e-16	0.351707	0.293	0.061	9.43976e-12	6	Ncoa1
Eml4	6.33265e-16	0.259467	0.374	0.09	1.05141e-11	6	Eml4
Prpf40a	6.47329e-16	0.376291	0.535	0.171	1.07476e-11	6	Prpf40a
Sod21	7.00564e-16	0.268943	0.768	0.293	1.16315e-11	6	Sod2
Zmynd11	7.90718e-16	0.256599	0.485	0.141	1.31283e-11	6	Zmynd11
Lpcat3	7.90763e-16	0.393539	0.343	0.08	1.3129e-11	6	Lpcat3
Sec16a	8.31724e-16	0.35894	0.283	0.055	1.38091e-11	6	Sec16a
Rassf2	8.97117e-16	0.388356	0.293	0.06	1.48948e-11	6	Rassf2
Fam3c	1.11424e-15	0.409321	0.293	0.062	1.84998e-11	6	Fam3c
Mtfp1	1.17561e-15	0.388502	0.323	0.073	1.95186e-11	6	Mtfp1
Smchd1	1.20662e-15	0.436727	0.364	0.09	2.00335e-11	6	Smchd1
Luzp1	1.23081e-15	0.298163	0.293	0.059	2.04351e-11	6	Luzp1
Ubn1	1.34645e-15	0.281661	0.364	0.089	2.23552e-11	6	Ubn1
Med13	1.42543e-15	0.290866	0.364	0.087	2.36665e-11	6	Med13
ENSMAUG00000005419	1.45617e-15	0.30744	0.394	0.103	2.41768e-11	6	ENSMAUG00000005419
Ubr3	1.51623e-15	0.283934	0.283	0.056	2.5174e-11	6	Ubr3
Hdlbp	1.61406e-15	0.257421	0.818	0.324	2.67982e-11	6	Hdlbp
Fuca2	1.73365e-15	0.291514	0.273	0.054	2.87838e-11	6	Fuca2
Alg2	1.98285e-15	0.269426	0.343	0.081	3.29212e-11	6	Alg2
Plin2	2.70493e-15	0.26731	0.343	0.08	4.49099e-11	6	Plin2
ENSMAUG00000016142	2.90892e-15	0.264557	0.414	0.111	4.82968e-11	6	ENSMAUG00000016142
Mtdh1	2.9421e-15	0.332748	0.808	0.319	4.88477e-11	6	Mtdh
ENSMAUG00000013888	3.24228e-15	0.37201	0.323	0.075	5.38316e-11	6	ENSMAUG00000013888
March8	4.23011e-15	0.311775	0.293	0.062	7.02325e-11	6	March8
Fdft1	4.77239e-15	0.332714	0.343	0.085	7.9236e-11	6	Fdft1
Thoc2	4.90313e-15	0.292878	0.394	0.104	8.14067e-11	6	Thoc2
Megf91	6.12549e-15	0.285942	0.444	0.128	1.01701e-10	6	Megf9
Snx27	6.62938e-15	0.437499	0.293	0.063	1.10068e-10	6	Snx27
Atl2	6.7838e-15	0.423677	0.293	0.063	1.12631e-10	6	Atl2
Usp9x	7.44624e-15	0.292957	0.424	0.118	1.2363e-10	6	Usp9x
M6pr	8.28329e-15	0.321823	0.414	0.117	1.37527e-10	6	M6pr
Spcs2	8.88819e-15	0.310854	0.838	0.325	1.47571e-10	6	Spcs2
Rhbdf1	9.84112e-15	0.329795	0.253	0.048	1.63392e-10	6	Rhbdf1
Nol11	1.0771e-14	0.293032	0.303	0.068	1.78831e-10	6	Nol11
C4b	1.08382e-14	0.324792	0.505	0.155	1.79946e-10	6	C4b
Hbp1	1.12512e-14	0.419312	0.364	0.096	1.86804e-10	6	Hbp1
Irf2bpl1	1.17088e-14	0.319882	0.424	0.118	1.944e-10	6	Irf2bpl
Bri31	1.17213e-14	0.515936	0.949	0.422	1.94609e-10	6	Bri3
Igf2r	1.17396e-14	0.308091	0.293	0.064	1.94912e-10	6	Igf2r
Rps6ka1	1.20886e-14	0.262464	0.303	0.067	2.00707e-10	6	Rps6ka1
Ctsh	1.35928e-14	0.591381	0.949	0.455	2.25682e-10	6	Ctsh
Srrm22	1.48402e-14	0.330682	0.869	0.367	2.46391e-10	6	Srrm2
Ccdc186	1.49847e-14	0.290726	0.465	0.141	2.48791e-10	6	Ccdc186
Zbtb7b1	1.74197e-14	0.253789	0.374	0.099	2.8922e-10	6	Zbtb7b
Mbip	1.81445e-14	0.314974	0.263	0.052	3.01252e-10	6	Mbip
Stt3a	2.21399e-14	0.317417	0.343	0.086	3.67589e-10	6	Stt3a
Rybp	2.49975e-14	0.320293	0.253	0.049	4.15033e-10	6	Rybp
ENSMAUG00000013640	3.02148e-14	0.376154	0.253	0.05	5.01656e-10	6	ENSMAUG00000013640
Kdsr	3.08116e-14	0.382081	0.293	0.067	5.11566e-10	6	Kdsr
Pogk	3.25308e-14	0.332041	0.263	0.053	5.40108e-10	6	Pogk
Golph3	3.48407e-14	0.314731	0.455	0.139	5.7846e-10	6	Golph3
H2-DMa	3.60399e-14	0.381762	0.384	0.104	5.9837e-10	6	H2-DMa
Slc39a1	4.57978e-14	0.283398	0.253	0.05	7.6038e-10	6	Slc39a1
Ubr5	4.79781e-14	0.388822	0.374	0.101	7.9658e-10	6	Ubr5
Tsc2	5.04915e-14	0.257445	0.263	0.055	8.38311e-10	6	Tsc2
Msl3	5.24402e-14	0.337459	0.283	0.063	8.70665e-10	6	Msl3
Sun1	5.25356e-14	0.289326	0.374	0.103	8.72248e-10	6	Sun1
Sptlc1	5.29281e-14	0.280673	0.273	0.059	8.78765e-10	6	Sptlc1
Med13l	5.4114e-14	0.411387	0.303	0.072	8.98454e-10	6	Med13l
Col4a3bp	5.87841e-14	0.267614	0.293	0.067	9.75993e-10	6	Col4a3bp
Rnasek	6.85316e-14	0.292682	0.889	0.367	1.13783e-09	6	Rnasek
Trib1	8.41163e-14	0.424195	0.303	0.072	1.39658e-09	6	Trib1
Eef2	8.6065e-14	0.462479	0.96	0.434	1.42894e-09	6	Eef2
Degs1	9.58421e-14	0.30767	0.606	0.221	1.59127e-09	6	Degs1
Ctsd1	1.03453e-13	0.471951	0.939	0.421	1.71763e-09	6	Ctsd
Tkt	1.04085e-13	0.442397	0.909	0.4	1.72813e-09	6	Tkt
Fzd51	1.64581e-13	0.285603	0.414	0.122	2.73253e-09	6	Fzd5
Spen	1.6598e-13	0.277373	0.283	0.063	2.75576e-09	6	Spen
Pgd	1.80057e-13	0.260347	0.414	0.121	2.98949e-09	6	Pgd
Slc4a2	2.43856e-13	0.270983	0.263	0.056	4.04874e-09	6	Slc4a2
Pgrmc2	3.20773e-13	0.273622	0.313	0.079	5.32579e-09	6	Pgrmc2
ENSMAUG00000000140	3.4618e-13	0.270545	0.293	0.069	5.74763e-09	6	ENSMAUG00000000140
Smarcad1	3.80275e-13	0.284636	0.273	0.061	6.31371e-09	6	Smarcad1
Tmem263	3.94752e-13	0.293288	0.313	0.079	6.55407e-09	6	Tmem263
Tmbim4	4.34401e-13	0.349935	0.596	0.222	7.21236e-09	6	Tmbim4
Retreg2	4.98127e-13	0.292847	0.283	0.067	8.27041e-09	6	Retreg2
Scarf2	6.11321e-13	0.287032	0.364	0.103	1.01498e-08	6	Scarf2
Tmem109	1.16256e-12	0.302746	0.364	0.105	1.9302e-08	6	Tmem109
Fam53b	1.32342e-12	0.265533	0.293	0.073	2.19728e-08	6	Fam53b
Ugt1a1	1.49239e-12	0.346847	0.475	0.163	2.47781e-08	6	Ugt1a1
Rsbn1l	1.6822e-12	0.29014	0.273	0.066	2.79296e-08	6	Rsbn1l
Rab20	3.22393e-12	0.267625	0.273	0.067	5.35268e-08	6	Rab20
Nr1d1	3.50918e-12	0.296839	0.333	0.093	5.8263e-08	6	Nr1d1
Zfyve26	4.02628e-12	0.262928	0.263	0.06	6.68483e-08	6	Zfyve26
Otud4	4.10292e-12	0.310339	0.283	0.071	6.81208e-08	6	Otud4
Dbi1	4.99782e-12	0.390365	0.909	0.424	8.29788e-08	6	Dbi
Fzd2	6.54165e-12	0.273401	0.333	0.093	1.08611e-07	6	Fzd2
Nufip2	9.20786e-12	0.285409	0.273	0.067	1.52878e-07	6	Nufip2
Zbtb20	9.30851e-12	0.351328	0.293	0.078	1.54549e-07	6	Zbtb20
Ppil4	1.36845e-11	0.255252	0.293	0.077	2.27204e-07	6	Ppil4
Dhcr7	5.20447e-11	0.30028	0.253	0.064	8.64098e-07	6	Dhcr7
Bcam1	5.55809e-11	0.461585	0.99	0.541	9.2281e-07	6	Bcam
ENSMAUG00000013778	6.10554e-11	0.26806	0.283	0.077	1.0137e-06	6	ENSMAUG00000013778
Ckap4	7.96105e-11	0.37014	0.303	0.091	1.32177e-06	6	Ckap4
Polr2b	1.0583e-10	0.277067	0.263	0.069	1.7571e-06	6	Polr2b
Shh	1.62692e-10	0.307562	0.283	0.078	2.70118e-06	6	Shh
Kcne2	2.17684e-10	0.276317	0.525	0.21	3.61422e-06	6	Kcne2
Agpat2	2.70037e-10	0.279123	0.394	0.136	4.48343e-06	6	Agpat2
Vgll4	9.94453e-10	0.33865	0.323	0.106	1.65109e-05	6	Vgll4
Bambi	1.25181e-09	0.289851	0.283	0.084	2.07838e-05	6	Bambi
ENSMAUG00000005993	1.56098e-09	0.343969	0.303	0.094	2.5917e-05	6	ENSMAUG00000005993
Flrt31	5.21918e-73	1.7865	0.812	0.088	8.66541e-69	7	Flrt3
Cd381	2.49427e-63	1.26875	0.706	0.072	4.14123e-59	7	Cd38
ENSMAUG000000196961	8.90179e-60	1.28996	0.612	0.056	1.47796e-55	7	ENSMAUG00000019696
Abi3bp	2.30374e-56	1.11648	0.424	0.023	3.82491e-52	7	Abi3bp
Cyp4b1	1.66355e-54	1.1555	0.694	0.083	2.762e-50	7	Cyp4b1
U1.64	1.83031e-51	0.982709	0.424	0.028	3.03886e-47	7	U1.64
Tacstd21	1.01835e-49	1.56734	0.882	0.181	1.69076e-45	7	Tacstd2
Ndnf2	2.96389e-49	1.12546	0.835	0.13	4.92094e-45	7	Ndnf
Sox4	1.51867e-48	1.10812	0.647	0.087	2.52145e-44	7	Sox4
Pon31	4.00081e-48	1.49441	0.882	0.193	6.64255e-44	7	Pon3
Phldb21	7.53425e-48	1.03713	0.718	0.109	1.25091e-43	7	Phldb2
Tmod3	2.63009e-47	1.08974	0.871	0.164	4.36674e-43	7	Tmod3
Col4a11	4.61472e-46	1.4859	0.812	0.157	7.66182e-42	7	Col4a1
Mindy21	1.82678e-45	1.19688	0.918	0.192	3.03301e-41	7	Mindy2
Vcl1	3.26403e-45	0.910631	0.824	0.148	5.41927e-41	7	Vcl
Lama51	3.38945e-44	0.968773	0.718	0.116	5.6275e-40	7	Lama5
Frmd4a1	5.99645e-44	0.822401	0.576	0.072	9.9559e-40	7	Frmd4a
Nckap51	1.61714e-43	1.05131	0.694	0.113	2.68494e-39	7	Nckap5
Col4a32	4.5816e-43	0.887395	0.8	0.134	7.60684e-39	7	Col4a3
Pkia	8.5347e-43	0.724405	0.506	0.056	1.41702e-38	7	Pkia
Cttnbp2nl1	1.68939e-42	0.731216	0.682	0.104	2.80489e-38	7	Cttnbp2nl
Klf61	3.0961e-42	1.58514	0.965	0.267	5.14046e-38	7	Klf6
Txnip1	3.49236e-42	1.84628	0.976	0.323	5.79837e-38	7	Txnip
Galnt181	5.29422e-42	1.24812	0.729	0.14	8.78999e-38	7	Galnt18
Lamc11	6.6869e-41	1.04863	0.612	0.093	1.11023e-36	7	Lamc1
ENSMAUG000000037222	4.32775e-40	1.10427	0.906	0.203	7.18537e-36	7	ENSMAUG00000003722
Cadm11	5.09466e-40	1.2428	0.871	0.217	8.45866e-36	7	Cadm1
Efna11	7.41632e-39	1.18321	0.694	0.139	1.23133e-34	7	Efna1
Col4a21	2.19932e-38	1.0172	0.541	0.075	3.65154e-34	7	Col4a2
Trp53bp21	2.56598e-38	0.874792	0.718	0.133	4.2603e-34	7	Trp53bp2
Dag11	4.17304e-38	1.22874	0.894	0.239	6.9285e-34	7	Dag1
Lmo71	5.43963e-38	1.60549	0.965	0.316	9.03141e-34	7	Lmo7
Tinagl11	9.03019e-38	1.10295	0.671	0.125	1.49928e-33	7	Tinagl1
Zmynd111	1.78942e-37	0.983035	0.671	0.131	2.97098e-33	7	Zmynd11
ENSMAUG000000059931	3.49603e-37	1.5017	0.529	0.079	5.80446e-33	7	ENSMAUG00000005993
Hspg21	4.82008e-37	0.672016	0.659	0.108	8.00278e-33	7	Hspg2
Hs3st6	1.05992e-36	0.846479	0.729	0.145	1.75978e-32	7	Hs3st6
2001-06-01	1.63443e-36	1.66858	0.965	0.314	2.71365e-32	7	Jun
Timp32	1.9297e-36	1.3458	0.929	0.273	3.20387e-32	7	Timp3
Lama3	5.42135e-36	1.06288	0.482	0.064	9.00107e-32	7	Lama3
ENSMAUG00000008611	7.60423e-36	0.595062	0.612	0.101	1.26253e-31	7	ENSMAUG00000008611
Aldh3a1	9.09265e-36	0.844922	0.294	0.019	1.50965e-31	7	Aldh3a1
Pxdn1	1.13888e-35	0.79731	0.671	0.127	1.89088e-31	7	Pxdn
Sema3a1	1.59744e-35	1.08479	0.8	0.176	2.65222e-31	7	Sema3a
Znf7031	2.41556e-35	0.885596	0.635	0.115	4.01056e-31	7	Znf703
Myo10	2.43286e-35	0.791287	0.529	0.08	4.03928e-31	7	Myo10
Cyr611	2.60541e-35	1.16658	0.812	0.184	4.32577e-31	7	Cyr61
Ppp3ca2	3.4599e-35	1.06911	0.929	0.269	5.74448e-31	7	Ppp3ca
Ssr2	3.61128e-35	1.18648	0.824	0.23	5.99582e-31	7	Ssr2
Lamb22	8.96628e-35	0.85732	0.824	0.186	1.48867e-30	7	Lamb2
Mal1	9.18768e-35	0.990426	0.788	0.171	1.52543e-30	7	Mal
Trim31	1.00596e-34	0.692783	0.659	0.117	1.6702e-30	7	Trim3
Nectin31	1.21577e-34	1.0175	0.753	0.177	2.01855e-30	7	Nectin3
Gdpd1	1.45639e-34	0.934116	0.471	0.063	2.41804e-30	7	Gdpd1
Wls1	1.77124e-34	0.924097	0.765	0.179	2.94078e-30	7	Wls
Id3	4.41454e-34	0.840234	0.635	0.115	7.32945e-30	7	Id3
Abca11	5.60207e-34	1.23416	0.635	0.121	9.30112e-30	7	Abca1
Ptpre	5.89828e-34	0.71479	0.318	0.026	9.79292e-30	7	Ptpre
Clstn1	2.65413e-33	0.923202	0.529	0.089	4.40665e-29	7	Clstn1
Htra12	3.45212e-33	0.729459	0.565	0.088	5.73155e-29	7	Htra1
ENSMAUG00000014601	3.56214e-33	0.710816	0.4	0.045	5.91421e-29	7	ENSMAUG00000014601
Aplp21	4.9412e-33	1.07289	0.694	0.161	8.20387e-29	7	Aplp2
Cldn182	5.58251e-33	1.52857	1	0.634	9.26863e-29	7	Cldn18
Apbb21	1.23797e-32	0.85802	0.647	0.13	2.05541e-28	7	Apbb2
Adrb2	1.26174e-32	0.840933	0.388	0.044	2.09488e-28	7	Adrb2
Sema6d	1.5924e-32	0.840708	0.353	0.035	2.64386e-28	7	Sema6d
Itga31	1.61283e-32	0.869616	0.635	0.119	2.67778e-28	7	Itga3
Cldn3	2.15558e-32	1.56587	0.835	0.272	3.57891e-28	7	Cldn3
Sap30	2.51999e-32	0.577767	0.553	0.093	4.18394e-28	7	Sap30
Rnd3	3.58308e-32	0.900204	0.341	0.033	5.94899e-28	7	Rnd3
ENSMAUG000000169881	5.80444e-32	0.963046	0.565	0.102	9.63712e-28	7	ENSMAUG00000016988
Emp22	6.12826e-32	1.57505	1	0.565	1.01747e-27	7	Emp2
F11r1	6.21161e-32	1.13039	0.918	0.298	1.03131e-27	7	F11r
ENSMAUG000000200191	6.6277e-32	0.952243	0.847	0.228	1.1004e-27	7	ENSMAUG00000020019
Serpinh11	7.55765e-32	0.848153	0.894	0.248	1.2548e-27	7	Serpinh1
Mfsd11	8.29106e-32	0.534976	0.506	0.078	1.37656e-27	7	Mfsd11
ENSMAUG00000009255	8.39341e-32	0.718452	0.671	0.146	1.39356e-27	7	ENSMAUG00000009255
Slc6a14	9.77892e-32	0.776847	0.282	0.022	1.62359e-27	7	Slc6a14
Smarcb1	1.09609e-31	0.706572	0.706	0.156	1.81984e-27	7	Smarcb1
Mmp11	2.98089e-31	0.614629	0.388	0.046	4.94917e-27	7	Mmp11
Magi1	3.86426e-31	0.73021	0.318	0.029	6.41583e-27	7	Magi1
Foxn31	5.77995e-31	0.819696	0.729	0.178	9.59646e-27	7	Foxn3
Prkcd1	5.94149e-31	0.814532	0.612	0.122	9.86465e-27	7	Prkcd
Fbln51	6.15332e-31	0.955933	0.635	0.132	1.02164e-26	7	Fbln5
Cxadr1	6.91891e-31	0.90377	0.788	0.193	1.14875e-26	7	Cxadr
Smpd1	7.13971e-31	0.770016	0.424	0.059	1.18541e-26	7	Smpd1
Lurap1l	7.33833e-31	0.721034	0.671	0.147	1.21838e-26	7	Lurap1l
Gprc5a2	9.62746e-31	1.33794	0.988	0.408	1.59845e-26	7	Gprc5a
Nedd9	1.15374e-30	0.737114	0.365	0.04	1.91556e-26	7	Nedd9
Gja1	1.66845e-30	1.0278	0.341	0.037	2.77013e-26	7	Gja1
Jak11	2.76576e-30	0.946645	0.812	0.227	4.59199e-26	7	Jak1
Arl6ip11	3.14452e-30	1.11773	0.835	0.258	5.22085e-26	7	Arl6ip1
Rdx	6.14377e-30	0.970841	0.682	0.165	1.02005e-25	7	Rdx
ENSMAUG000000171371	9.53967e-30	0.846978	0.635	0.141	1.58387e-25	7	ENSMAUG00000017137
Ppl	1.28724e-29	0.785904	0.447	0.069	2.13721e-25	7	Ppl
Vegfa2	1.38527e-29	0.751609	0.824	0.194	2.29996e-25	7	Vegfa
Efnb2	1.41199e-29	1.05589	0.4	0.055	2.34433e-25	7	Efnb2
Klf2	1.77408e-29	1.22489	0.659	0.138	2.9455e-25	7	Klf2
Csgalnact23	2.79646e-29	0.959709	0.753	0.197	4.64296e-25	7	Csgalnact2
Bcam2	2.89499e-29	1.34196	0.988	0.547	4.80655e-25	7	Bcam
Wsb11	3.4002e-29	0.641326	0.612	0.12	5.64535e-25	7	Wsb1
Ocln	5.42725e-29	0.607051	0.447	0.071	9.01087e-25	7	Ocln
Aqp52	6.09547e-29	1.42713	1	0.468	1.01203e-24	7	Aqp5
Rap2b	6.36894e-29	0.63633	0.365	0.046	1.05743e-24	7	Rap2b
Magi31	7.24897e-29	0.954573	0.529	0.099	1.20355e-24	7	Magi3
Epcam	9.31785e-29	1.18122	0.965	0.409	1.54704e-24	7	Epcam
Marcks	1.06664e-28	0.766498	0.306	0.03	1.77094e-24	7	Marcks
Gls	1.09615e-28	0.696452	0.447	0.066	1.81994e-24	7	Gls
Hes11	1.59476e-28	0.873735	0.835	0.238	2.64778e-24	7	Hes1
Hspa51	1.8419e-28	1.17429	0.918	0.326	3.05811e-24	7	Hspa5
Nrep	1.96855e-28	1.03942	0.635	0.149	3.26838e-24	7	Nrep
Calr	2.37192e-28	1.15023	0.976	0.389	3.9381e-24	7	Calr
Kifap31	2.59739e-28	0.737494	0.671	0.158	4.31245e-24	7	Kifap3
Phactr22	3.05349e-28	0.759395	0.706	0.165	5.06971e-24	7	Phactr2
Olfml2a	3.98211e-28	0.801382	0.294	0.029	6.6115e-24	7	Olfml2a
Adam10	4.72359e-28	0.881543	0.447	0.075	7.84258e-24	7	Adam10
Creg1	5.51138e-28	0.775915	0.671	0.17	9.15055e-24	7	Creg1
Mmp151	6.15939e-28	0.775201	0.647	0.158	1.02264e-23	7	Mmp15
Eva1a	6.54695e-28	0.39245	0.376	0.047	1.08699e-23	7	Eva1a
Tmco1	6.6371e-28	0.79782	0.624	0.145	1.10196e-23	7	Tmco1
Trnp12	8.4735e-28	0.756162	0.647	0.147	1.40685e-23	7	Trnp1
Hyal1	9.54233e-28	0.738574	0.294	0.029	1.58431e-23	7	Hyal1
Myh91	1.01201e-27	0.997263	0.859	0.276	1.68023e-23	7	Myh9
Sptan12	1.09526e-27	0.653599	0.729	0.188	1.81847e-23	7	Sptan1
Tspan31	1.34991e-27	0.536931	0.553	0.114	2.24125e-23	7	Tspan3
Msn2	2.1102e-27	1.4253	1	0.557	3.50356e-23	7	Msn
Rtkn22	2.16162e-27	0.876395	0.882	0.232	3.58894e-23	7	Rtkn2
Elovl51	2.33593e-27	0.835468	0.859	0.268	3.87835e-23	7	Elovl5
Klf9	2.52529e-27	0.454953	0.353	0.044	4.19274e-23	7	Klf9
Ppp1r12a1	2.5642e-27	0.690091	0.624	0.144	4.25735e-23	7	Ppp1r12a
Gsk3b1	2.81098e-27	0.824947	0.694	0.183	4.66707e-23	7	Gsk3b
Fnbp1l	3.34527e-27	0.633521	0.424	0.066	5.55415e-23	7	Fnbp1l
Arl6ip5	3.76402e-27	0.689113	0.6	0.14	6.2494e-23	7	Arl6ip5
Tjp11	6.02482e-27	0.831765	0.694	0.179	1.0003e-22	7	Tjp1
Itgb6	6.18504e-27	0.624345	0.271	0.025	1.0269e-22	7	Itgb6
Atg4c	6.9918e-27	0.686111	0.294	0.03	1.16085e-22	7	Atg4c
Itgb41	7.02067e-27	0.619702	0.553	0.111	1.16564e-22	7	Itgb4
Ddost	7.93082e-27	0.937358	0.718	0.207	1.31675e-22	7	Ddost
Art3	8.78537e-27	0.833939	0.506	0.101	1.45863e-22	7	Art3
Tmprss2	1.03774e-26	0.609545	0.482	0.085	1.72296e-22	7	Tmprss2
Nkx2-12	1.28322e-26	0.87834	0.882	0.29	2.13054e-22	7	Nkx2-1
Ilk2	1.72047e-26	0.287978	0.776	0.204	2.8565e-22	7	Ilk
Cav22	2.58219e-26	0.851904	0.953	0.276	4.28722e-22	7	Cav2
Hyal2	2.62701e-26	0.615977	0.341	0.045	4.36162e-22	7	Hyal2
Idh2	2.76365e-26	0.690262	0.624	0.147	4.58848e-22	7	Idh2
Acss11	2.78443e-26	0.873661	0.588	0.14	4.62299e-22	7	Acss1
Wapl2	2.83195e-26	0.888981	0.871	0.29	4.70189e-22	7	Wapl
Col12a12	2.9596e-26	0.266619	0.635	0.13	4.91382e-22	7	Col12a1
Pls32	3.59189e-26	0.730711	0.824	0.253	5.96361e-22	7	Pls3
Aldh1a11	3.6572e-26	0.35012	0.741	0.175	6.07205e-22	7	Aldh1a1
Fam189a21	3.7982e-26	0.655462	0.647	0.146	6.30616e-22	7	Fam189a2
Cdon	3.9401e-26	0.910276	0.365	0.052	6.54175e-22	7	Cdon
Ano61	4.92553e-26	0.899635	0.635	0.159	8.17785e-22	7	Ano6
Icam12	5.73907e-26	1.05569	0.941	0.37	9.52858e-22	7	Icam1
Fermt23	6.12815e-26	0.693913	0.847	0.248	1.01746e-21	7	Fermt2
Lamb31	7.88026e-26	0.55407	0.706	0.18	1.30836e-21	7	Lamb3
Arhgap11	1.04397e-25	0.416976	0.541	0.105	1.73331e-21	7	Arhgap1
Agrn1	1.11977e-25	0.696212	0.529	0.105	1.85916e-21	7	Agrn
Castor1	1.14002e-25	0.637265	0.376	0.056	1.89277e-21	7	Castor1
ENSMAUG00000007926	1.26454e-25	0.630379	0.459	0.083	2.09951e-21	7	ENSMAUG00000007926
Fads33	1.36271e-25	0.892926	0.871	0.277	2.26251e-21	7	Fads3
Pttg1ip	1.71341e-25	0.686428	0.576	0.133	2.84477e-21	7	Pttg1ip
Hmgb2	2.18562e-25	0.680215	0.635	0.159	3.62878e-21	7	Hmgb2
Prkcz2	2.25101e-25	0.323235	0.765	0.196	3.73735e-21	7	Prkcz
Shisa4	2.39614e-25	0.588958	0.553	0.117	3.97831e-21	7	Shisa4
Nckap11	2.87281e-25	0.615321	0.682	0.182	4.76973e-21	7	Nckap1
Tnip3	3.33196e-25	0.572383	0.553	0.11	5.53206e-21	7	Tnip3
Cux11	3.797e-25	0.700246	0.612	0.148	6.30416e-21	7	Cux1
Grn	3.85245e-25	0.618796	0.553	0.126	6.39623e-21	7	Grn
Esf1	4.00327e-25	0.649147	0.529	0.115	6.64662e-21	7	Esf1
Smc3	4.54725e-25	0.762786	0.588	0.142	7.5498e-21	7	Smc3
C1galt1c1	4.826e-25	0.906358	0.624	0.161	8.01261e-21	7	C1galt1c1
Pkp2	5.49339e-25	0.615529	0.659	0.172	9.12068e-21	7	Pkp2
Ybx31	5.97924e-25	0.634143	0.8	0.244	9.92732e-21	7	Ybx3
Jmy	6.70752e-25	0.641117	0.471	0.091	1.11365e-20	7	Jmy
Spint11	6.74201e-25	0.790961	0.682	0.185	1.11938e-20	7	Spint1
Kmt5a1	7.98868e-25	0.88537	0.788	0.249	1.32636e-20	7	Kmt5a
Ext2	9.7953e-25	0.632055	0.388	0.063	1.62631e-20	7	Ext2
Tm9sf21	1.19916e-24	0.772203	0.647	0.175	1.99097e-20	7	Tm9sf2
Dapk2	1.22652e-24	0.629559	0.576	0.132	2.03639e-20	7	Dapk2
Taok2	1.52196e-24	0.63742	0.353	0.052	2.52691e-20	7	Taok2
Txnrd11	2.14569e-24	0.839094	0.824	0.269	3.56249e-20	7	Txnrd1
ENSMAUG000000113291	2.2659e-24	0.630835	0.329	0.043	3.76207e-20	7	ENSMAUG00000011329
Kras1	2.50727e-24	0.658567	0.847	0.276	4.16282e-20	7	Kras
Znf6081	2.60243e-24	0.719659	0.541	0.12	4.32082e-20	7	Znf608
Tuft11	2.99511e-24	0.504073	0.471	0.086	4.97278e-20	7	Tuft1
Llgl21	3.36252e-24	0.598106	0.612	0.146	5.5828e-20	7	Llgl2
Antxr11	3.94115e-24	1.03038	0.494	0.109	6.54348e-20	7	Antxr1
Pias1	4.64567e-24	0.483511	0.459	0.089	7.71321e-20	7	Pias1
Smarca1	4.83346e-24	0.561216	0.412	0.071	8.025e-20	7	Smarca1
ENSMAUG00000004061	5.36822e-24	0.575202	0.376	0.06	8.91286e-20	7	ENSMAUG00000004061
Dennd3	5.58449e-24	0.504701	0.329	0.044	9.27192e-20	7	Dennd3
Erp29	5.92499e-24	0.964255	0.659	0.195	9.83726e-20	7	Erp29
Son2	5.96763e-24	1.02254	0.941	0.39	9.90806e-20	7	Son
Srgap21	5.97187e-24	0.683616	0.529	0.115	9.91509e-20	7	Srgap2
Scnn1b1	6.20581e-24	0.6536	0.612	0.151	1.03035e-19	7	Scnn1b
Tubb61	7.91523e-24	0.285395	0.588	0.124	1.31416e-19	7	Tubb6
Slc35a13	8.12282e-24	0.686514	0.718	0.206	1.34863e-19	7	Slc35a1
Lrrc1	8.19686e-24	0.662738	0.353	0.053	1.36092e-19	7	Lrrc1
Ndst11	1.00486e-23	0.56517	0.459	0.087	1.66837e-19	7	Ndst1
Rnpep	1.04074e-23	0.882554	0.659	0.19	1.72794e-19	7	Rnpep
Neo11	1.31907e-23	0.70328	0.588	0.146	2.19006e-19	7	Neo1
Wwtr11	1.47505e-23	0.797653	0.553	0.127	2.44903e-19	7	Wwtr1
Zfp84	1.51821e-23	0.567899	0.282	0.033	2.52069e-19	7	Zfp84
Plbd12	1.55347e-23	0.669678	0.612	0.141	2.57923e-19	7	Plbd1
Plec1	1.55941e-23	0.553416	0.506	0.105	2.58908e-19	7	Plec
Bend71	2.27904e-23	0.77394	0.671	0.189	3.78389e-19	7	Bend7
ENSMAUG00000006358	3.86354e-23	0.483438	0.412	0.072	6.41464e-19	7	ENSMAUG00000006358
Myof1	4.35918e-23	0.688382	0.624	0.166	7.23755e-19	7	Myof
Zfp2921	5.35604e-23	0.828058	0.576	0.144	8.89264e-19	7	Zfp292
Tmem592	5.86287e-23	1.03711	0.929	0.428	9.73412e-19	7	Tmem59
Arglu12	5.91627e-23	0.867649	0.765	0.247	9.82278e-19	7	Arglu1
Cped12	7.90197e-23	0.480214	0.518	0.103	1.31196e-18	7	Cped1
Bcap291	8.70084e-23	0.681587	0.682	0.201	1.4446e-18	7	Bcap29
Fzd52	9.01593e-23	0.799753	0.518	0.118	1.49692e-18	7	Fzd5
Kif5b1	1.05956e-22	0.415197	0.835	0.274	1.75919e-18	7	Kif5b
Gramd1c	1.06148e-22	0.452546	0.365	0.057	1.76237e-18	7	Gramd1c
Cd92	1.06421e-22	0.993551	0.953	0.446	1.7669e-18	7	Cd9
Cast	1.23317e-22	0.589706	0.588	0.145	2.04743e-18	7	Cast
Fcgrt1	1.60787e-22	0.62765	0.553	0.131	2.66955e-18	7	Fcgrt
Cldn4	1.63128e-22	0.477409	0.271	0.031	2.70841e-18	7	Cldn4
Mxd41	1.817e-22	0.655708	0.788	0.264	3.01677e-18	7	Mxd4
Tjp21	1.84362e-22	0.551745	0.588	0.147	3.06096e-18	7	Tjp2
CIRP	1.88634e-22	0.578561	0.906	0.321	3.1319e-18	7	CIRP
Npnt	2.38314e-22	0.628614	0.365	0.061	3.95672e-18	7	Npnt
Dusp14	2.57993e-22	0.558373	0.565	0.136	4.28345e-18	7	Dusp14
S100a61	2.74886e-22	1.313	0.918	0.389	4.56393e-18	7	S100a6
Exph51	2.79534e-22	0.597054	0.6	0.156	4.6411e-18	7	Exph5
Sec11a	2.8812e-22	0.537834	0.6	0.161	4.78366e-18	7	Sec11a
Cldn7	3.62572e-22	0.962246	0.847	0.317	6.01979e-18	7	Cldn7
ENSMAUG00000017829	3.87435e-22	0.45955	0.318	0.045	6.43259e-18	7	ENSMAUG00000017829
Ubl3	4.04872e-22	0.684078	0.553	0.137	6.72209e-18	7	Ubl3
Sec621	4.57753e-22	0.81995	0.965	0.427	7.60007e-18	7	Sec62
Psmd4	4.7747e-22	0.620326	0.671	0.193	7.92743e-18	7	Psmd4
ENSMAUG000000164811	5.82003e-22	0.74257	0.812	0.269	9.66299e-18	7	ENSMAUG00000016481
Gstm4	6.67722e-22	0.440435	0.565	0.139	1.10862e-17	7	Gstm4
Il18	6.72538e-22	0.355991	0.506	0.107	1.11662e-17	7	Il18
ENSMAUG00000015033	7.75335e-22	0.498844	0.376	0.065	1.28729e-17	7	ENSMAUG00000015033
Ager3	7.76421e-22	1.09362	1	0.797	1.28909e-17	7	Ager
Smap11	8.48174e-22	0.663893	0.612	0.174	1.40822e-17	7	Smap1
Hadha	9.17288e-22	0.532962	0.729	0.225	1.52297e-17	7	Hadha
Adam91	9.3267e-22	0.521559	0.518	0.12	1.54851e-17	7	Adam9
CUNH9orf31	1.18737e-21	0.731936	0.518	0.123	1.97139e-17	7	CUNH9orf3
ENSMAUG00000014877	1.27283e-21	0.546168	0.588	0.155	2.11328e-17	7	ENSMAUG00000014877
Hsp90b12	1.3847e-21	0.758911	0.824	0.293	2.29901e-17	7	Hsp90b1
Wasl1	1.5999e-21	0.630337	0.565	0.146	2.65631e-17	7	Wasl
Alcam1	1.7972e-21	0.800916	0.706	0.226	2.9839e-17	7	Alcam
Lman2	1.86316e-21	0.59167	0.682	0.207	3.09341e-17	7	Lman2
Srpra1	1.94324e-21	0.779712	0.776	0.263	3.22637e-17	7	Srpra
Krcc11	1.96452e-21	0.467442	0.706	0.21	3.2617e-17	7	Krcc1
Pdia31	2.2274e-21	0.741917	0.847	0.326	3.69816e-17	7	Pdia3
Ntn41	2.54782e-21	0.437045	0.424	0.08	4.23014e-17	7	Ntn4
Rhog	2.59761e-21	0.602761	0.518	0.125	4.31281e-17	7	Rhog
Tef1	2.84901e-21	0.465965	0.482	0.105	4.7302e-17	7	Tef
Arhgef261	3.01741e-21	0.561364	0.624	0.166	5.00981e-17	7	Arhgef26
Itm2a2	3.14689e-21	0.721405	0.882	0.321	5.22479e-17	7	Itm2a
Ndufv21	3.40841e-21	0.377526	0.824	0.276	5.65899e-17	7	Ndufv2
Myo1c3	4.2189e-21	0.316503	0.765	0.227	7.00463e-17	7	Myo1c
Clu1	4.44551e-21	0.575377	0.565	0.144	7.38089e-17	7	Clu
Stard13	4.576e-21	0.419608	0.294	0.04	7.59753e-17	7	Stard13
Rcn2	4.6079e-21	0.320179	0.4	0.074	7.65049e-17	7	Rcn2
ENSMAUG000000009612	5.4992e-21	0.689733	0.871	0.328	9.13033e-17	7	ENSMAUG00000000961
Spint2	5.69765e-21	0.944046	0.988	0.518	9.4598e-17	7	Spint2
Mex3c	6.18907e-21	0.612756	0.424	0.086	1.02757e-16	7	Mex3c
Arhgap51	7.75739e-21	0.795707	0.812	0.293	1.28796e-16	7	Arhgap5
Gde12	7.81791e-21	0.772522	0.882	0.339	1.29801e-16	7	Gde1
Asah1	7.86627e-21	0.787637	0.918	0.36	1.30604e-16	7	Asah1
Prpf38b1	7.9653e-21	0.611087	0.565	0.145	1.32248e-16	7	Prpf38b
Rpn2	8.59111e-21	0.403413	0.741	0.23	1.42638e-16	7	Rpn2
Smu1	8.87599e-21	0.438872	0.471	0.107	1.47368e-16	7	Smu1
ENSMAUG00000020406	9.10473e-21	0.670957	0.294	0.043	1.51166e-16	7	ENSMAUG00000020406
Ehd22	9.40079e-21	0.261054	0.847	0.234	1.56081e-16	7	Ehd2
Sar1b	1.08554e-20	0.523457	0.553	0.147	1.80233e-16	7	Sar1b
Dbp	1.18397e-20	0.762941	0.376	0.07	1.96575e-16	7	Dbp
Mbnl12	1.3401e-20	0.81668	0.929	0.361	2.22496e-16	7	Mbnl1
Tst	1.38334e-20	0.586746	0.812	0.262	2.29675e-16	7	Tst
Ginm1	1.40454e-20	0.547945	0.565	0.147	2.33195e-16	7	Ginm1
Proser2	1.41006e-20	0.519158	0.388	0.074	2.34113e-16	7	Proser2
Rbms11	1.52186e-20	0.760401	0.753	0.257	2.52675e-16	7	Rbms1
Slc39a71	1.62736e-20	0.544864	0.6	0.166	2.7019e-16	7	Slc39a7
Zfp579	1.6362e-20	0.500586	0.365	0.066	2.71658e-16	7	Zfp579
Map4k4	1.70357e-20	0.645444	0.6	0.169	2.82843e-16	7	Map4k4
G3bp11	1.81142e-20	0.447702	0.682	0.207	3.0075e-16	7	G3bp1
ENSMAUG00000007705	1.83934e-20	0.511725	0.553	0.145	3.05385e-16	7	ENSMAUG00000007705
Hadhb	2.25136e-20	0.383843	0.553	0.14	3.73794e-16	7	Hadhb
Eps8l21	2.27006e-20	0.484546	0.6	0.156	3.76898e-16	7	Eps8l2
Cfap20	2.36285e-20	0.510487	0.553	0.146	3.92304e-16	7	Cfap20
Ep3001	2.67648e-20	0.80749	0.482	0.118	4.44376e-16	7	Ep300
Gpr146	2.81524e-20	0.644986	0.341	0.06	4.67414e-16	7	Gpr146
Selenos	2.86906e-20	0.717238	0.518	0.134	4.7635e-16	7	Selenos
Acat12	2.93287e-20	0.538911	0.682	0.214	4.86944e-16	7	Acat1
Pdia6	3.12959e-20	0.65699	0.8	0.276	5.19606e-16	7	Pdia6
H3f3b1	3.1338e-20	0.884017	1	0.726	5.20305e-16	7	H3f3b
Zcchc72	3.47636e-20	0.667811	0.765	0.254	5.7718e-16	7	Zcchc7
Ctnnb1	4.37359e-20	0.665547	0.729	0.235	7.26148e-16	7	Ctnnb1
Ddx472	5.26865e-20	0.618698	0.612	0.167	8.74755e-16	7	Ddx47
Nebl	5.46723e-20	0.744935	0.341	0.06	9.07724e-16	7	Nebl
Ripk4	5.58446e-20	0.542561	0.294	0.044	9.27188e-16	7	Ripk4
Smpdl3a	5.64616e-20	0.609007	0.447	0.103	9.37432e-16	7	Smpdl3a
Vapa	6.68357e-20	0.332712	0.4	0.079	1.10967e-15	7	Vapa
Dusp11	7.63223e-20	0.550968	0.576	0.147	1.26718e-15	7	Dusp1
Atp2b12	7.65882e-20	0.781793	0.741	0.256	1.27159e-15	7	Atp2b1
Rsrp1	7.71001e-20	0.459678	0.588	0.162	1.28009e-15	7	Rsrp1
Dusp7	7.75327e-20	0.538461	0.341	0.06	1.28728e-15	7	Dusp7
Atf2	7.81416e-20	0.591387	0.329	0.057	1.29738e-15	7	Atf2
Gspt1	7.86082e-20	0.395085	0.529	0.133	1.30513e-15	7	Gspt1
Tnfrsf12a2	8.10099e-20	0.665884	0.659	0.189	1.34501e-15	7	Tnfrsf12a
Emc4	8.8118e-20	0.48211	0.706	0.23	1.46302e-15	7	Emc4
Arhgap291	9.42442e-20	0.498784	0.8	0.273	1.56474e-15	7	Arhgap29
Birc63	9.49293e-20	0.408008	0.612	0.169	1.57611e-15	7	Birc6
Pdzd2	9.61098e-20	0.547166	0.365	0.067	1.59571e-15	7	Pdzd2
Synpo	1.01243e-19	0.412606	0.306	0.046	1.68094e-15	7	Synpo
Lmo4	1.05988e-19	0.625861	0.565	0.157	1.75972e-15	7	Lmo4
Cct81	1.09705e-19	0.465592	0.706	0.227	1.82144e-15	7	Cct8
Vta1	1.10621e-19	0.2518	0.459	0.103	1.83665e-15	7	Vta1
Tead11	1.107e-19	0.310162	0.494	0.112	1.83796e-15	7	Tead1
Ccny	1.19833e-19	0.399626	0.447	0.098	1.98958e-15	7	Ccny
Pnn2	1.22219e-19	0.709374	0.647	0.2	2.02919e-15	7	Pnn
Prmt2	1.26222e-19	0.458142	0.435	0.091	2.09566e-15	7	Prmt2
Anxa13	1.35809e-19	0.946367	1	0.554	2.25484e-15	7	Anxa1
Shh1	1.35948e-19	0.904435	0.365	0.074	2.25715e-15	7	Shh
Yif1a	1.57478e-19	0.287166	0.576	0.157	2.61461e-15	7	Yif1a
ENSMAUG000000149583	1.62662e-19	0.767692	0.929	0.34	2.70068e-15	7	ENSMAUG00000014958
Mbd2	1.6992e-19	0.442879	0.494	0.122	2.82118e-15	7	Mbd2
Mfsd14a	1.72058e-19	0.617065	0.424	0.092	2.85667e-15	7	Mfsd14a
Limd22	1.77103e-19	0.596422	0.682	0.193	2.94043e-15	7	Limd2
Snw1	1.80268e-19	0.658662	0.424	0.094	2.99299e-15	7	Snw1
Rheb	1.89048e-19	0.515698	0.741	0.249	3.13877e-15	7	Rheb
Tle4	2.48922e-19	0.483183	0.318	0.052	4.13285e-15	7	Tle4
Cd1513	2.73211e-19	0.38983	0.718	0.227	4.53613e-15	7	Cd151
Plekhf2	3.30612e-19	0.457004	0.365	0.07	5.48915e-15	7	Plekhf2
Dnajb41	3.33582e-19	0.382546	0.506	0.124	5.53846e-15	7	Dnajb4
Srp54	3.61928e-19	0.388552	0.471	0.113	6.00909e-15	7	Srp54
Psma11	3.7645e-19	0.254652	0.671	0.206	6.25019e-15	7	Psma1
Rnh1	3.77987e-19	0.497096	0.447	0.103	6.27572e-15	7	Rnh1
Prpf40a1	3.85462e-19	0.487026	0.588	0.172	6.39982e-15	7	Prpf40a
Eif6	3.85521e-19	0.447343	0.576	0.167	6.4008e-15	7	Eif6
Ctdspl1	3.92413e-19	0.540046	0.459	0.107	6.51523e-15	7	Ctdspl
Ppp2r1a1	3.98075e-19	0.311101	0.553	0.149	6.60924e-15	7	Ppp2r1a
Gata61	5.12804e-19	0.6218	0.447	0.104	8.51408e-15	7	Gata6
Khdrbs1	5.43634e-19	0.411634	0.494	0.123	9.02596e-15	7	Khdrbs1
Fam109a	5.44224e-19	0.478393	0.271	0.039	9.03575e-15	7	Fam109a
Tp53	5.62457e-19	0.710638	0.365	0.073	9.33847e-15	7	Tp53
Pum11	5.68457e-19	0.646877	0.588	0.177	9.43809e-15	7	Pum1
Cgnl11	5.83159e-19	0.413556	0.647	0.199	9.68219e-15	7	Cgnl1
Prkcsh1	5.91397e-19	0.571843	0.647	0.206	9.81896e-15	7	Prkcsh
Serinc1	6.09271e-19	0.607194	0.306	0.052	1.01157e-14	7	Serinc1
Rap1a2	6.8125e-19	0.501923	0.765	0.266	1.13108e-14	7	Rap1a
S100a161	7.09912e-19	0.37759	0.635	0.19	1.17867e-14	7	S100a16
Ptpn11	7.42027e-19	0.356773	0.565	0.158	1.23199e-14	7	Ptpn11
ENSMAUG000000196103	8.88817e-19	0.593322	0.918	0.357	1.4757e-14	7	ENSMAUG00000019610
Slc17a2	1.01918e-18	0.793039	0.318	0.056	1.69215e-14	7	Slc17a2
Srrm23	1.01976e-18	0.652235	0.941	0.368	1.6931e-14	7	Srrm2
Tcn22	1.03542e-18	0.471915	0.753	0.26	1.71911e-14	7	Tcn2
Dpm1	1.08492e-18	0.404231	0.529	0.141	1.80129e-14	7	Dpm1
Gm28729	1.08653e-18	0.638326	0.412	0.093	1.80397e-14	7	Gm28729
Prr5l1	1.09729e-18	0.446238	0.306	0.048	1.82183e-14	7	Prr5l
Pdpn	1.11623e-18	0.325079	0.282	0.041	1.85328e-14	7	Pdpn
Pon21	1.12952e-18	0.472005	0.871	0.332	1.87535e-14	7	Pon2
ENSMAUG00000008495	1.13824e-18	0.424881	0.576	0.162	1.88983e-14	7	ENSMAUG00000008495
Crlf31	1.20206e-18	0.302327	0.471	0.109	1.99578e-14	7	Crlf3
Tln12	1.24412e-18	0.546609	0.694	0.226	2.06562e-14	7	Tln1
Morc3	1.24836e-18	0.447366	0.4	0.089	2.07265e-14	7	Morc3
ENSMAUG00000004037	1.25394e-18	0.533056	0.294	0.046	2.08191e-14	7	ENSMAUG00000004037
Iqgap12	1.42409e-18	0.721106	0.776	0.277	2.36441e-14	7	Iqgap1
Psap3	1.43056e-18	0.267921	0.753	0.255	2.37515e-14	7	Psap
Thbs31	1.47439e-18	0.55643	0.729	0.254	2.44793e-14	7	Thbs3
Renbp1	1.52868e-18	0.333533	0.471	0.105	2.53808e-14	7	Renbp
Rnf13	1.59135e-18	0.36024	0.506	0.13	2.64212e-14	7	Rnf13
Pura2	1.64297e-18	0.72534	0.729	0.262	2.72782e-14	7	Pura
Dad1	1.66561e-18	0.599342	0.941	0.411	2.76541e-14	7	Dad1
Mlf22	1.80829e-18	0.454842	0.647	0.207	3.00231e-14	7	Mlf2
Macf11	1.99125e-18	0.555542	0.635	0.194	3.30607e-14	7	Macf1
Dhrs7	2.1108e-18	0.418252	0.4	0.088	3.50456e-14	7	Dhrs7
Strada	2.19197e-18	0.488026	0.282	0.044	3.63932e-14	7	Strada
Cd47	2.69123e-18	0.561862	0.624	0.195	4.46824e-14	7	Cd47
Hbegf	2.75206e-18	0.854264	0.306	0.052	4.56925e-14	7	Hbegf
Ifi301	2.76518e-18	0.54176	0.671	0.226	4.59103e-14	7	Ifi30
Wtip1	2.81499e-18	0.528237	0.541	0.147	4.67372e-14	7	Wtip
Kdelr1	2.94731e-18	0.62777	0.635	0.207	4.89342e-14	7	Kdelr1
Serinc31	2.95113e-18	0.374305	0.824	0.297	4.89976e-14	7	Serinc3
Laptm4a2	2.95902e-18	0.671641	0.965	0.421	4.91286e-14	7	Laptm4a
Arhgef181	3.21719e-18	0.550344	0.529	0.143	5.3415e-14	7	Arhgef18
Brd41	3.31229e-18	0.682794	0.506	0.136	5.4994e-14	7	Brd4
ENSMAUG00000000926	3.65172e-18	0.557207	0.447	0.108	6.06295e-14	7	ENSMAUG00000000926
Prkci	3.82053e-18	0.634052	0.353	0.069	6.34323e-14	7	Prkci
Hspa8	3.89679e-18	0.561298	0.447	0.109	6.46984e-14	7	Hspa8
CUNH18orf321	3.9247e-18	0.344978	0.682	0.227	6.51618e-14	7	CUNH18orf32
Rsu1	4.17458e-18	0.442682	0.435	0.101	6.93105e-14	7	Rsu1
Raly	4.24741e-18	0.267985	0.518	0.134	7.05197e-14	7	Raly
Psma5	4.50296e-18	0.38463	0.553	0.161	7.47627e-14	7	Psma5
Dhrs11	4.96847e-18	0.346605	0.529	0.149	8.24915e-14	7	Dhrs11
Krt18	5.00656e-18	0.537962	0.765	0.284	8.31239e-14	7	Krt18
Stt3b1	5.29168e-18	0.709461	0.447	0.114	8.78578e-14	7	Stt3b
ENSMAUG00000009196	5.35133e-18	0.70203	0.906	0.378	8.88482e-14	7	ENSMAUG00000009196
Cd811	5.38713e-18	0.687912	0.871	0.356	8.94425e-14	7	Cd81
Arf42	5.58843e-18	0.313966	0.835	0.305	9.27846e-14	7	Arf4
Parp1	5.74116e-18	0.591401	0.294	0.049	9.53204e-14	7	Parp1
Krt191	5.90503e-18	0.873921	1	0.555	9.80411e-14	7	Krt19
Tubb2a	5.96785e-18	0.398348	0.365	0.073	9.90841e-14	7	Tubb2a
Bcl7c	6.00005e-18	0.491044	0.482	0.127	9.96188e-14	7	Bcl7c
Plk1	6.15207e-18	0.574224	0.282	0.045	1.02143e-13	7	Plk1
ENSMAUG000000191331	6.59388e-18	0.382401	0.729	0.252	1.09478e-13	7	ENSMAUG00000019133
F31	6.80448e-18	0.528445	0.4	0.088	1.12975e-13	7	F3
Mecom	7.05724e-18	0.609337	0.506	0.139	1.17171e-13	7	Mecom
Galm3	7.23159e-18	0.262186	0.659	0.199	1.20066e-13	7	Galm
Akap13	7.35566e-18	0.797401	0.459	0.119	1.22126e-13	7	Akap13
Dr1	7.61776e-18	0.533214	0.471	0.122	1.26478e-13	7	Dr1
Slc48a11	7.73022e-18	0.374018	0.553	0.155	1.28345e-13	7	Slc48a1
Ap3s1	8.10331e-18	0.388602	0.353	0.069	1.34539e-13	7	Ap3s1
Kiaa00401	8.2751e-18	0.536288	0.565	0.165	1.37391e-13	7	Kiaa0040
Tmem165	8.62187e-18	0.538248	0.506	0.139	1.43149e-13	7	Tmem165
Bloc1s11	8.62769e-18	0.358127	0.729	0.252	1.43245e-13	7	Bloc1s1
Fxr1	1.11769e-17	0.493815	0.506	0.139	1.85569e-13	7	Fxr1
Bnip21	1.16476e-17	0.33106	0.494	0.128	1.93386e-13	7	Bnip2
Tpm32	1.26169e-17	0.453482	0.765	0.276	2.09479e-13	7	Tpm3
Mpp51	1.31143e-17	0.444809	0.576	0.168	2.17737e-13	7	Mpp5
Mrps24	1.36116e-17	0.25591	0.459	0.114	2.25994e-13	7	Mrps24
Cct2	1.39961e-17	0.366589	0.588	0.179	2.32377e-13	7	Cct2
Ankrd122	1.45832e-17	0.678014	0.647	0.213	2.42125e-13	7	Ankrd12
Btg12	1.49546e-17	0.74203	0.882	0.351	2.48292e-13	7	Btg1
ENSMAUG000000018051	1.58898e-17	0.329334	0.529	0.144	2.63818e-13	7	ENSMAUG00000001805
Tfg	1.61639e-17	0.376755	0.506	0.139	2.68369e-13	7	Tfg
Txndc5	1.66291e-17	0.502456	0.647	0.215	2.76093e-13	7	Txndc5
Ptpn132	1.70603e-17	0.664119	0.588	0.183	2.83252e-13	7	Ptpn13
Leprotl1	1.74514e-17	0.465755	0.553	0.163	2.89745e-13	7	Leprotl1
Tmem63b2	1.80301e-17	0.576681	0.776	0.282	2.99354e-13	7	Tmem63b
Top12	1.89103e-17	0.575135	0.788	0.296	3.13968e-13	7	Top1
Ddx52	2.23744e-17	0.707771	0.906	0.387	3.71483e-13	7	Ddx5
Tasor	2.25601e-17	0.540083	0.329	0.064	3.74565e-13	7	Tasor
App3	2.29986e-17	0.549066	0.871	0.368	3.81845e-13	7	App
Fam204a	2.3818e-17	0.598149	0.541	0.162	3.9545e-13	7	Fam204a
Ppp1r15a	2.38421e-17	0.396771	0.435	0.107	3.9585e-13	7	Ppp1r15a
Rock12	2.67662e-17	0.612949	0.776	0.297	4.444e-13	7	Rock1
Uqcrc1	2.69645e-17	0.263694	0.506	0.139	4.47691e-13	7	Uqcrc1
Ano11	2.7123e-17	0.566055	0.471	0.127	4.50323e-13	7	Ano1
ENSMAUG00000004637	2.79621e-17	0.31479	0.412	0.097	4.64254e-13	7	ENSMAUG00000004637
Ostc1	2.97774e-17	0.441544	0.671	0.23	4.94394e-13	7	Ostc
Ahctf1	3.06036e-17	0.488004	0.306	0.056	5.08112e-13	7	Ahctf1
Elf12	3.14207e-17	0.536171	0.6	0.193	5.21677e-13	7	Elf1
Snx4	3.1564e-17	0.472373	0.435	0.109	5.24058e-13	7	Snx4
Cct5	3.59574e-17	0.452215	0.647	0.216	5.97e-13	7	Cct5
Nptn1	4.03026e-17	0.477312	0.576	0.182	6.69144e-13	7	Nptn
Mesd	4.18221e-17	0.463613	0.471	0.128	6.94373e-13	7	Mesd
Lrrc42	4.58089e-17	0.410964	0.294	0.052	7.60564e-13	7	Lrrc42
Ssr3	4.59839e-17	0.367501	0.541	0.16	7.63471e-13	7	Ssr3
Dlgap4	5.27808e-17	0.464584	0.412	0.097	8.7632e-13	7	Dlgap4
Naa35	5.3248e-17	0.427169	0.294	0.053	8.84076e-13	7	Naa35
Dapk31	5.50587e-17	0.369096	0.8	0.3	9.1414e-13	7	Dapk3
Slk	5.65848e-17	0.511914	0.459	0.12	9.39478e-13	7	Slk
Ces1d1	5.66282e-17	0.844508	0.812	0.314	9.40198e-13	7	Ces1d
ENSMAUG00000003126	6.09394e-17	0.329709	0.482	0.128	1.01178e-12	7	ENSMAUG00000003126
Lmna3	6.10474e-17	0.258841	0.706	0.233	1.01357e-12	7	Lmna
Scaf111	6.11611e-17	0.559354	0.529	0.16	1.01546e-12	7	Scaf11
Yaf2	6.41954e-17	0.317104	0.318	0.057	1.06584e-12	7	Yaf2
Atrx2	6.59539e-17	0.588887	0.612	0.194	1.09503e-12	7	Atrx
Slc43a2	6.74528e-17	0.547811	0.353	0.076	1.11992e-12	7	Slc43a2
Gps1	6.82662e-17	0.349911	0.459	0.118	1.13342e-12	7	Gps1
Appl11	7.08848e-17	0.445218	0.447	0.11	1.1769e-12	7	Appl1
ENSMAUG000000093931	7.40945e-17	0.472605	0.953	0.406	1.23019e-12	7	ENSMAUG00000009393
Dnajb11	7.63879e-17	0.560079	0.482	0.139	1.26827e-12	7	Dnajb11
ENSMAUG00000009603	7.9444e-17	0.450156	0.259	0.042	1.31901e-12	7	ENSMAUG00000009603
Ywhaz1	8.15104e-17	0.292324	0.635	0.205	1.35332e-12	7	Ywhaz
Sdha	8.84181e-17	0.314618	0.541	0.16	1.46801e-12	7	Sdha
Cyfip1	9.22103e-17	0.712834	0.424	0.109	1.53097e-12	7	Cyfip1
Manbal	1.00756e-16	0.628519	0.494	0.138	1.67284e-12	7	Manbal
Tcea1	1.09085e-16	0.279082	0.565	0.171	1.81114e-12	7	Tcea1
Sft2d11	1.10397e-16	0.407219	0.588	0.183	1.83293e-12	7	Sft2d1
Eif4e21	1.11321e-16	0.390908	0.659	0.233	1.84826e-12	7	Eif4e2
Psmc4	1.11706e-16	0.308235	0.482	0.13	1.85466e-12	7	Psmc4
Nsd12	1.13869e-16	0.538061	0.612	0.199	1.89056e-12	7	Nsd1
Hivep2	1.14493e-16	0.546687	0.259	0.041	1.90093e-12	7	Hivep2
Otub1	1.14762e-16	0.372333	0.494	0.144	1.90539e-12	7	Otub1
Kcne21	1.17098e-16	0.58853	0.624	0.206	1.94418e-12	7	Kcne2
Tmbim41	1.21989e-16	0.627379	0.647	0.223	2.02538e-12	7	Tmbim4
Irf9	1.24436e-16	0.317146	0.424	0.099	2.06602e-12	7	Irf9
Retreg1	1.29908e-16	0.423993	0.365	0.078	2.15686e-12	7	Retreg1
Ctnnd11	1.33612e-16	0.445613	0.718	0.25	2.21835e-12	7	Ctnnd1
Ckap41	1.35155e-16	0.43663	0.376	0.088	2.24397e-12	7	Ckap4
Fam3a	1.35173e-16	0.354839	0.271	0.045	2.24428e-12	7	Fam3a
Ppib1	1.43328e-16	0.657238	0.953	0.426	2.37968e-12	7	Ppib
Srpk1	1.44167e-16	0.481898	0.412	0.101	2.39361e-12	7	Srpk1
Creb3l2	1.49206e-16	0.509954	0.318	0.061	2.47727e-12	7	Creb3l2
ENSMAUG000000081561	1.60534e-16	0.586385	0.894	0.381	2.66535e-12	7	ENSMAUG00000008156
Tns12	1.65687e-16	0.346314	0.671	0.226	2.7509e-12	7	Tns1
Nr1d11	1.69229e-16	0.698565	0.388	0.092	2.80971e-12	7	Nr1d1
Ccndbp1	1.77161e-16	0.334167	0.4	0.094	2.94141e-12	7	Ccndbp1
Cdkn1b	1.78989e-16	0.598781	0.518	0.159	2.97175e-12	7	Cdkn1b
Gtf2f1	1.861e-16	0.376212	0.271	0.045	3.08983e-12	7	Gtf2f1
Atp1a12	1.9837e-16	0.537594	0.824	0.312	3.29353e-12	7	Atp1a1
Ash1l3	2.05351e-16	0.645633	0.6	0.196	3.40944e-12	7	Ash1l
Lrpap1	2.07341e-16	0.43962	0.518	0.154	3.44248e-12	7	Lrpap1
Tnip1	2.14829e-16	0.354713	0.412	0.099	3.56681e-12	7	Tnip1
Gpr89	2.15389e-16	0.491808	0.353	0.078	3.5761e-12	7	Gpr89
ENSMAUG00000017788	2.2424e-16	0.285462	0.365	0.082	3.72305e-12	7	ENSMAUG00000017788
CUNH1orf35	2.36913e-16	0.462212	0.529	0.157	3.93346e-12	7	CUNH1orf35
ENSMAUG00000013812	2.44354e-16	0.484643	0.388	0.09	4.057e-12	7	ENSMAUG00000013812
Tmc4	2.47301e-16	0.485362	0.459	0.124	4.10594e-12	7	Tmc4
Add1	2.47931e-16	0.296811	0.353	0.075	4.1164e-12	7	Add1
Smarca51	2.51844e-16	0.637819	0.471	0.133	4.18136e-12	7	Smarca5
Spry11	2.65287e-16	0.508394	0.6	0.2	4.40457e-12	7	Spry1
Rpn11	2.65819e-16	0.62817	0.706	0.253	4.41339e-12	7	Rpn1
Reep53	2.77819e-16	0.352733	0.906	0.355	4.61263e-12	7	Reep5
Slc27a11	2.82014e-16	0.348585	0.353	0.077	4.68227e-12	7	Slc27a1
Ddb1	2.95794e-16	0.468568	0.4	0.099	4.91107e-12	7	Ddb1
Ptov11	2.99306e-16	0.496049	0.647	0.228	4.96938e-12	7	Ptov1
Pum21	3.03602e-16	0.587914	0.494	0.146	5.04071e-12	7	Pum2
Senp6	3.15012e-16	0.434565	0.459	0.121	5.23014e-12	7	Senp6
Creb31	3.15954e-16	0.323253	0.529	0.156	5.24579e-12	7	Creb3
Rraga	3.19923e-16	0.561737	0.682	0.251	5.31168e-12	7	Rraga
Rab11a	3.27836e-16	0.263515	0.6	0.197	5.44306e-12	7	Rab11a
Cav13	3.30688e-16	0.5929	0.965	0.371	5.49041e-12	7	Cav1
Rnf1281	3.35541e-16	0.600976	0.341	0.072	5.57099e-12	7	Rnf128
Lamc21	3.37096e-16	0.41032	0.482	0.132	5.5968e-12	7	Lamc2
Gadd45a	3.46321e-16	0.604335	0.459	0.124	5.74997e-12	7	Gadd45a
Twf1	3.46756e-16	0.545633	0.471	0.134	5.75719e-12	7	Twf1
Glg1	3.70169e-16	0.614829	0.294	0.057	6.14592e-12	7	Glg1
ENSMAUG00000002746	3.82047e-16	0.457503	0.365	0.084	6.34313e-12	7	ENSMAUG00000002746
ENSMAUG00000004356	4.11978e-16	0.407622	0.529	0.16	6.84006e-12	7	ENSMAUG00000004356
Snx2	4.16477e-16	0.595118	0.341	0.075	6.91477e-12	7	Snx2
Manf	4.3106e-16	0.499052	0.553	0.178	7.15689e-12	7	Manf
ENSMAUG00000007539	4.42133e-16	0.415205	0.271	0.047	7.34073e-12	7	ENSMAUG00000007539
Zfand51	4.50776e-16	0.490817	0.553	0.173	7.48423e-12	7	Zfand5
ENSMAUG000000090501	4.58767e-16	0.306582	0.647	0.214	7.61691e-12	7	ENSMAUG00000009050
P4hb1	4.60001e-16	0.419234	0.706	0.253	7.6374e-12	7	P4hb
Liph	4.78091e-16	0.484774	0.412	0.104	7.93775e-12	7	Liph
ENSMAUG00000008753	4.79799e-16	0.589064	0.306	0.061	7.9661e-12	7	ENSMAUG00000008753
Il17re	4.84628e-16	0.541343	0.329	0.07	8.04628e-12	7	Il17re
Ets2	4.93779e-16	0.420214	0.435	0.114	8.19821e-12	7	Ets2
Serbp1	5.15542e-16	0.354266	0.741	0.275	8.55955e-12	7	Serbp1
ENSMAUG000000017531	5.49441e-16	0.259913	0.729	0.264	9.12238e-12	7	ENSMAUG00000001753
Spcs21	5.53218e-16	0.551187	0.812	0.334	9.18508e-12	7	Spcs2
Csnk2a1	5.80627e-16	0.352733	0.424	0.109	9.64015e-12	7	Csnk2a1
Myh141	5.87569e-16	0.280046	0.835	0.315	9.75541e-12	7	Myh14
CUNH6orf89	5.87737e-16	0.368068	0.471	0.131	9.7582e-12	7	CUNH6orf89
Ccdc107	6.02711e-16	0.537742	0.388	0.097	1.00068e-11	7	Ccdc107
Zfx	6.52322e-16	0.55839	0.353	0.079	1.08305e-11	7	Zfx
Mdh21	6.55132e-16	0.25908	0.776	0.289	1.08772e-11	7	Mdh2
Resf1	7.2542e-16	0.606772	0.341	0.074	1.20442e-11	7	Resf1
Arl5a	7.45526e-16	0.468677	0.459	0.128	1.2378e-11	7	Arl5a
Pomgnt1	7.72821e-16	0.342517	0.482	0.138	1.28311e-11	7	Pomgnt1
CUNH6orf47	7.79642e-16	0.433557	0.282	0.052	1.29444e-11	7	CUNH6orf47
Hdlbp1	7.85136e-16	0.466281	0.824	0.33	1.30356e-11	7	Hdlbp
Cers21	7.90057e-16	0.551292	0.753	0.295	1.31173e-11	7	Cers2
Nipbl2	8.45083e-16	0.493068	0.565	0.178	1.40309e-11	7	Nipbl
Dync1h11	8.59514e-16	0.342837	0.576	0.182	1.42705e-11	7	Dync1h1
Tpp1	8.76839e-16	0.541788	0.435	0.12	1.45582e-11	7	Tpp1
Usp9x1	8.83567e-16	0.564964	0.447	0.12	1.46699e-11	7	Usp9x
Pdcd6ip	9.25594e-16	0.565967	0.4	0.1	1.53676e-11	7	Pdcd6ip
Faap20	9.26407e-16	0.401393	0.459	0.127	1.53811e-11	7	Faap20
Vcp	9.28842e-16	0.362152	0.776	0.305	1.54216e-11	7	Vcp
Gsap1	9.29029e-16	0.295389	0.482	0.134	1.54247e-11	7	Gsap
Tmem106b	9.52578e-16	0.400595	0.412	0.103	1.58156e-11	7	Tmem106b
Srsf7	1.02357e-15	0.422781	0.494	0.143	1.69944e-11	7	Srsf7
Snap23	1.03436e-15	0.265695	0.541	0.164	1.71735e-11	7	Snap23
Plscr3	1.04924e-15	0.269881	0.294	0.055	1.74206e-11	7	Plscr3
Inpp5f	1.06047e-15	0.252946	0.271	0.047	1.7607e-11	7	Inpp5f
Cdc14a	1.07558e-15	0.300902	0.271	0.046	1.78578e-11	7	Cdc14a
ENSMAUG00000000115	1.15527e-15	0.42493	0.341	0.075	1.91809e-11	7	ENSMAUG00000000115
Tmem57	1.21017e-15	0.527203	0.306	0.061	2.00925e-11	7	Tmem57
Hnrnpu1	1.21366e-15	0.461016	0.729	0.272	2.01504e-11	7	Hnrnpu
Aco2	1.21914e-15	0.549118	0.447	0.129	2.02414e-11	7	Aco2
Afdn	1.23187e-15	0.381737	0.329	0.069	2.04527e-11	7	Afdn
Tm9sf31	1.29673e-15	0.401884	0.8	0.32	2.15297e-11	7	Tm9sf3
ENSMAUG00000009784	1.39795e-15	0.544235	0.306	0.062	2.32101e-11	7	ENSMAUG00000009784
Tax1bp3	1.66672e-15	0.365253	0.424	0.109	2.76726e-11	7	Tax1bp3
Atp5f11	1.71453e-15	0.334914	0.871	0.347	2.84663e-11	7	Atp5f1
Zdhhc7	1.77611e-15	0.479146	0.306	0.061	2.94887e-11	7	Zdhhc7
Tmx1	1.79532e-15	0.4165	0.482	0.142	2.98076e-11	7	Tmx1
Phip3	1.80412e-15	0.552924	0.518	0.159	2.99538e-11	7	Phip
C1qbp	1.88796e-15	0.374007	0.376	0.091	3.13458e-11	7	C1qbp
Sltm	1.90698e-15	0.41524	0.471	0.135	3.16617e-11	7	Sltm
Slc9a3r2	1.93044e-15	0.317278	0.565	0.182	3.20511e-11	7	Slc9a3r2
Hnrnpdl3	1.93606e-15	0.313474	0.635	0.213	3.21444e-11	7	Hnrnpdl
Plbd2	1.96066e-15	0.310544	0.412	0.106	3.25528e-11	7	Plbd2
Suclg1	2.04455e-15	0.284279	0.718	0.257	3.39457e-11	7	Suclg1
Ogdh1	2.06567e-15	0.455061	0.612	0.211	3.42963e-11	7	Ogdh
Bik	2.1438e-15	0.436635	0.259	0.045	3.55935e-11	7	Bik
CUNH5orf241	2.2674e-15	0.545596	0.647	0.233	3.76456e-11	7	CUNH5orf24
Psmd3	2.57037e-15	0.30543	0.376	0.091	4.26758e-11	7	Psmd3
Hnrnph31	2.62329e-15	0.387761	0.518	0.156	4.35544e-11	7	Hnrnph3
Rtn3	2.73769e-15	0.433768	0.506	0.152	4.54539e-11	7	Rtn3
Ccdc471	2.75765e-15	0.460733	0.565	0.184	4.57853e-11	7	Ccdc47
Rps6ka31	2.76658e-15	0.400595	0.471	0.137	4.59335e-11	7	Rps6ka3
Nit1	2.78893e-15	0.294989	0.447	0.122	4.63047e-11	7	Nit1
Myo5b	2.79323e-15	0.386702	0.329	0.069	4.6376e-11	7	Myo5b
Hnrnpf	2.8087e-15	0.501824	0.753	0.3	4.66328e-11	7	Hnrnpf
Pdcd101	2.82965e-15	0.314453	0.565	0.181	4.69807e-11	7	Pdcd10
Pcm11	2.83045e-15	0.455654	0.553	0.174	4.6994e-11	7	Pcm1
ENSMAUG000000199032	2.91539e-15	0.552054	0.659	0.241	4.84042e-11	7	ENSMAUG00000019903
Pnisr3	3.01041e-15	0.39829	0.718	0.26	4.99818e-11	7	Pnisr
Kmt5b	3.1961e-15	0.663551	0.353	0.087	5.30648e-11	7	Kmt5b
ENSMAUG00000015213	3.26893e-15	0.538021	0.353	0.081	5.4274e-11	7	ENSMAUG00000015213
Bod1l1	3.55134e-15	0.471106	0.553	0.182	5.89629e-11	7	Bod1l
Dpf2	3.59504e-15	0.468613	0.412	0.105	5.96885e-11	7	Dpf2
Pgrmc13	3.59873e-15	0.511213	0.929	0.401	5.97497e-11	7	Pgrmc1
Hdac5	3.60537e-15	0.388125	0.294	0.057	5.986e-11	7	Hdac5
Fancl	3.61496e-15	0.463495	0.341	0.078	6.00193e-11	7	Fancl
Psma4	4.07351e-15	0.352013	0.553	0.18	6.76326e-11	7	Psma4
Ppp5c	4.12871e-15	0.314208	0.459	0.133	6.8549e-11	7	Ppp5c
Phb1	4.61281e-15	0.382105	0.588	0.203	7.65864e-11	7	Phb
Atraid	4.71668e-15	0.325074	0.412	0.109	7.8311e-11	7	Atraid
Canx3	4.8527e-15	0.570481	0.729	0.279	8.05694e-11	7	Canx
Csrp13	5.09519e-15	0.272405	0.894	0.363	8.45954e-11	7	Csrp1
Cebpz	5.1472e-15	0.393267	0.341	0.077	8.54589e-11	7	Cebpz
Cish	5.44802e-15	0.308079	0.341	0.075	9.04535e-11	7	Cish
Tbc1d10a	5.46966e-15	0.363894	0.365	0.086	9.08128e-11	7	Tbc1d10a
Abhd11	5.5501e-15	0.610693	0.353	0.085	9.21483e-11	7	Abhd11
Rab11fip2	5.6293e-15	0.34524	0.353	0.079	9.34633e-11	7	Rab11fip2
ENSMAUG00000008759	5.68845e-15	0.314315	0.306	0.064	9.44454e-11	7	ENSMAUG00000008759
Nr2f21	5.90833e-15	0.509126	0.424	0.118	9.80959e-11	7	Nr2f2
Thrap31	6.00457e-15	0.723406	0.494	0.161	9.96939e-11	7	Thrap3
Arhgef121	6.28689e-15	0.376925	0.506	0.152	1.04381e-10	7	Arhgef12
Cttn	6.40926e-15	0.351174	0.365	0.088	1.06413e-10	7	Cttn
Lims11	6.61859e-15	0.519387	0.518	0.164	1.09888e-10	7	Lims1
Ctsh1	6.65068e-15	0.703346	0.988	0.458	1.10421e-10	7	Ctsh
Nfkb2	6.68856e-15	0.465395	0.365	0.089	1.1105e-10	7	Nfkb2
Actn4	6.91133e-15	0.438898	0.471	0.141	1.14749e-10	7	Actn4
Fam241a	6.95233e-15	0.382063	0.294	0.059	1.1543e-10	7	Fam241a
Bcl10	6.96724e-15	0.464765	0.459	0.132	1.15677e-10	7	Bcl10
Mydgf1	7.23132e-15	0.336196	0.682	0.25	1.20062e-10	7	Mydgf
Trpm6	7.53707e-15	0.391289	0.282	0.054	1.25138e-10	7	Trpm6
Ddx241	7.6315e-15	0.522874	0.576	0.196	1.26706e-10	7	Ddx24
ENSMAUG000000014861	7.63284e-15	0.58167	0.459	0.137	1.26728e-10	7	ENSMAUG00000001486
B4galt4	7.83858e-15	0.316926	0.376	0.091	1.30144e-10	7	B4galt4
Golga4	8.11928e-15	0.42466	0.541	0.176	1.34804e-10	7	Golga4
Tpra1	9.18363e-15	0.423081	0.424	0.115	1.52476e-10	7	Tpra1
Sypl1	9.68035e-15	0.494636	0.647	0.243	1.60723e-10	7	Sypl1
Dnaja2	1.01747e-14	0.463613	0.482	0.148	1.6893e-10	7	Dnaja2
Anxa41	1.02215e-14	0.515805	0.965	0.464	1.69707e-10	7	Anxa4
Anxa72	1.04171e-14	0.342337	0.765	0.307	1.72955e-10	7	Anxa7
Lman1	1.06165e-14	0.545932	0.506	0.16	1.76266e-10	7	Lman1
Tmed2	1.10951e-14	0.35155	0.776	0.301	1.84211e-10	7	Tmed2
Mtdh2	1.16576e-14	0.459947	0.824	0.324	1.93552e-10	7	Mtdh
Cltc	1.16949e-14	0.478129	0.624	0.224	1.94171e-10	7	Cltc
Cul3	1.17729e-14	0.444186	0.412	0.112	1.95466e-10	7	Cul3
Ap1g2	1.21103e-14	0.537343	0.424	0.122	2.01067e-10	7	Ap1g2
Itfg1	1.24409e-14	0.45959	0.353	0.087	2.06556e-10	7	Itfg1
Rab1a	1.25824e-14	0.305431	0.553	0.182	2.08905e-10	7	Rab1a
Pten	1.3218e-14	0.368329	0.388	0.099	2.19458e-10	7	Pten
Ptpra	1.34929e-14	0.261361	0.4	0.104	2.24023e-10	7	Ptpra
Kif1b	1.35189e-14	0.522215	0.282	0.056	2.24455e-10	7	Kif1b
Map2k2	1.3669e-14	0.415623	0.718	0.279	2.26946e-10	7	Map2k2
Psmb21	1.41033e-14	0.314767	0.682	0.256	2.34158e-10	7	Psmb2
Fzd21	1.42098e-14	0.743556	0.365	0.094	2.35926e-10	7	Fzd2
Rtn41	1.51634e-14	0.394476	0.588	0.201	2.51758e-10	7	Rtn4
Mapk14	1.51828e-14	0.411067	0.306	0.065	2.5208e-10	7	Mapk14
St3gal51	1.53246e-14	0.475995	0.694	0.252	2.54434e-10	7	St3gal5
H2az2	1.56776e-14	0.272935	0.624	0.219	2.60296e-10	7	H2az2
Ebna1bp2	1.674e-14	0.334513	0.459	0.135	2.77934e-10	7	Ebna1bp2
Ube2b	1.68283e-14	0.302267	0.659	0.238	2.79401e-10	7	Ube2b
Paip1	1.7404e-14	0.418765	0.447	0.13	2.88958e-10	7	Paip1
Zfand6	1.78924e-14	0.273164	0.576	0.193	2.97068e-10	7	Zfand6
Acbd3	1.87923e-14	0.383512	0.435	0.121	3.12008e-10	7	Acbd3
Actb3	1.89911e-14	0.652659	1	0.906	3.15309e-10	7	Actb
Plod21	1.92138e-14	0.601882	0.471	0.14	3.19007e-10	7	Plod2
Foxo31	1.93048e-14	0.435869	0.353	0.087	3.20517e-10	7	Foxo3
Rbpj	1.94359e-14	0.532387	0.412	0.116	3.22695e-10	7	Rbpj
Anxa21	1.98773e-14	0.530328	0.988	0.475	3.30023e-10	7	Anxa2
Srsf10	2.04909e-14	0.395575	0.353	0.085	3.40211e-10	7	Srsf10
ENSMAUG00000021387	2.24275e-14	0.344109	0.682	0.256	3.72364e-10	7	ENSMAUG00000021387
ENSMAUG00000009998	2.30077e-14	0.707065	0.635	0.24	3.81997e-10	7	ENSMAUG00000009998
Ube2i1	2.42961e-14	0.274982	0.647	0.237	4.03388e-10	7	Ube2i
ENSMAUG000000171741	2.47322e-14	0.722629	0.459	0.136	4.10628e-10	7	ENSMAUG00000017174
ENSMAUG00000017736	2.48288e-14	0.505173	0.329	0.076	4.12232e-10	7	ENSMAUG00000017736
Casc4	2.49688e-14	0.482045	0.282	0.057	4.14557e-10	7	Casc4
Ubap2	2.508e-14	0.472302	0.4	0.109	4.16403e-10	7	Ubap2
Lxn	2.53749e-14	0.298562	0.353	0.082	4.21299e-10	7	Lxn
Gpatch8	2.54096e-14	0.578293	0.388	0.103	4.21876e-10	7	Gpatch8
Plekha1	2.55562e-14	0.348953	0.282	0.056	4.2431e-10	7	Plekha1
Bcap31	2.61963e-14	0.443181	0.282	0.057	4.34937e-10	7	Bcap31
Cd2ap1	2.6341e-14	0.38588	0.529	0.171	4.3734e-10	7	Cd2ap
Hnrnpul1	2.65835e-14	0.287042	0.424	0.117	4.41366e-10	7	Hnrnpul1
Rab12	2.68662e-14	0.326371	0.412	0.109	4.4606e-10	7	Rab12
Frmd62	2.8076e-14	0.54545	0.588	0.21	4.66146e-10	7	Frmd6
Sec13	2.83626e-14	0.304741	0.471	0.144	4.70905e-10	7	Sec13
Nudt18	2.91584e-14	0.371677	0.259	0.048	4.84118e-10	7	Nudt18
Thra	3.09571e-14	0.282461	0.424	0.116	5.1398e-10	7	Thra
Hnrnpa2b12	3.14384e-14	0.516546	0.918	0.415	5.21971e-10	7	Hnrnpa2b1
Zbtb382	3.3017e-14	0.596508	0.435	0.128	5.48182e-10	7	Zbtb38
Pigk	3.33597e-14	0.362417	0.482	0.15	5.53872e-10	7	Pigk
Rad50	3.46718e-14	0.381843	0.365	0.091	5.75656e-10	7	Rad50
Hnrnpul2	3.68122e-14	0.467576	0.482	0.151	6.11193e-10	7	Hnrnpul2
Wdfy1	3.77819e-14	0.418522	0.341	0.08	6.27293e-10	7	Wdfy1
Rhoc	3.94123e-14	0.269817	0.682	0.257	6.54362e-10	7	Rhoc
Pdgfa2	4.36287e-14	0.38047	0.753	0.305	7.24368e-10	7	Pdgfa
Copb2	4.5268e-14	0.494636	0.471	0.148	7.51584e-10	7	Copb2
Smim19	4.58321e-14	0.29983	0.353	0.087	7.60951e-10	7	Smim19
Ctdsp1	4.59533e-14	0.415683	0.506	0.161	7.62962e-10	7	Ctdsp1
Tes	4.8666e-14	0.444845	0.271	0.054	8.08001e-10	7	Tes
Mphosph8	4.90039e-14	0.58745	0.4	0.112	8.13611e-10	7	Mphosph8
Ap1g11	5.17291e-14	0.516898	0.353	0.089	8.58858e-10	7	Ap1g1
Zfp644	5.31659e-14	0.441607	0.365	0.094	8.82713e-10	7	Zfp644
Irx1	5.53e-14	0.44483	0.529	0.177	9.18146e-10	7	Irx1
Hnrnpm	6.02431e-14	0.399016	0.518	0.171	1.00022e-09	7	Hnrnpm
Eif51	6.31e-14	0.253111	0.694	0.262	1.04765e-09	7	Eif5
Erbin	6.88212e-14	0.538421	0.376	0.1	1.14264e-09	7	Erbin
Matr3	6.93147e-14	0.374755	0.506	0.166	1.15083e-09	7	Matr3
Ccnl1	7.78456e-14	0.415277	0.341	0.081	1.29247e-09	7	Ccnl1
ENSMAUG00000004820	8.04222e-14	0.444179	0.318	0.073	1.33525e-09	7	ENSMAUG00000004820
Mgst11	8.09564e-14	0.43061	0.847	0.327	1.34412e-09	7	Mgst1
Sarnp	8.50824e-14	0.352636	0.494	0.157	1.41262e-09	7	Sarnp
Tdrd7	8.60076e-14	0.432097	0.259	0.049	1.42798e-09	7	Tdrd7
Rnf5	8.80075e-14	0.407441	0.494	0.159	1.46119e-09	7	Rnf5
Klhl24	8.80364e-14	0.361082	0.388	0.105	1.46167e-09	7	Klhl24
Atp6v1d	8.84549e-14	0.264718	0.694	0.261	1.46862e-09	7	Atp6v1d
Strn3	9.26929e-14	0.463281	0.376	0.099	1.53898e-09	7	Strn3
Ctbp1	9.38877e-14	0.453282	0.482	0.151	1.55882e-09	7	Ctbp1
Pbx21	9.57831e-14	0.392485	0.4	0.109	1.59029e-09	7	Pbx2
Tmsb102	9.77718e-14	0.603958	1	0.88	1.6233e-09	7	Tmsb10
Mfge83	9.99942e-14	0.379595	0.929	0.395	1.6602e-09	7	Mfge8
Slc22a171	1.01523e-13	0.409288	0.376	0.095	1.68558e-09	7	Slc22a17
Erh	1.04693e-13	0.292365	0.894	0.372	1.73822e-09	7	Erh
Ccdc190	1.05484e-13	0.38997	0.365	0.095	1.75135e-09	7	Ccdc190
Gpat4	1.08458e-13	0.523308	0.271	0.056	1.80072e-09	7	Gpat4
Lsr1	1.08725e-13	0.279695	0.518	0.171	1.80516e-09	7	Lsr
Cobl	1.10439e-13	0.40431	0.282	0.059	1.83362e-09	7	Cobl
Hs2st1	1.11071e-13	0.329414	0.329	0.077	1.84412e-09	7	Hs2st1
Scnn1g1	1.13666e-13	0.267159	0.459	0.136	1.8872e-09	7	Scnn1g
Urod	1.14756e-13	0.302144	0.435	0.128	1.9053e-09	7	Urod
ENSMAUG00000001903	1.15675e-13	0.339661	0.353	0.089	1.92056e-09	7	ENSMAUG00000001903
Pdpk1	1.17185e-13	0.553969	0.318	0.076	1.94562e-09	7	Pdpk1
Oaz2	1.19389e-13	0.37954	0.376	0.099	1.98222e-09	7	Oaz2
Ccdc115	1.25851e-13	0.403744	0.271	0.055	2.0895e-09	7	Ccdc115
Ocel1	1.27577e-13	0.375525	0.376	0.099	2.11816e-09	7	Ocel1
Cops2	1.3162e-13	0.316088	0.447	0.137	2.18529e-09	7	Cops2
Ndufs71	1.4006e-13	0.288821	0.694	0.276	2.32542e-09	7	Ndufs7
Atl21	1.41998e-13	0.538364	0.294	0.066	2.35759e-09	7	Atl2
Phax	1.47775e-13	0.398075	0.435	0.13	2.45351e-09	7	Phax
Por1	1.5141e-13	0.350192	0.576	0.203	2.51387e-09	7	Por
Sec14l42	1.6113e-13	0.310157	0.694	0.264	2.67524e-09	7	Sec14l4
Hnrnpd	1.61162e-13	0.401086	0.612	0.226	2.67577e-09	7	Hnrnpd
Ppp2r2d	1.64522e-13	0.289845	0.329	0.08	2.73155e-09	7	Ppp2r2d
Zfr1	1.74198e-13	0.416514	0.435	0.13	2.8922e-09	7	Zfr
ENSMAUG00000016443	1.78058e-13	0.517181	0.341	0.087	2.9563e-09	7	ENSMAUG00000016443
Cct4	1.85347e-13	0.261093	0.576	0.202	3.07732e-09	7	Cct4
Wdr61	1.8824e-13	0.256056	0.482	0.156	3.12534e-09	7	Wdr61
Nucb21	1.89542e-13	0.614564	0.718	0.299	3.14697e-09	7	Nucb2
Dhx91	1.96272e-13	0.566286	0.376	0.104	3.25871e-09	7	Dhx9
Shroom31	1.97195e-13	0.373099	0.4	0.109	3.27403e-09	7	Shroom3
Akap8l	1.97708e-13	0.277293	0.376	0.101	3.28255e-09	7	Akap8l
ENSMAUG00000008917	1.98654e-13	0.288074	0.318	0.072	3.29825e-09	7	ENSMAUG00000008917
Ywhae2	2.01264e-13	0.285285	0.894	0.402	3.34158e-09	7	Ywhae
Poldip2	2.35729e-13	0.319111	0.4	0.113	3.91381e-09	7	Poldip2
Glcci1	2.40265e-13	0.518124	0.282	0.061	3.98913e-09	7	Glcci1
Araf	2.6273e-13	0.317749	0.353	0.09	4.36211e-09	7	Araf
Crebrf	2.66929e-13	0.315242	0.259	0.052	4.43182e-09	7	Crebrf
Rnase4	2.9778e-13	0.404713	0.388	0.11	4.94405e-09	7	Rnase4
Tanc1	3.00194e-13	0.313801	0.329	0.08	4.98412e-09	7	Tanc1
Yes1	3.05345e-13	0.575489	0.341	0.089	5.06964e-09	7	Yes1
Srrm11	3.17035e-13	0.508712	0.624	0.242	5.26374e-09	7	Srrm1
Arf11	3.29802e-13	0.598845	0.929	0.513	5.4757e-09	7	Arf1
Ccdc6	3.38574e-13	0.492245	0.259	0.052	5.62134e-09	7	Ccdc6
Yipf3	3.49552e-13	0.586937	0.388	0.114	5.80361e-09	7	Yipf3
N4bp2l2	3.49804e-13	0.504059	0.459	0.143	5.8078e-09	7	N4bp2l2
Hdac71	3.66941e-13	0.546535	0.435	0.132	6.09232e-09	7	Hdac7
Abca51	3.71529e-13	0.296703	0.376	0.097	6.1685e-09	7	Abca5
Prpf4b2	3.73737e-13	0.52833	0.565	0.198	6.20516e-09	7	Prpf4b
Yipf2	4.03999e-13	0.309239	0.365	0.099	6.7076e-09	7	Yipf2
Pard6b	4.18125e-13	0.264292	0.271	0.055	6.94214e-09	7	Pard6b
Smc1a	4.30685e-13	0.269084	0.329	0.081	7.15066e-09	7	Smc1a
[truncated: 907 more rows]
