# Supplementary material for: Hamster model for post-COVID-19 alveolar regeneration offers an opportunity to understand post-acute sequelae of SARS-CoV-2
Source: Nat Commun. 2023 Jun 5;14:3267. doi: 10.1038/s41467-023-39049-5 (PMC10241385; doi:10.1038/s41467-023-39049-5)
Supplement: Supplementary file 6 — Supplementary Dataset 3 [file 41467_2023_39049_MOESM6_ESM.xlsx]

## Sheet: 5 dpi
5 DPI
ADI GENES	CLUSTER 0	CLUSTER 1	CLUSTER 2	CLUSTER 3	CLUSTER 4	CLUSTER 5	CLUSTER 6
Anxa1	ns	ns	ns	ns	ns	ns	ns
Anxa3	ns	ns	signficant	ns	ns	ns	signficant
Cdkn1a	ns	ns	ns	ns	ns	ns	signficant
CRYAB	ns	ns	signficant	ns	ns	ns	signficant
Dstn	ns	ns	signficant	ns	ns	ns	signficant
Emp2	ns	ns	signficant	ns	ns	ns	signficant
Fos	signficant	ns	ns	ns	ns	ns	ns
Ggh	ns	ns	ns	ns	ns	ns	signficant
Hbegf	ns	ns	ns	ns	ns	ns	signficant
Jun	ns	ns	ns	ns	ns	ns	ns
Junb	ns	ns	ns	ns	ns	ns	ns
Klf6	ns	ns	ns	ns	ns	ns	signficant
Krt7	ns	ns	signficant	ns	ns	ns	signficant
Krt8	ns	ns	ns	ns	ns	ns	signficant
Lmo7	ns	ns	ns	ns	ns	ns	signficant
Ndnf	ns	ns	ns	ns	ns	ns	signficant
S100a10	ns	ns	signficant	ns	ns	ns	signficant
S100a6	ns	signficant	ns	ns	ns	ns	ns
Sox4	ns	ns	ns	ns	ns	ns	ns
Sparc	ns	ns	signficant	ns	ns	ns	signficant
Steap4	ns	ns	ns	signficant	ns	ns	ns
Tacstd2	ns	ns	ns	ns	ns	ns	signficant
Timp2	ns	ns	signficant	ns	ns	ns	signficant
Tnip3	ns	ns	ns	ns	ns	ns	signficant
Tp53	ns	ns	ns	ns	ns	ns	ns
Tuft1	ns	ns	ns	ns	ns	ns	signficant
Wwtr1	ns	ns	ns	ns	ns	ns	signficant
Zfp36	ns	ns	ns	ns	ns	ns	ns
			ADI			ADI	ADI		<-- results from module scores
			8/28genes			0	19/28genes
			0.2857				0.6785

## Sheet: 14 dpi
14 DPI
ADI GENES	CLUSTER 0	CLUSTER 1	CLUSTER 2	CLUSTER 3	CLUSTER 4	CLUSTER 5	CLUSTER 6	CLUSTER 7	CLUSTER 8	CLUSTER 9	CLUSTER 10
Anxa1	ns	ns	signficant	signficant	ns	ns	ns	signficant	ns	signficant	ns
Anxa3	signficant	ns	signficant	ns	ns	ns	ns	ns	ns	signficant	ns
Cdkn1a	ns	ns	ns	ns	ns	ns	ns	ns	ns	ns	ns
CRYAB	signficant	ns	signficant	ns	ns	ns	ns	ns	ns	ns	ns
Dstn	signficant	ns	signficant	ns	ns	ns	ns	ns	ns	signficant	ns
Emp2	ns	ns	signficant	ns	ns	signficant	ns	signficant	ns	signficant	ns
Fos	ns	ns	ns	ns	ns	ns	ns	ns	ns	ns	ns
Ggh	ns	ns	signficant	ns	ns	ns	ns	ns	ns	ns	ns
Hbegf	ns	ns	ns	ns	ns	ns	ns	signficant	ns	ns	ns
Jun	ns	ns	ns	ns	ns	signficant	ns	signficant	ns	signficant	ns
Junb	ns	ns	ns	ns	ns	ns	ns	signficant	ns	ns	ns
Klf6	ns	ns	ns	ns	ns	signficant	ns	signficant	ns	ns	ns
Krt7	signficant	ns	signficant	ns	ns	ns	ns	signficant	ns	signficant	ns
Krt8	ns	ns	ns	ns	ns	ns	ns	signficant	ns	signficant	ns
Lmo7	ns	ns	ns	ns	ns	signficant	ns	signficant	ns	ns	ns
Ndnf	ns	ns	ns	ns	ns	signficant	ns	signficant	ns	ns	ns
S100a10	signficant	ns	signficant	signficant	ns	ns	ns	ns	ns	signficant	ns
S100a6	ns	ns	ns	signficant	ns	ns	ns	signficant	ns	signficant	ns
Sox4	ns	ns	ns	ns	ns	ns	ns	signficant	ns	ns	ns
Sparc	signficant	ns	signficant	ns	ns	ns	ns	signficant	ns	ns	ns
Steap4	ns	ns	ns	ns	ns	ns	signficant	ns	ns	ns	ns
Tacstd2	ns	ns	ns	ns	ns	signficant	ns	signficant	ns	ns	ns
Timp2	ns	ns	signficant	ns	ns	signficant	ns	ns	ns	ns	ns
Tnip3	ns	ns	ns	ns	ns	ns	ns	signficant	ns	ns	ns
Tp53	ns	ns	ns	ns	ns	ns	ns	signficant	ns	ns	ns
Tuft1	ns	ns	ns	ns	ns	signficant	ns	signficant	ns	ns	ns
Wwtr1	ns	ns	ns	ns	ns	signficant	ns	signficant	ns	ns	ns
Zfp36	ns	ns	ns	ns	ns	ns	ns	signficant	ns	ns	ns
	ADI		ADI	ADI		ADI		ADI		ADI			<-- results from module scores
	6/28genes		10/28genes	3/28genes		9/28genes		19/28genes		9/28genes
	0.2142		0.3571	0.1071		0.3214		0.6785		0.3214
