# Supplementary material for: Hamster model for post-COVID-19 alveolar regeneration offers an opportunity to understand post-acute sequelae of SARS-CoV-2
Source: Nat Commun. 2023 Jun 5;14:3267. doi: 10.1038/s41467-023-39049-5 (PMC10241385; doi:10.1038/s41467-023-39049-5)
Supplement: Supplementary file 7 — Supplementary Dataset 4 [file 41467_2023_39049_MOESM7_ESM.xlsx]

## Sheet: avrg_expr_lung_d5_set_AT12_0603
	CLUSTER 0	CLUSTER 1	CLUSTER 2	CLUSTER 3	CLUSTER 4	CLUSTER 5	CLUSTER 6
Zfand3	0	0	0	0	0	0	0
ENSMAUG00000016170	0.0743418	0	0.0613211	0.158882	0	0.479214	0.0546078
ENSMAUG00000007939	0	0	0	0	0	0	0
Mast2	0.103419	0	0	0.0860204	0.104857	0	0.0508678
Gprc5b	0.0720758	0	0	0.0158539	0	0	0.0457628
ENSMAUG00000011669	0	0	0	0	0	0	0
ENSMAUG00000016467	0.0255457	0	0	0.012389	0	0	0
ENSMAUG00000016502	0.00900661	0	0	0.028704	0	0	0
ENSMAUG00000016733	0.062277	0.194422	0.18687	0.0888645	0	0	0
ENSMAUG00000018297	0.556215	0.872654	0.973418	0.487582	0.861798	0.848761	1.0362
Epha1	0	0	0	0	0	0	0
Qdpr	0.576125	0.341909	0.480754	0.178422	0.181278	0	0.443011
March7	0.0950085	0.0575967	0	0.101583	0.0569061	0.303381	0.311
ENSMAUG00000017954	0.0899481	0.142799	0.355074	0.20357	0	0.276075	0.0907006
ENSMAUG00000009934	0.138577	0.0228414	0.262588	0.102773	0.118495	0.241808	0.385679
ENSMAUG00000014169	0.123777	0.0228414	0	0.0380924	0	0.981573	0.15703
ENSMAUG00000009240	0.234024	0.168652	0.201108	0.0747725	0.452259	0	0.0467893
Vldlr	0.00864936	0	0	0	0	0	0.0589178
ENSMAUG00000009882	0.0541609	0	0	0.102373	0	0.330317	0.0589178
Mzf1	0	0	0	0	0	0	0
Ube2m	0.324458	0.332828	1.72484	0.361713	0.399654	0.23622	0.81083
Chmp2a	1.79199	2.93447	5.10086	1.81948	3.80142	1.36609	5.8691
Trim28	0.294601	0.0673886	0.336225	0.306583	0.462935	0.599245	0.613348
Rgs18	0	0	0	0	0	0	0
ENSMAUG00000003435	0	0	0	0	0	0	0
ENSMAUG00000010596	0	0	0	0	0	0	0
ENSMAUG00000016348	0.00682562	0	0	0.0297682	0	0	0
ENSMAUG00000003661	0.576217	0.562829	2.78646	0.650003	0.346197	0.873378	1.78661
Vopp1	0.0801978	0	0	0.0166158	0	0	0
Plekhg1	0	0	0	0	0	0	0
Mef2a	0.205338	0.0194208	0.667706	0.171133	0.0704702	0.744977	0.324008
Tex264	0.0142009	0	0	0.0370446	0	0	0
ENSMAUG00000008032	0.202989	0	0.124547	0.178647	0.0704702	0.155574	0.706776
ENSMAUG00000012588	0.134703	0	0	0.0730632	0	0.22139	0.825402
ENSMAUG00000004756	0	0	0.275149	0	0	0	0
ENSMAUG00000012238	0.632631	0.129084	0.920076	0.308697	0.29886	0.13473	1.03612
ENSMAUG00000008533	0	0.0312393	0	0.0289717	0	0	0.0618024
ENSMAUG00000017703	0.0357266	0	0	0	0	0.119077	0.0589178
Igfn1	0	0	0	0	0	0	0
Rap2c	0.194392	0.46472	0.610995	0.246358	0.459315	1.47795	0.428137
Arhgef11	0	0	0	0	0	0	0
ENSMAUG00000018274	0.289577	0.141093	0.407355	0.265707	0.0704702	0.397228	0.315532
Strip1	0.0072789	0	0	0	0	0	0
ENSMAUG00000014899	0.00935635	0	0	0	0	0	0
ENSMAUG00000017671	0.0789225	0.17444	0.207687	0.10281	0	0	0.176592
Bub3	0.351652	0.375932	0.416216	0.433683	0.126021	0.341197	0.547738
ENSMAUG00000018288	0.0428383	0	0.209365	0.0279933	0	0	0.503062
ENSMAUG00000006690	0.230674	0.238448	0.826934	0.278086	0.561887	0.19103	0.684832
ENSMAUG00000016924	0.0617782	0	0.103475	0	0	0	0
ENSMAUG00000009884	0	0	0	0	0	0	0
CUNH15orf61	0.565003	0.126754	1.29847	0.282107	0.0706095	0	0.831202
Znf408	0.0510466	0	0.643482	0.128635	0	0.121717	0.312792
Mesd	0.504448	0.850589	1.58189	0.563123	0.836671	0.576854	2.54367
Ddias	0	0	0	0	0	0	0
Mbip	0.326906	0.0372324	0	0.374367	0.43543	1.76982	0.094248
Mrpl11	0.558009	0.551123	1.39593	0.560603	1.17921	0.209632	0.82056
Primpol	0	0	0	0.0331697	0	0	0
ENSMAUG00000008298	0	0	0	0.0151394	0	0.0251469	0.0546078
Hsf5	0	0	0	0	0	0	0
Znf394	0.0337438	0	0	0.0776291	0	0	0
ENSMAUG00000013731	0.183262	0.316024	0.247795	0.058199	0	0.287292	0.185857
Hus1	0.0336268	0.122607	0.0154787	0.199651	0.0706095	0.0652886	0.0457628
ENSMAUG00000015135	0	0	0	0	0	0	0
Gpbar1	0	0	0	0	0	0	0
Aamp	1.29204	1.26703	2.19419	1.40308	0.897433	1.1594	2.52533
ENSMAUG00000013905	0.417554	0.380587	0.51883	0.195534	0.891067	0.0652886	0.653446
Tmbim1	0.489237	0.659835	0.99343	0.506913	0.2961	1.12253	1.19734
ENSMAUG00000014601	0.0164499	0	0.41254	0.0796718	0	0	1.46121
Gpr52	0	0	0	0.0132057	0	0	0
Ercc6l	0.00726227	0	0	0	0	0	0
Ccnyl1	0.0146943	0	0	0.0243775	0	0.0354563	0
Xndc1	0.00917458	0	0	0	0	0	0
ENSMAUG00000008710	0	0	0	0	0	0	0
Chac2	0.14333	0.0148627	0	0.381491	0	0	0.179208
Zdhhc24	0	0	0	0	0	0	0
Itprid2	0	0	0.15752	0	0	0	0
Magoh	0.622366	2.39987	1.90623	0.930135	0.630886	0.47813	1.80755
Rab7	0.588646	1.33419	0.40773	0.336321	0.103734	0.219822	0.835632
Dusp6	1.3213	0.308499	0.300282	1.20949	0.342201	1.78675	0.191114
Rpl13a	13.167	16.56	9.93813	10.6767	17.3645	5.12303	4.87727
SNORD33	0.0190318	0	0	0	0	0	0
Rps11	21.2486	23.7105	14.722	13.9507	30.5895	7.3891	9.21566
ENSMAUG00000007387	0.454692	0.28735	0.465077	0.368673	0.579542	0.189751	0.737879
ENSMAUG00000005888	0	0	0	0	0	0	0
ENSMAUG00000000323	0.0184222	0	0	0	0.18203	0	0
Rassf10	0.194458	0.0228414	0	0.121943	0.119728	0.218646	0.0614281
Cplx2	0	0	0	0	0	0	0
Crcp	0.048494	0.0194208	0	0.0234424	0	0	0.0464935
Cd180	0	0	0	0	0	0	0
2810408A11Rik	0	0.0148627	0	0.0175343	0	0.620812	0
Neurl4	0.0100054	0	0	0.0203716	0	0.0915223	0
Mreg	0	0.0228414	0	0	0	0	0
H2-Ea-ps	4.88363	9.84583	2.73226	12.576	5.23344	3.81443	0.366605
ENSMAUG00000017848	0	0	0	0	0	0	0
Henmt1	0	0	0.310424	0.0158539	0.0777412	0	0.0544662
CUNH19orf70	2.60523	3.95793	2.18963	2.51701	5.13307	1.01107	2.11782
Safb	0.190694	0.392222	0.353466	0.219575	0.107186	1.02642	0.386631
Vps4b	0.139233	0.0700864	0.459932	0.123532	0.409964	0.322833	0.0465597
Ranbp10	0.0202309	0	0.138927	0	0	0	0
Fra10ac1	0.044626	0.0166667	0	0.0321136	0	0.312849	0
ENSMAUG00000010314	0.0100054	0	0	0	0	0	0
Psmd12	0.201454	0.530758	0.828103	0.213694	0.52581	0.376918	0.707256
ENSMAUG00000008979	0	0	0	0	0	0.182542	0
Rnft1	0	0	0	0.0282753	0	0.0862604	0.0910674
ENSMAUG00000005151	0.195179	0.0726306	0.0812472	0.0901296	0	0.826453	0
Kctd21	0	0	0	0	0	0	0
ENSMAUG00000000974	0	0	0.063008	0	0	0	0
Surf4	0.0072324	0.0546738	0	0.0383215	0	0	0
Crtc2	0.0829465	0.0754805	0.235405	0.0426105	0	0.283244	0.281547
ENSMAUG00000000653	0	0	0	0	0	0	0
Rnase6	0.234457	0.206253	0.551821	0.581191	0.270973	0.321589	0.253333
ENSMAUG00000018134	0.0433851	0	0.168816	0	0.30421	0.101112	0.162509
ENSMAUG00000016811	0.00900661	0	0	0	0	0	0
ENSMAUG00000011089	0.0592685	0	0	0.0853686	0.54277	0	0.0503368
Rfk	0.461247	0.416474	1.33414	0.251533	0.947889	0.287819	0.647184
Plin2	1.3581	3.17	0.971311	3.05218	1.40867	1.25742	0.213095
ENSMAUG00000019427	0.0819095	0.146145	0	0.221217	0	0.568848	0.104681
Pcyox1l	0.0609285	0.0373483	0.0731197	0.0272714	0	0.100745	0.21609
ENSMAUG00000013774	0.0149097	0	0	0.0287241	0	0	0
ENSMAUG00000004831	0.00686702	0	0.0613211	0	0	0	0
ENSMAUG00000017075	0.0983344	0.0756659	0.0462082	0.0398391	0	0.0904355	0.226981
Cops7b	0.0843067	0	0	0.0382465	0	0.101112	0
7SK.1	0	0	0	0	0	0	0
Psma1	0.937771	2.71656	2.61828	1.48354	0.527768	0.42196	1.78513
Zfp74	0	0	0	0	0	0	0
Hccs	0.0915804	0	0.177292	0.0817766	0	0.276075	0.0503368
U6.7	0	0	0	0	0	0.218775	0
ENSMAUG00000000598	0.0408525	0	0.0806335	0.0175343	0	0.0915223	0
ENSMAUG00000014210	0	0	0	0.0301281	0	0	0
ENSMAUG00000012274	0.0166757	0	0	0	0	0	0
Galnt4	0.0233702	0	0	0.028183	0	0	0.0709743
ENSMAUG00000009836	0.0365009	0	0	0.0203205	0	0	0.0508678
Tcirg1	0.172655	0.149932	0.110096	0.512708	0	0.312578	0.154413
Eps8l2	0.178545	0.0747507	1.85981	0.180217	0	0.726172	3.09871
ENSMAUG00000014367	0.0608577	0	0	0.027596	0	0.119077	0.514759
ENSMAUG00000011029	0.207968	0.0312741	0.400025	0.23951	0	0.41895	0.733413
Hoxa2	0	0	0	0	0	0	0
ENSMAUG00000005884	0	0	0	0	0	0	0
ENSMAUG00000005477	0	0	0	0	0	0	0
Hoxa1	0	0	0	0	0	0	0
Trim69	0	0	0	0	0	0.120309	0
ENSMAUG00000014313	0	0	0	0	0	0	0
ENSMAUG00000012317	0.0148937	0	0	0.106769	0	0	0
Fam110b	0.0453612	0	0.0510824	0.0179853	0	0	0
ENSMAUG00000012000	0.0308271	0	0	0	0	0	0
Mrpl49	0.674802	0.612923	0.924686	0.719075	0.881188	0.140354	0.871172
Syvn1	0.171436	0.0932922	0.0552654	0.455377	0	0.20521	0.501994
ENSMAUG00000000443	0.208482	0.0228414	0.513464	0.388348	0	0.383553	0.519193
Lck	0	0	0	0	0	0	0
6430548M08Rik	0	0	0	0	0	0	0.0544662
Immp1l	0.0674245	0.339128	0.195718	0.0910244	0.270973	0	0.113438
Tmem177	0.0450065	0	0	0.0512437	0.404924	0	0.0465597
Hexim1	0.435264	0.215914	0.0154787	0.351773	0.370995	1.24743	0.359824
Mettl7b	0.0107736	0	0	0	0	0	0
ENSMAUG00000009225	0.020925	0	0	0	0	0	0
Terb2	0	0	0	0	0	0	0
Pank2	0.0435503	0.0256122	0.170197	0.200392	0	0.0354563	0.253094
ENSMAUG00000003768	0.00672509	0	0	0	0	0	0
ENSMAUG00000000485	0.385003	0.435624	0	0.387103	0.169745	0.520732	0.0439113
Nudt16	0.160659	0.289571	0.633876	0.182302	0.18203	0.506595	0.308936
ENSMAUG00000012754	0.0709737	0	0	0.022679	0	0.359076	0.619226
Mir491	0	0	0	0	0	0	0
Zfp653	0.0132184	0	0.292251	0.0729375	0	0.445597	0.327705
Dhrs7	0.809493	0.65269	2.31677	0.982026	1.49821	0.529006	2.8831
ENSMAUG00000015711	0.121458	1.49321	2.15715	0.389237	0.949785	0.0502937	0.624177
ENSMAUG00000015213	0.372716	0.0228414	0.439608	0.332075	0.104857	0.964811	1.48625
Wdr86	0.0302841	0	0	0.0858737	0	0	0.0671348
ENSMAUG00000011780	0.095315	0	0.12611	0.176701	0	0.287819	0.298444
Gpx1	2.09707	8.42378	4.59128	3.80713	4.43616	1.45255	2.65962
ENSMAUG00000015113	3.48905	7.32487	14.8487	3.69242	4.77704	2.04778	11.1156
U6.10	0	0	0	0.0203716	0	0	0
Apon	0	0	0	0	0	0	0
Aga	0	0	0	0	0	0	0
Vsig10l	0	0	0	0	0	0	0
Mrpl17	0.487981	1.27743	2.31798	0.550804	1.23268	0.596972	2.25849
H2-Oa	0.0158724	0.0443449	0	0.0735402	0	0	0
Arrb2	0	0	0	0	0	0	0
ENSMAUG00000009661	0	0	0	0	0	0	0
Zbtb43	0.036201	0	0	0.0285846	0	0	0.0433674
Sec61a2	0	0	0	0	0	0.0354563	0.125853
Gstz1	0.160178	0.154425	0	0.142311	0	0.204571	0.224629
Ftsj1	0.00697188	0	0	0	0	0	0.0439113
Brix1	0.262074	0.943031	0.0855641	0.305994	0.528318	0.312578	0.526349
Commd4	0.496096	0.171106	1.16742	0.190345	0.0617467	0.718404	0.920091
Pdp1	0.0959019	0	0.328423	0.0855375	0.0569061	0.198218	0.425279
Map1lc3a	6.27457	5.33004	6.11636	3.58781	11.7384	1.79613	5.35799
ENSMAUG00000017331	0.0197385	0	0.247795	0.145788	0	0	0
ENSMAUG00000003021	0	0	0	0	0	0	0
Gng12	0.104019	0.108563	0.290327	0.240309	0	0	0.614285
Asgr2	0	0	0	0	0	0	0
ENSMAUG00000009437	0	0	0	0	0	0	0
Rps9	22.0907	26.2453	16.9097	14.0233	40.1481	8.52061	8.76656
ENSMAUG00000000336	0.0882974	0.0724714	0.30252	0.470027	0	0.391536	0.141813
Cdk16	0.310302	0.0282941	0.762569	0.623757	0	0.700812	0.657
Cbll1	0.0505824	0	0.146366	0.0632716	0	0.23797	0.111046
Mfhas1	0	0	0	0.0181658	0	0	0
ENSMAUG00000005557	0	0	0	0	0	0.376918	0
ENSMAUG00000000275	0	0	0	0	0	0	0.0589178
Vps26c	0	0	0	0	0	0	0
ENSMAUG00000000377	0.227544	0	0.164555	0.140976	0.171374	1.01746	0.453856
ENSMAUG00000000302	0	0	0	0	0	0.0861326	0
ENSMAUG00000011951	0.484617	0.905912	1.11611	0.295466	0.104857	0.132386	0.819866
ENSMAUG00000014989	0	0	0	0.0181594	0	0	0.087146
Ncr1	0	0	0.1068	0	0	0	0.107225
ENSMAUG00000018137	0.275828	0.0673392	1.16269	0.203384	0.230254	0.943406	0.311564
ENSMAUG00000009625	0	0	0	0.0734187	0	0	0
Ubfd1	0.068741	0.0632783	0	0.0758606	0	0	0
ENSMAUG00000015179	0.0146078	0	0	0.0599556	0	0	0
Cct6a	0.215971	0.537757	0.265037	0.25946	0	0.743932	0.608299
ENSMAUG00000004630	0	0	0.0267	0.0664472	0	0.0694411	0
Hnrnph2	0.0567074	0	0.0474766	0.0860579	0	0.155766	0
ENSMAUG00000008334	0	0	0	0	0	0	0
ENSMAUG00000000565	0	0	0.0455622	0.0181594	0	0	0
ENSMAUG00000010003	0	0	0	0.0271238	0	0	0
ENSMAUG00000001753	2.00631	1.82259	5.59503	1.62706	3.4102	0.303891	4.22118
Ovca2	0.139691	0.19324	0.636898	0.0667137	0.185048	0.371465	0.607465
Necap2	0.030162	0.0838936	0	0	0	0	0.0586476
ENSMAUG00000002919	0.0149097	0	0	0.0599556	0	0	0
ENSMAUG00000006049	0	0	0	0	0	0	0
7SK.9	0	0	0	0	0	0	0
Eif4a2	0.212739	0.0831119	0.0731197	0.252506	0.580171	0.204888	0.0433674
Snord2	0.00734423	0	0	0.141794	0	0	0
SNORA63	0.0189274	0	0	0.0132057	0	0	0
ENSMAUG00000017192	0	0.0312393	0	0.0481545	0	0	0
Sod3	0	0	0	0	0	0	0.212486
ENSMAUG00000016082	0.0765848	0	0	0.0302668	0	0	0.186661
ENSMAUG00000017137	0.155002	0	0.678639	0.177848	0	0.209886	1.27389
ENSMAUG00000016905	0.0604916	0.359789	2.6905	0.378437	0	3.24963	0.0618024
ENSMAUG00000004037	0.0170495	0.0560598	0.0802281	0.12569	0	0.147562	0.731942
Rnf208	0.0339413	0.198154	0	0.0145605	0	0.178479	0
ENSMAUG00000000395	0.0386966	0	0	0.0508246	0	0	0.0433674
Gm28038	0	0	0	0	0	0	0
5S-rRNA.13	0	0	0	0	0	0	0
Zfp689	0	0	0	0	0	0	0.0457628
Clec11a	0.0892695	0	0.208621	0.113435	0.0617467	0	0
ENSMAUG00000001332	0	0	0	0	0	0	0
Cfl1	2.0343	4.40046	4.50749	2.64606	4.11259	2.55641	4.84893
1700020L24Rik	0	0	0	0	0	0	0
Mmp28	0	0	0	0	0	0	0
ENSMAUG00000015861	0.0553185	0	0.0154787	0.10308	0	0.135682	0.236245
ENSMAUG00000003852	0.0456688	0	0.0147103	0.0857365	0.0569061	0.174062	0.0816313
Lsm10	0.278525	0.359545	0.255624	0.155174	0.0569061	0.362208	0.283581
ENSMAUG00000006009	0	0	0	0	0	0	0
Sco1	0.0161222	0.0518726	0	0.0426463	0	0	0.0856986
ENSMAUG00000010252	0	0	0	0	0	0	0.087146
Fbxl12	0.22314	0.199675	0.390887	0.270536	0.0617467	0.119077	0.0618024
S100pbp	0.0512374	0	0	0	0	0	0
ENSMAUG00000000419	0.0246552	0	0	0	0	0.276197	0.0709743
ENSMAUG00000016238	0	0	0	0	0	0	0
ENSMAUG00000018488	0.234494	0.217433	0.257359	0.252101	0.303422	0.226883	0.277454
Ctbs	0.228236	0.0613184	0.495568	0.211627	0.123068	0.170873	0.909026
ENSMAUG00000002179	0	0	0	0	0	0.0694411	0
Ticam1	0.142161	0.0443449	0.151993	0.232525	0.422155	0.34959	0.316978
ENSMAUG00000015746	0.260178	0	0.176142	0.132831	0	0.595821	0.266189
ENSMAUG00000011147	0.713156	2.2544	3.46312	1.20949	2.11208	0.617139	1.53341
Zfp655	0.0678249	0	0.510261	0.0703762	0	0.0779089	0.0671195
U6.17	0	0	0	0	0	0	0
B4galnt4	0	0	0	0	0	0.216333	0
ENSMAUG00000002210	0	0	0	0.0132057	0	0.0354563	0
Atpif1	1.344	3.23447	4.85914	1.45726	3.4274	1.67454	3.80075
ENSMAUG00000015573	0.00663812	0	0	0	0	0	0
ENSMAUG00000018128	0.0437179	0	0.178037	0.0837183	0	0	0.10441
ENSMAUG00000010385	0.444947	0.251598	0.265681	0.492945	0.107186	0.580033	0.296341
Emc10	0.531877	0.330383	1.50907	0.559129	0.239833	0.264612	2.22069
Ahsa1	0.520954	1.39707	1.65638	0.616609	0.859922	0.828064	1.31668
Zfp867	0.0764732	0	0	0.0222385	0.230799	0.276197	0.0546078
Pmm1	0.0380355	0.111108	0.0339254	0.0302668	0.574389	0	0.0508678
Gid8	0.228528	0	0.73501	0.135062	0.0706095	0.262304	0.492584
ENSMAUG00000016917	0.00984685	0	0	0	0	0	0.0467893
ENSMAUG00000018420	0	0	0	0.012132	0	0	0
ENSMAUG00000007179	0	0	0	0	0	0	0
ENSMAUG00000016585	0	0	0	0	0.0419872	0	0
ENSMAUG00000009138	0.00920011	0	0.106065	0	0	0	0
Higd2a	0.81673	1.93002	4.92311	1.36156	1.43571	0.422536	1.88718
Zg16	0	0	0	0	0	0	0
ENSMAUG00000010343	0.130747	0.417611	0.741219	0.0558368	0.379133	0.0892053	1.18087
ENSMAUG00000007689	0	0	0	0.108725	0	0	0.0453046
Ppcs	0.233101	0.306984	0.422482	0.368885	0.975778	0	0.380285
Sdc3	0	0	0	0	0	0	0
ENSMAUG00000001749	0	0	0	0	0	0	0
ENSMAUG00000017140	0.0169692	0	0.0962207	0.0134328	0	0	0.145412
Snrpe	0.431314	1.80647	1.98181	0.285777	0.443614	0	0.683956
ENSMAUG00000017089	0.0241147	0	0	0.0710643	0	0	0
ENSMAUG00000008499	8.81266	13.8324	7.93736	7.42688	14.2448	6.54335	4.2044
ENSMAUG00000001124	0	0	0	0	0	0.0652886	0
ENSMAUG00000017957	0	0	0	0	0	0	0
Gps2	0.420847	0.0228414	0.733178	0.423973	0.209901	0.528665	0.745712
Snrnp35	0.456939	0.223939	0.55414	0.625705	1.22381	0.315907	1.03912
ENSMAUG00000008699	0.0144395	0.0194208	0	0.0252963	0.0419872	0	0
ENSMAUG00000007251	0.292261	0.0853133	0.0606254	0.26374	0.270973	1.33057	0.354347
ENSMAUG00000008385	0.00747577	0	0	0.0145605	0.18203	0	0.0589178
ENSMAUG00000000233	0.0681971	0.251598	0	0.0496594	0	0.136538	0.0907006
ENSMAUG00000006947	0	0	0	0	0	0	0.0681617
ENSMAUG00000005388	0.00855712	0	0	0	0	0.244455	0.291995
ENSMAUG00000001647	0.586096	1.70557	1.90971	0.608643	0.744086	0.55729	1.63991
Pclaf	0	0	0	0	0	0	0
ENSMAUG00000016194	0.102974	0.10843	0.340358	0.0664747	0	0	0.20618
Calr	3.01918	11.5803	5.04354	14.8209	2.76972	3.57375	8.9198
ENSMAUG00000002069	0.00697188	0	0	0.0222385	0	0.270259	0.125853
ENSMAUG00000007675	0.182533	0.219324	0.128421	0.336673	0.205491	0.891321	0.48272
Gpr4	0.00917458	0	0	0	0	0	0
ENSMAUG00000017851	0.0313673	0	0	0.012974	0	0.0502937	0.180375
Prr15l	1.13219	2.05118	1.79137	2.05757	0.524857	1.23819	2.2592
Rab1b	0.526531	0.294259	0.913319	0.6619	0.491553	0.832181	1.0984
ENSMAUG00000001789	0	0	0.0503839	0	0	0	0
ENSMAUG00000000497	0.0450767	0	0	0	0	0.566993	0
U6.21	0	0	0	0	0	0	0
ENSMAUG00000002124	0	0	0	0	0	0	0
ENSMAUG00000005979	0	0	0	0	0	0	0
Nfe2l3	0.00909983	0	0	0	0	0	0
Dbndd2	0	0	0	0.0367701	0	0.327168	0.115502
Pfdn2	0.504531	1.20927	0.824089	0.588202	0.392893	0.55979	0.912348
ENSMAUG00000018010	0	0	0	0	0	0	0
Zfp583	0.0412297	0	0	0.028704	0	0	0
ENSMAUG00000017939	0	0	0	0	0	0	0
ENSMAUG00000015851	0	0	0.0796483	0	0	0	0.169764
ENSMAUG00000017904	0.0328359	0.0127035	0.164706	0.0782146	0	0	0.087146
ENSMAUG00000008117	0.193729	0.363989	0.404749	0.0766169	0.0594248	0.119077	0.440796
ENSMAUG00000007210	0.126055	0.103877	0.0971855	0	0.497413	0	0.286937
Glmp	0.430596	0.453802	0.865846	0.522671	0	0.236768	1.85494
Mrpl55	0.331382	0.565907	1.0039	0.290182	0.655328	0.108774	0.556523
ENSMAUG00000006885	0.468906	0.336569	1.0898	0.305367	0.309546	0.20657	0.426714
ENSMAUG00000015730	0.241473	0.566909	1.30567	1.16974	0	0.231498	0.339206
U6.24	0	0	0	0	0	0	0
Ogg1	0.00900661	0	0	0.0132855	0	0	0
ENSMAUG00000000790	0.0509424	0.303049	0.103475	0	0	0.206351	0
Gatd1	0.180408	0.134601	0.254699	0.132601	0.0617467	0.0652886	0.459908
ENSMAUG00000002296	1.05779	2.29632	2.05125	1.3355	1.01876	1.35149	1.9765
ENSMAUG00000003819	0	0	0	0	0	0	0.0433674
ENSMAUG00000000413	0	0.0373483	0	0	0	0	0.0546078
ENSMAUG00000007232	0	0	0	0	0	0	0
7SK.15	0	0	0	0	0	0	0
Ythdf2	0.414442	0.0579542	0.207308	0.239048	0.194222	0.545029	0.295725
ENSMAUG00000001744	0	0	0	0	0	0	0
Gm266	0	0	0.0510824	0	0	0	0
Gm27875	0	0	0	0	0	0	0
Hyls1	0.0611252	0	0.0613211	0.0303632	0	0.312578	0.201967
ENSMAUG00000001991	0	0	0	0	0	0	0
Cstb	2.14062	4.90964	2.23129	2.7942	3.97376	1.09828	2.7446
ENSMAUG00000004061	0.328185	0.186941	0.24867	0.308591	0.104857	0.380772	0.677492
ENSMAUG00000001391	0	0	0	0	0	0	0
ENSMAUG00000004608	0.0246286	0	0	0.0255984	0	0	0.0671195
ENSMAUG00000000271	0.0273581	0	0	0	0.0704702	0	0
ENSMAUG00000015923	0.00969552	0.116069	0	0	0	0	0
Gng8	0	0	0	0	0	0	0
ENSMAUG00000005951	0	0	0	0.0271238	0	0	0
ENSMAUG00000010211	0.08153	0.31007	0.0875473	0.23295	0	0	0.213494
Gtf2f1	0.232117	0.404538	0.741067	0.430568	0	0.170153	0.678409
ENSMAUG00000008286	0.00663812	0	0	0	0	0	0
ENSMAUG00000006018	0.0140931	0.30012	0	0	0	0	0
E330021D16Rik	0.0128592	0.0579542	0	0	0	0	0.142886
Rpl10l	0.00878544	0.148469	0	0	0	0.0779089	0
Tcta	0.0643069	0.0632783	0.233234	0.138102	0.535551	0	0
ENSMAUG00000005427	0	0	0	0	0	0	0
ENSMAUG00000004477	0.00888079	0	0	0.0175343	0	0.0694411	0
ENSMAUG00000000296	0.00936271	0	0	0.0203716	0	0	0.0586476
ENSMAUG00000007083	0	0	0	0	0	0	0
ENSMAUG00000005129	0	0	0	0	0	0	0
SNORD73	14.8643	13.0453	7.6421	6.61091	22.1114	5.16262	3.06359
SNORD73.1	0.0100054	0	0	0	0	0	0
ENSMAUG00000000403	0.88186	1.44044	0.82987	0.853561	0.196197	0.75517	2.02619
ENSMAUG00000001484	0	0	0	0	0	0	0
ENSMAUG00000001070	0	0	0	0	0	0	0
ENSMAUG00000016754	0.0155547	0	0.0613211	0.0732796	0	0.318853	0.16192
ENSMAUG00000000287	0.83837	1.65998	2.49494	0.916329	0.686012	0.165287	2.80221
ENSMAUG00000006839	0.0998148	0.0384769	0.124422	0.320995	0	0.11811	0
ENSMAUG00000000892	0.131007	0.0228414	0.319265	0.21411	0	0.45727	0.383924
Isg20l2	0	0	0	0.0181658	0	0	0
ENSMAUG00000008398	0	0	0	0	0	0	0
ENSMAUG00000010367	0	0	0	0	0	0	0
ENSMAUG00000007295	0	0	0	0.0203716	0	0	0
ENSMAUG00000007659	0	0	0	0	0	0	0
ENSMAUG00000001974	0	0	0	0.0181658	0	0	0
ENSMAUG00000002625	0	0	0	0	0	0	0
ENSMAUG00000007096	0	0	0	0	0	0	0
ENSMAUG00000010460	0.061997	0	0	0.0128002	0.0419872	0	0
ENSMAUG00000005971	0	0	0	0	0	0	0
Ywhah	0.507229	1.69427	3.71281	0.751927	0.810487	0.343312	2.16999
ENSMAUG00000000670	0	0	0	0	0	0.170873	0
ENSMAUG00000005790	0.00845642	0	0	0	0	0.287819	0
ENSMAUG00000016165	0	0	0	0	0	0	0
Tmem89	0	0	0	0	0	0	0
ENSMAUG00000001132	0	0	0	0	0	0	0
ENSMAUG00000005813	0	0	0	0	0	0	0
U4	0	0	0	0	0	0	0
ENSMAUG00000005934	0	0	0	0	0	0	0
ENSMAUG00000001732	0	0	0	0	0	0	0
Nosip	0.405671	0.312962	0.710172	0.259108	0.191642	0.700428	0.776367
ENSMAUG00000011604	0.00715414	0	0	0	0	0	0.0467893
ENSMAUG00000004711	0.069534	0	0	0.117517	0	0.222863	0.112424
ENSMAUG00000002580	0	0	0	0	0	0	0
ENSMAUG00000005997	0	0	0	0	0	0	0
ENSMAUG00000009305	0	0	0.166495	0	0	0	0
ENSMAUG00000005862	0.0264541	0	0	0	0	0	0
ENSMAUG00000002999	0.0184188	0	0	0.0148975	0.0706095	0.155766	0
ENSMAUG00000010696	0.0545098	0.0571269	0.039675	0.0271238	0	0	0.0586476
ENSMAUG00000005798	0.00936271	0	0	0	0	0	0.0465597
ENSMAUG00000016448	0.00864936	0.0312741	0	0.0130301	0	0.0251469	0
ENSMAUG00000017976	0	0	0	0	0	0	0
ENSMAUG00000001895	0	0	0	0	0	0	0
ENSMAUG00000017266	0	0	0	0	0	0	0
Sdhaf1	0.710058	0.385501	0.702082	0.187619	1.045	0.723686	0.812963
ENSMAUG00000005806	0	0	0	0	0	0	0
ENSMAUG00000001689	0	0	0	0.0291375	0	0.216333	0.141754
ENSMAUG00000003526	0	0	0	0	0	0	0
ENSMAUG00000005908	0	0	0	0	0	0	0
ENSMAUG00000005837	0	0	0	0	0	0	0
ENSMAUG00000003544	0	0	0	0	0	0	0
ENSMAUG00000005707	0.0187751	0	0	0	0	0.170873	0
ENSMAUG00000008156	4.11143	3.8161	5.88585	3.83397	5.03824	3.30011	7.75712
ENSMAUG00000001768	0.233118	0	0.744502	0.103434	0	0.0779089	0.230997
ENSMAUG00000006031	0.189185	0	0.0199261	0.275144	0	0.998876	0.278371
Atrnl1	0	0	0	0.0398359	0	0	0.0589178
Trub1	0.00736912	0	0	0.0398359	0	0	0.0503368
Fam160b1	0.0568858	0.0229475	0	0.0472048	0	0.689496	0.220949
ENSMAUG00000010148	0	0	0	0.0449908	0	0	0.114342
5S-rRNA.22	0	0	0	0	0	0	0
Afap1l2	0.0112949	0.0672269	0.113753	0	0	0	0.108296
Ccdc186	0.398491	0.125888	0.992999	0.371154	0.614558	1.08705	0.823333
Nhlrc2	0.0354991	0.0810353	0	0.0551546	0	0	0.225386
Dclre1a	0.0225786	0	0.160912	0.0111945	0	0.0694411	0
Casp7	0.0171543	0	0	0.0111458	0	0	0.107225
Tcf7l2	0.156029	0	0.261561	0.361324	0	0.886189	0.173033
Vti1a	0.0367776	0	0	0.0181594	0	0	0
Zdhhc6	0	0	0	0	0	0	0
Acsl5	0.159345	0.0148627	0.0602725	0.260578	0.398409	0.454736	0.0542052
Gpam	1.14052	0.0491425	0.113753	1.3792	1.08133	3.42871	0.409227
Adra2a	0	0	0	0	0	0	0
Shoc2	0.0370791	0.204461	0.0455622	0.0332945	0	0.165287	0.347021
Bbip1	0.842492	0.917582	3.14761	0.754229	0.611524	0.844349	2.24774
Pdcd4	0.67888	0.169728	0.353258	0.47042	1.08174	0.667732	0.214119
U6.30	0	0	0	0	0	0	0
Smc3	0.552641	0.18729	0.467553	0.80259	0.619345	0.917291	2.85051
Dusp5	0.00750837	0	0.066375	0.0526528	0	0	0
Smndc1	0.728175	0.638737	1.26093	0.757913	0.704564	0.82306	1.43997
Mxi1	0.389378	0.0552126	0.503589	0.144688	0.0704702	0.619882	0.301377
ENSMAUG00000012219	0	0	0	0	0	0	0
Add3	0.18128	0	0.0267	0.272866	0.169423	0	0
Xpnpep1	0.305735	0.349833	0.039675	0.30999	0.0617467	0.225974	0.14716
ENSMAUG00000013138	0.821785	0.340578	0.702315	0.612658	1.55315	0.46264	0.342508
Sorcs3	0	0	0	0	0	0	0
Itprip	0	0	0	0	0	0.54397	0.379777
Gsto2	0	0	0	0	0	0	0
Gsto1	0.0586796	0.520045	0.523005	0.0708786	0	0	0.253032
Cfap43	0	0.0913657	0.295286	0	0	0	0.671677
ENSMAUG00000014420	0.640557	0.102209	1.20542	0.561667	0.779885	0.694634	0.858465
Col17a1	0	0	0	0	0	0	0
Slk	0.238898	0.0166667	1.15179	0.455147	0	0.235875	1.03362
Stn1	0.393454	0.263428	0.795788	0.138866	0.643507	0	1.06448
Sh3pxd2a	0.25186	0	0	0.201293	0	0.404026	0.125853
Neurl1a	0	0	0	0	0	0	0
Calhm3	0	0	0	0	0	0	0
Calhm2	0	0	0	0	0	0	0
Pdcd11	0.114954	0.126557	0.110924	0.230543	0.171374	0.381689	0.262966
Usmg5	1.66821	4.06341	3.79938	2.34801	3.93419	0.518807	4.11741
Taf5	0.0260851	0	0.132209	0.0817746	0	0	0.0618024
Pcgf6	0.0321291	0	0.232837	0.0169304	0	0	0.156265
ENSMAUG00000018081	0.00671089	0	0	0.0112815	0	0	0
Cnnm2	0.0466803	0	0.128015	0.0453008	0	0	0.206193
Borcs7	0.745462	0.942373	1.62645	0.791605	2.01796	0.379342	1.50737
Sfxn2	0.0328204	0	0	0	0	0	0
ENSMAUG00000014603	0.875987	0.851152	1.29779	0.340057	1.56213	0.431823	1.05729
Trim8	0.476329	0.0616829	1.54	0.767719	0.439097	1.09326	1.55594
Sufu	0.0861909	0.0746965	0.18687	0.314847	0	0	0.104261
ENSMAUG00000017290	0	0	0.0806335	0	0	0	0.088672
Mfsd13a	0.0271717	0	0	0	0	0	0.275956
ENSMAUG00000004850	0.00909582	0.116069	0	0	0	0	0
Cuedc2	0.289033	0.561706	0.301105	0.314202	0.422159	0.156302	0.708119
Fbxl15	0.21003	0.232137	0	0.0635357	0.556892	0	0.312787
Psd	0.0092807	0.0672269	0.0339254	0.0279136	0	0.254492	0
Nfkb2	0.270885	0.187188	0.882753	0.87111	0.692667	2.34809	0.845838
ENSMAUG00000017130	0.138702	0	0	0.190178	0	0.494808	0.522652
ENSMAUG00000017791	0.0486906	0	0.103475	0.0158539	0	0.0652886	0.122091
Pprc1	0.0254224	0.0194208	0	0.0836953	0	0.254232	0.0719114
Ldb1	0.115082	0.180489	0.170858	0.0819241	0	0.323276	0.144362
5S-rRNA.23	0	0	0	0	0	0	0
Hps6	0.198403	0.314432	0.174374	0.303893	0.126021	0.165287	0.308453
CUNH10orf76	0.150363	0.0443449	0.0199261	0.0946605	0	0	0.163058
Kcnip2	0	0	0	0	0	0	0.0546078
Mgea5	0.36098	0	0.214328	0.695095	0	1.717	0.451368
Npm3	0.149851	0.776918	0.452592	0.359609	0.559507	0.0354563	0.108984
Fgf8	0	0	0	0	0	0	0
ENSMAUG00000015569	0.0371717	0	0	0.0255068	0	0	0
ENSMAUG00000015787	0.0941523	0	0.0154787	0.116427	0	0.684864	0.178893
Dpcd	0.241391	0.778106	0.463077	0.124669	0.411854	0	0.59086
Poll	0.0970729	0.0373483	0.29747	0	0	0.126979	0.0614281
Btrc	0.0264883	0.0127035	0.13078	0.0511639	0	0	0.289899
Kazald1	0	0	0	0	0	0	0
Sfxn3	0.0883764	0.171119	0.717138	0.0252499	0.0569061	0	1.46778
Lzts2	0.454979	0.404536	0.739184	0.316323	0.12865	0.845432	0.791061
Twnk	0.0558026	0	0	0.012389	0	0.154494	0.0909455
Mrpl43	1.32888	0.626578	0.638432	0.740534	1.31125	0.662505	1.36205
Sema4g	0.454971	0.102355	0	0.290718	0	0.758106	0
Slf2	0.00917458	0	0	0.0773956	0	0.165287	0
U6.33	0	0	0	0	0	0	0
Pax2	0	0	0	0	0	0	0
Hif1an	0.00767645	0	0.103475	0.0344647	0	0	0
Ndufb8	3.23095	5.51182	5.14633	2.73874	6.88886	2.08571	4.84172
Sec31b	0.0065847	0	0	0.0181658	0	0	0
ENSMAUG00000019461	0.745458	0.372176	0.821598	0.843906	0.851524	0.544022	0.936374
Scd1	35.4486	14.0979	0.950586	26.1756	21.5078	20.2498	1.56623
Scd2	0.391552	0	0.146947	0.161078	0.205727	0.378116	0.275318
Scd3	0.298542	0	0	0.178549	0.155482	0.655859	0.0909455
Pkd2l1	0	0	0	0	0	0	0
Cwf19l1	0.0386818	0.0148627	0	0.0374117	0.295159	0.0354563	0.257351
Chuk	0.265719	0	0.125575	0.309951	0.0704702	1.38571	0.0999124
Erlin1	0.115081	0.0679334	0.1584	0.0639884	0	0.387833	0
Dnmbp	0.0271171	0	0	0.0293296	0.0617467	0.0502937	0.112396
Abcc2	0	0	0	0	0	0	0
U6.34	0	0	0	0	0	0	0
Cutc	0.0897232	0.0782021	0.275226	0.201198	0	0	0
Cox15	0.0575778	0.0853133	0.0154787	0.184779	0.0617467	0.175338	0.164026
Entpd7	0.0348717	0	0.0154787	0.0682013	0	0.0354563	0
Slc25a28	0.475784	0.926585	0.488962	0.810421	1.06546	1.33522	0.398985
Got1	0.22722	0.225433	0.0455622	0.413673	0.592871	0.452598	0.0856986
Hps1	0.0522932	0	0	0.134684	0.118495	0.0779089	0.274088
Pyroxd2	0	0	0.326252	0	0	0	0.63922
Loxl4	0	0	0.183815	0	0	0	0.12959
ENSMAUG00000018764	0.0948812	0	0.0756659	0.0243775	0.104857	0.0251469	0
Crtac1	0	0	0	0	0	0	0
Golga7b	0	0.0228414	0	0	0	0.120309	0
Sfrp5	0	0	0	0	0	0	0
Zfyve27	0.157838	0.0127035	0.0147103	0.215802	0.236989	0.379987	0.501429
Marveld1	0.10127	0.0148627	0	0.0380966	0	0.289303	0
Avpi1	0.541912	0.599106	0.588658	0.426334	1.45097	0.70107	0.714572
Pi4k2a	0.0683304	0	0.309204	0.130631	0	0.323906	0.115502
Morn4	0.00671035	0.018372	0.0900875	0.113661	0	0	0.149985
Hoga1	0.00790479	0	0	0.0292867	0	0	0
Ankrd2	0	0	0	0	0	0	0
Ubtd1	0.204545	0.170109	0.104495	0.123946	0.51211	0	0.0608939
Mms19	0.107231	0	0.0267	0.0385092	0	0.218775	0.0589178
Zdhhc16	0.0712301	0	0	0.0275906	0.291783	0.254492	0.107454
Exosc1	0.299013	0.279142	0.185813	0.215914	0	0	0.564257
ENSMAUG00000021727	0	0	0	0	0	0	0
Rrp12	0.0274403	0.0228414	0	0.038144	0	0	0.180722
ENSMAUG00000018859	0	0	0	0	0	0.0251469	0
Arhgap19	0.00726227	0	0	0	0	0	0
ENSMAUG00000005765	0	0	0	0	0	0.0652886	0
ENSMAUG00000019331	0.00752409	0	0.0287664	0	0	0.0652886	0.0671348
Lcor	0.0157327	0	0	0.0738254	0	0	0.0464935
Pik3ap1	0.0161825	0	0.0339254	0.0841812	0	0.571952	0
Tm9sf3	1.45659	2.06279	2.55664	2.78347	2.12868	1.97007	3.03157
Blnk	0.0319733	0.0859523	0.113574	0.228443	0	0	0
Znf518a	0.108428	0	0.311565	0.109367	0	0.561707	0.107988
ENSMAUG00000006079	0.0142171	0	0	0	0	0	0
Ccnj	0.0142614	0	0	0	0	0	0
Cc2d2b	0	0	0	0	0	0	0
Entpd1	0	0	0.0267	0	0	0	0
Tctn3	0	0	0	0	0	0.170873	0
Aldh18a1	0.0227942	0.30468	0	0.127087	0.0419872	0.305538	0
ENSMAUG00000021702	0.00758416	0	0	0	0	0	0
Pdlim1	0.331562	0.384749	0.642993	0.261118	0.503926	0.362747	0.184453
Metazoa-SRP	0	0	0	0	0	0	0
Hells	0.0170392	0	0	0	0	0	0
Tbc1d12	0.0243547	0.14076	0	0.0145605	0	0	0.0508678
Noc3l	0.0401666	0	0	0.0983987	0	0.202753	0
Plce1	0.00846682	0	0.691869	0	0	0	1.68808
Slc35g1	0.0563275	0	0	0.1734	0	0	0
Pde6c	0	0	0	0	0	0	0
Rbp4	0.0621367	0.386215	0	1.46839	0	0	0
Ffar4	0	0	0	0	0	0	0
Cep55	0	0.0746965	0	0	0	0	0
Myof	0.524221	0.470812	0.983583	1.64766	0	1.39663	2.14554
ENSMAUG00000001440	0	0	0	0	0	0	0
Cyp26a1	0	0	0	0	0	0	0
Exoc6	0.140722	0.132758	0.481461	0.442683	1.32761	0.607459	0.0918643
Hhex	0.137178	0.497661	0.112032	0.067037	0.0617467	0	0
Kif11	0	0.0373483	0	0	0	0	0
Ide	0.108079	0.0746965	0	0.24635	0.104857	0.11811	0.204334
ENSMAUG00000004621	0.00710616	0	0	0	0	0	0
March5	0.129339	0.17801	0.190147	0.0463083	0	0	0.301903
Cpeb3	0.061782	0	0.0503839	0.0145605	0	0.182542	0.0464935
Btaf1	0.0953822	0	0	0.324586	0.0419872	0.22047	0
Fgfbp3	0	0	0	0	0	0	0
Tnks2	0.0586665	0.137986	0.810404	0.163191	0	0	0.100371
Ppp1r3c	0.0459761	0	0.0510824	0.0132057	0	0.0862604	0
Hectd2	0.00578703	0	0	0.0634435	0	0.0354563	0.169027
Pcgf5	0.108285	0.0864187	0.415892	0.175265	0.392465	0.521279	0.424845
Ankrd1	0.0196446	0	7.82663	0	0	1.09036	8.25462
Rpp30	0.185608	0.148776	0.0462082	0.260332	0.0594248	0.200827	0.417137
Htr7	0	0	0	0	0	0	0
Kif20b	0	0	0	0	0	0	0
Pank1	0	0	0	0	0	0.0354563	0
ENSMAUG00000006010	0	0	0.0199261	0.046857	0	0	0
ENSMAUG00000004543	0	0.0359118	0.532084	0.0111945	0	0	0
ENSMAUG00000004294	0.259511	4.06542	5.76134	4.44523	0.461528	0.504823	0.957614
Ifit2	0.00798653	0.179915	2.65282	1.31181	0	0.593706	0.132402
Lipa	0.0767579	0.368861	0.205694	0.0685685	0	0.270268	0
Ch25h	0	0	0	0	0	0.182542	0
Fas	0.113471	0.363134	0	0.498219	0	4.00777	0
Gm27818	0	0	0	0	0	0	0
Acta2	0	0	0.206949	0.012974	0	0	0
ENSMAUG00000004326	0.393278	0.0616276	0	0.0875181	0	0.24734	0
7SK.21	0	0	0	0	0	0	0
ENSMAUG00000006476	0.0638704	0.192888	0	0.0634021	0	0.0779089	0.0439113
Pten	0.370811	0.326581	1.02193	0.336119	0	0.539447	0.926687
Atad1	0.382211	0.36074	0.946293	0.394331	0.205727	0.170873	0.527663
Papss2	0.0295368	0	0.320711	0.151644	0	0	0.380158
Minpp1	0.348853	0.836349	0.469746	0.383852	0	0	0.481278
U5	0	0	0	0	0	0	0
Sgms1	0.165814	0.0359118	0.672505	0.112646	0	0.621644	0.141813
Asah2	0	0	0	0	0	0	0
U6.38	0	0	0	0	0	0	0
Cstf2t	0.169231	0.370097	0	0.240806	0	0.232384	0.37825
Prkg1	0	0	0	0	0	0	0
ENSMAUG00000001472	0.187154	0.384327	0.262475	0.333749	0.316201	0.24783	0.312083
U6.39	0.00829016	0	0	0	0	0	0
Gldc	0	0	0	0	0	0	0
Uhrf2	0.0884505	0.0228414	0.169101	0.255525	0	0.527616	0
ENSMAUG00000010025	0.523051	0.0803036	0	0.318902	0.356725	0.221679	0
Ranbp6	0.0504838	0	0.248484	0.0818022	0	0	0.128922
Kiaa2026	0.213409	0.284412	0.104495	0.206297	0	1.05359	0.401575
7SK.24	0	0	0	0	0	0	0
Mlana	0	0	0	0	0	0	0
Ermp1	0.0072324	0	0	0	0	0	0
Ric1	0.174486	0	0.432615	0.178882	0	0.694818	0.607213
Pdcd1lg2	0	0	0	0	0	0	0
Cd274	0.0367471	0.298968	1.08348	0.152644	0	0.202753	0.31972
Plgrkt	0.107962	1.00543	0.746636	0.168057	0.118181	0	0.675408
Jak2	0.494964	0.160413	0.381075	1.37011	0.18203	0.547848	0.100765
Rcl1	0.292184	0.468928	0.36449	0.545587	0.255518	0.101112	0.289624
Ak3	0.437248	0.179559	0.368193	0.237131	0.205727	0.615847	0.659692
Cdc37l1	0.0969967	0.0798546	0.559467	0.112793	0	0.0606032	0.222944
4430402I18Rik	0	0	0	0	0	0	0
Plpp6	0.0205084	0.0312741	0	0.161911	0	0	0.0457628
Slc1a1	0.71107	0.715259	0.054497	2.45685	0	0.593968	0
Rfx3	0.015564	0	0	0	0	0	0.0508678
Pum3	0.24249	0.329739	0.378843	0.353086	0	0.165287	0.652042
ENSMAUG00000008613	0.220628	0.211365	0.164555	0.314032	0	0.0354563	0.2651
ENSMAUG00000008807	0.0722505	0	0	0.108725	0	0.171138	0.107225
ENSMAUG00000010070	0.0169956	0	0	0.0158539	0	0.0354563	0.0457628
Dmrt3	0.00710616	0.0228414	0	0.0375831	0.238936	0	0
Kank1	0.196365	0.438167	0.19691	0.2631	0.123068	0	0.330911
ENSMAUG00000009191	0.30009	0.168987	0.175977	0.384828	0	0.0779089	0.167973
ENSMAUG00000002694	0.0198496	0	0	0	0	0	0.0671195
ENSMAUG00000009538	0.0615063	0	0.0606254	0.365336	0	0.0694411	0.587619
Cbwd1	0.0657424	0.106777	0.0346364	0.0265507	0	0.581857	0.150173
Pgm5	0.00956092	0	0.109491	0.0154185	0	0	0
Fam122a	0.401054	1.28954	0.646292	1.07632	0.0594248	0.886654	0.227456
Pip5k1b	0.563094	0.692305	0.323457	1.66148	0.554209	0.634858	0.108671
Fxn	0.145163	0.343128	0.315692	0.219939	0.62159	0.0354563	0.147629
Tjp2	0.34827	0.102654	2.24922	0.367583	0.69774	0.608779	2.9849
Fam189a2	0.190924	0	0.848475	0.0734681	0	0.119077	1.99778
Apba1	0	0	0	0	0	0	0.0464935
Ptar1	0	0	0	0	0	0	0.0457628
Mamdc2	0.015564	0	0	0	0	0	0
Smc5	0.31796	0.264303	0.148636	0.142896	0	1.55576	1.1758
Klf9	0.108305	0.153908	0.095592	0.101649	0	0	0.488475
Tmem2	0.0618331	0	0.25839	0.222679	0.0419872	0	0.38947
Abhd17b	0.173207	0.0373483	0.0678509	0.0914655	0	0.0915223	0
ENSMAUG00000010954	0.0486148	0.114797	0.0492708	0.0185737	0	0	0.121788
Gda	0.00874361	0.215456	0	0.0425224	0.144827	0	0
Zfand5	0.368938	0.155758	1.4588	0.781089	0.275999	1.55873	1.79691
Aldh1a7	0	0	0	0	0	0	0
Aldh1a1	1.0761	1.06597	1.31201	0.0629567	2.38454	0.0354563	1.76095
Anxa1	3.82636	4.79745	5.84506	2.04571	3.09205	3.05673	6.10228
Rorb	0.152331	0.102355	0	0.0445802	0.255102	0.407778	0
Trpm6	0.215617	0	0.0147103	0.244745	0	0.236468	0.720847
CUNH9orf40	0.080662	0	0.0474766	0.030144	0	0.0862604	0.123921
Carnmt1	0.0501861	0	0	0.115829	0	0.0779089	0
Nmrk1	0.0955101	0.440092	0	0.12573	0	0	0
Ostf1	1.85335	2.15064	5.23673	1.65697	3.23289	0.579839	2.07905
ENSMAUG00000011219	0	0	0	0	0	0	0
Gcnt1	0	0	0	0	0	0	0
ENSMAUG00000011637	0	0	0	0	0	0	0
ENSMAUG00000010050	0	0	0	0	0	0	0
Vps13a	0.18152	0.0500518	0.312236	0.103234	0	0.30022	0.723467
ENSMAUG00000009666	0.0673887	0.155618	0.37881	0.0911136	0	0.369677	0.285295
Gna14	0.015564	0	0	0	0	0	0
Gnaq	0.0394834	0	0	0.0882974	0.104857	0	0
Cep78	0.0422764	0.0672269	0.164555	0	0	0.344531	0
ENSMAUG00000010617	0.0962139	0.265957	0	0.10085	0	0	0
ENSMAUG00000010124	0	0.0166667	0	0	0	0	0
Tle4	0.0794628	0	0.197622	0.121547	0	0	0.387117
Lpxn	0.0154198	0	0	0	0	0	0.0465597
Zfp91	0.38701	0.336842	0.706242	0.600617	0.0706095	1.20319	0.890983
Cntf	0.0221293	0.0228414	0	0.121509	0.118181	0.0779089	0
Fam111a	0.0173709	0	0	0.0166158	0	0	0.127079
Dtx4	0	0	0	0	0	0	0
Mpeg1	0.0320984	0.0443918	0.38873	0.0417626	0.205727	0	0.0467893
Pfpl	0	0	0	0	0	0	0
Osbp	0.0690405	0	0	0.0243775	0	0.0652886	0.0719114
Patl1	0.0441396	0	0	0.025036	0.0594248	0	0.0671348
U6.43	0.34361	0.869742	1.00305	0.620856	0.526195	0.440997	0.888059
Stx3	0.124687	0.271019	0.54812	0.209301	0.241249	0.764674	0.672127
Mrpl16	0.634864	0.524641	0.53591	0.469703	1.69835	1.08836	0.670052
Gif	0.519899	0.112045	0	0	0.569061	0	0
Ms4a3	0.025763	0	0	0	0	0	0
ENSMAUG00000011331	0	0	0	0	0	0	0
Ms4a6a	0	0	0	0	0	0	0
Ms4a4a	0.00746766	0.262293	0.891714	0.0274415	0.379133	0.377576	0
Ms4a7	0	0	0	0	0	0	0
Ms4a5	0	0	0	0	0	0	0
Ms4a1	0	0	0.169627	0	0	0	0
Ms4a12	0	0	0	0	0	0	0
Ms4a8a	0	0	0	0	0	0	0
Ms4a15	0	0	0	0	0	0	0
ENSMAUG00000011644	0	0	0	0	0	0	0
Zp1	0	0	0	0	0	0	0
Prpf19	0.388786	0.477445	0.515321	0.574788	0.434902	0.787818	0.945312
Tmem109	0.741694	0	0.873177	0.548244	0.527727	1.28785	0.688646
Tmem132a	0.135066	0.0700808	0.259558	0.268902	0	0.9358	0
Slc15a3	0	0	0	0.214738	0	0	0
Cd6	0	0	0.0267	0	0	0	0
Cd5	0	0	0	0.0203205	0	0	0
Vps37c	0.103365	0.0560598	0.288812	0.280821	0	0.218775	0.239291
Pga5	0	0	0	0	0	0	0
Ddb1	0.38662	0.133141	1.13552	0.47087	0.775891	0.378508	0.502271
Tkfc	0.0318142	0.0456829	0	0.0498002	0.169423	0	0
Cyb561a3	0.20577	0.0312741	0.477027	0.129333	0	0.0865494	0.356957
Tmem138	0	0	0	0	0	0	0
Tmem216	0.033494	0.331835	0	0	0.104857	0	0.0906093
Cpsf7	0.0844015	0.137986	0.22449	0.407139	0.107186	1.92727	0.793836
Sdhaf2	0.829758	0.710152	1.33514	0.733499	1.82441	0.464278	1.36953
Dagla	0.00917968	0	0	0	0	0	0
Myrf	0.00742806	0	1.06942	0	0	0	1.65945
Tmem258	1.85803	5.58374	1.70845	3.73126	3.83701	1.98056	2.06217
Fen1	0.0410384	0	0	0.098886	0.392465	0	0.0452767
Fads1	0.332468	0.133321	0.235405	0.349437	0.606059	0.102553	0
Fads2	0.169618	0.199154	0.345491	0.182283	0	0.741785	0
Fads3	1.0014	0.709531	10.0602	0.917552	2.26952	0.746586	14.3058
Rab3il1	0	0	0	0.0340465	0	0	0
Fth1	63.274	124.248	127.195	53.7043	139.218	29.4998	64.0377
Incenp	0.00761702	0	0	0	0.203384	0	0
ENSMAUG00000012867	0	0	0.144849	0	0	0	0.631603
Tut1	0.0510414	0	0.231913	0.0843312	0	0.221942	0.136098
Mta2	0.226357	0.278174	0.0339254	0.241352	0	0.108774	0.128421
Eml3	0.0355298	0.0571269	0	0.0335843	0	0	0.176699
Rom1	0.0167268	0.0228414	0	0	0	0	0
Ganab	0.68129	0.125466	0.775392	1.03653	0	0.713851	1.01584
Ints5	0.326773	0.298558	0.36109	0.282298	1.35298	0.183019	0.679718
ENSMAUG00000002247	0.0444771	0	0	0.160977	0	0.206351	0.0439113
ENSMAUG00000013717	0	0	0	0	0	0.270259	0
Ubxn1	1.33662	2.12515	3.97315	1.25028	1.68265	2.12813	1.2895
Lrrn4cl	0	0	0	0	0	0	0
Bscl2	0.259353	0.0940497	0.437119	0.302316	0.123068	0.312578	0.251701
Gng3	0	0	0	0	0	0	0
Hnrnpul2	0.554686	0.28107	0.280921	0.859913	0.752811	0.413349	1.00937
Ttc9c	0.0140393	0	0.107819	0.0309639	0	0	0.107225
Zbtb3	0.0167006	0	0	0.0179853	0	0	0
Polr2g	0.00875195	0	0	0	0	0	0
Taf6l	0.12578	0	0	0.144553	0	0	0.319026
Tmem179b	1.26282	1.12244	0.916183	0.664892	1.52242	0.372436	0.775753
Tmem223	0.634623	0.85724	1.12948	0.561711	0.865562	0.410797	1.54078
Nxf1	0.353549	0.189575	0.189588	0.293307	0.247486	1.95919	0.807208
Stx5	0.595396	0.812829	0.464577	0.326007	0.78819	0.067097	0.733558
ENSMAUG00000001646	0.0640546	0	0	0.0976435	0	0.372035	0.132258
1700092M07Rik	0	0	0	0	0	0	0
Wdr74	0.460198	0.679846	0.695531	0.80088	0.0617467	0.221422	0.989358
SNORD22	0.1432	0.0983164	0.183863	0.164954	0.364431	0.120309	0.090471
SNORD29	0	0	0	0	0	0	0
ENSMAUG00000013043	0.125976	0	0.132422	0.249416	0.0706095	0	0.295895
ENSMAUG00000013060	0.0234998	0	0.178435	0.0290596	0	0.0652886	0.0614281
5S-rRNA.34	0.0175626	0	0	0	0	0	0
7SK.28	0.00736912	0	0	0	0	0	0
Slc22a6	0	0	0	0	0	0	0
ENSMAUG00000013367	0	0	0	0	0	0	0
Plaat3	0.282164	4.89668	14.6553	0.667694	1.40495	0.216333	3.50595
Atl3	0.0804419	0	0	0.0232779	0	0.0354563	0
Rtn3	0.671174	0.494288	0.911685	0.895824	0.546995	0.758922	1.72841
CUNH11orf84	0.0319907	0.143423	0	0.0528099	0	0.444861	0
ENSMAUG00000014179	0.19013	0.087128	0.305589	0.44033	0	0.438025	0.550226
ENSMAUG00000015638	0.0489919	0	0	0.163151	0	0.216333	0
Rcor2	0.0122655	0.0456829	0.0397867	0	0	0	0
Naa40	0.0147927	0	0	0	0	0	0
Cox8a	6.35396	11.6567	10.057	5.09187	12.0283	2.84164	7.12825
Otub1	0.78493	1.18425	1.79096	0.756232	0.885328	1.30091	1.99919
Macrod1	0.215208	0.0228414	0.0796483	0.0922115	0.599676	0.0892053	0.167396
Flrt1	0	0	0	0	0	0	0
Stip1	0.714745	0.742068	1.38241	1.25651	0.533777	2.931	1.42001
Fermt3	0	0.0373483	0.0267	0	0.126021	0.0779089	0
Trpt1	0.0589417	0.246999	0	0.0412829	0.123068	0.13513	0.329035
Vegfb	0.259496	0.265695	0.228166	0.0947476	0.327322	0.588298	0.322456
Fkbp2	2.04742	5.22826	2.85989	3.99417	2.22537	1.02892	2.11283
Bad	0.27533	0.283007	0.620326	0.215678	0.411396	0.294242	0.656309
Gpr137	0.0426445	0	0	0.0351673	0	0.289688	0.217799
Kcnk4	0.0216981	0.0228414	0	0	0	0.287819	0
Esrra	0.123938	0.0422917	0	0.355379	0	0.153566	0.152502
ENSMAUG00000004816	0.0181836	0	0.0154787	0	0	0	0
Trmt112	1.60141	2.88447	2.10687	1.81387	2.68616	0.56449	1.81593
Prdx5	1.0927	3.45085	1.16667	2.06223	2.53289	0.835569	0.574196
Ccdc88b	0	0	0	0	0	0	0
Rps6ka4	0.170869	0.33807	0.414585	0.175291	0.160168	0.577336	0.601178
Nrxn2	0	0	0	0	0	0	0
Rasgrp2	0.0406243	0	0.0969334	0.0271819	0	0	0
Pygm	0	0	0.103475	0.0154728	0	0.291182	0
Sf1	0.502482	0.38901	0.98605	0.661242	0	1.73265	1.2266
Map4k2	0.00875195	0	0	0.012389	0	0	0
Men1	0.196132	0.0456829	0.293357	0.0782606	0	0.303264	0.329962
Cdc42bpg	0.0421599	0	0	0.0287886	0	0.0354563	0.59138
U6.44	0.00969552	0	0	0	0	0	0.18046
Ehd1	0.17598	0.743087	1.46661	0.289985	0	0.170873	1.38683
Mir192	0	0	0	0	0	0	0
Atg2a	0.0958354	0	0.155862	0.160964	0	0.414202	0.388424
Ppp2r5b	0.0560083	0	0.303511	0.0804992	0	0	0.535184
Arl2	0.882995	0.814224	1.7653	0.965272	1.17373	0.208283	2.28967
Snx15	0.530667	0.489579	1.10042	0.654219	0.468312	0.38296	0.968918
Sac3d1	0.0397878	0	0.141479	0.1447	0.126021	0.165287	0.152818
Cdca5	0	0	0	0	0	0	0
ENSMAUG00000014415	0.314069	0.585573	0.44715	0.466941	0.781122	0.854796	0.918735
Tmem262	0	0	0	0	0	0	0
Vps51	0.339014	0.572267	0.383303	0.113144	0.578981	0.466077	0.789218
Tm7sf2	0.300945	0.215471	0.357254	0.574557	0.226329	0.164169	0.242274
Znhit2	0.085939	0.0228414	0.205694	0.279136	0.0717442	0	0.2616
Fau	26.5585	33.7255	24.979	18.1528	53.3548	11.326	15.047
Slc22a20	0	0	0	0	0	0	0
Pola2	0.0435495	0.0538992	0	0.0924081	0	0.437284	0.0467893
Cdc42ep2	0.00650745	0.266773	0	0	0	0	0
U6.45	0.00884941	0	0	0	0	0	0
Dpf2	0.521831	0.632225	0.81117	0.953405	0.30421	2.00317	1.39217
Tigd3	0	0	0	0	0	0	0
Slc25a45	0.015564	0.0228414	0.0731197	0	0	0	0
Frmd8	0.0242157	0.191421	0.105536	0.0687296	0	0	0.338136
ENSMAUG00000004374	0.224067	0	0.0797045	0.215174	0	2.3386	1.72001
ENSMAUG00000006500	0.444299	0.101613	0.417664	1.52294	0.0419872	1.80105	3.81741
ENSMAUG00000003837	0.228378	0	0.0154787	0.128083	0.175466	0.914588	0.658314
ENSMAUG00000004045	0.881907	0	0.596315	3.3992	0.291783	9.00431	3.82369
ENSMAUG00000004198	0.0633072	0	0	0.0433847	0	0.218775	0.122856
Scyl1	0.330116	0.34066	0.216421	0.287668	0.118181	0.414836	0.833007
Ltbp3	0.12295	0	0	0.15048	0.0706095	0.548452	0.0709743
Sssca1	0.315281	1.60826	0.574887	0.625316	0.132217	0.223975	0.799854
Fam89b	0.436886	0.670502	0.795827	0.307154	0.543408	0.195323	0.711774
ENSMAUG00000015267	0.094241	0.137086	0.0534	0.427918	0	0.447708	0.194371
Kcnk7	0	0	0	0	0	0	0
ENSMAUG00000015724	0.251685	0.0991901	0.351714	0.23888	0	0.299171	0.0544662
ENSMAUG00000014632	0.14744	0	0.146201	0.808668	0	0.601626	0.453054
Sipa1	0.0489311	0	0	0	0	0	0
ENSMAUG00000015428	0	0	0	0	0	0	0
Kat5	0.268672	0.278158	0.0609184	0.34455	0.364431	0.596901	0.930911
Rnaseh2c	0.254033	0.116109	0.470532	0.127849	0.179928	0.101112	0.411328
Ap5b1	0.0454636	0	0.0199261	0.0765377	0	0.579671	0.125853
ENSMAUG00000015615	0	0	0	0	0	0	0
Snx32	0.00850603	0	0	0	0	0	0
Mus81	0.11496	0	0.187776	0.0550476	0	0.0652886	0.0568014
Efemp2	0.277733	0.170184	0.769559	0.210105	0.171374	0.344531	0.512403
Ctsw	0	0	0.195516	0.141377	0	0	0.0589178
Fibp	0.801457	1.81692	2.24565	0.759606	1.0293	0.876055	1.19543
Ccdc85b	0.37857	0.321177	0.529505	0.279527	1.04242	1.87594	0.58999
Fosl1	0	0.0256122	0.0613211	0	0	0	0
ENSMAUG00000015524	0	0	0	0	0	0	0
ENSMAUG00000015494	0.0065847	0	0	0	0	0	0
ENSMAUG00000015792	0	0	0	0.0733999	0	0	0
Sart1	0.293658	0.0571269	0.185157	0.320772	0.0569061	0.407422	0.349229
Eif1ad	0.113005	0.164661	0.0749827	0.194842	0.318878	0.465189	0.211059
Banf1	2.67603	4.55314	6.95318	2.96906	3.36551	1.47237	5.47078
Cst6	2.03856	1.08063	1.97353	0.669338	2.24758	0.391953	2.03668
Catsper1	0.00878544	0	0	0	0	0	0
Sf3b2	0.665308	0.611929	1.22524	0.756918	0.588041	1.15667	0.958265
Pacs1	0.109085	0	0	0.0735402	0	0	0.0618024
ENSMAUG00000001815	0.00850603	0	0	0	0	0	0
Klc2	0.176668	0.516337	0.425774	0.151323	0.0617467	0.067097	0.501345
Cnih2	0	0	0	0	0.139291	0	0
Yif1a	0.790816	1.27932	0.786548	1.33837	1.3771	0	1.72027
Tmem151a	0.00715414	0	0	0	0	0	0
Cd248	0	0	0	0	0	0	0
Rin1	0	0	0.139844	0.201749	0	0.067097	0
Brms1	0.443575	0.323051	1.009	0.471777	0.62561	0.540236	0.524489
B4gat1	0.0865145	0.185117	0.0985416	0.0764006	0	0	0.353145
Peli3	0.00696307	0	0	0	0	0	0
Dpp3	0.340967	0.2179	0.798219	0.296503	0	0.389913	0.987789
ENSMAUG00000016210	0.00613409	0	0	0	0	0	0
ENSMAUG00000015709	0.0630546	0	0.0796483	0.186331	0	0	0.257006
Actn3	0	0	0	0	0	0	0
Ctsf	0.119905	0.517077	0.415031	0.339031	0	0.0354563	0.889101
Ccs	0.444209	0.382582	0.985261	0.177795	0.460236	0.20521	1.4488
Rbm14	0.323462	0.241397	0.281743	0.525089	0.188965	0.875128	0.300553
Rbm4b	0.100181	0	0.0309574	0.137483	0	0.119077	0.151049
Rce1	0.234896	0.068518	0.189495	0.364033	0.277285	0.22019	0.962711
Pc	0.0346841	0	0.063008	0.153313	0	0.222231	0
Lrfn4	0.0524077	0.0194208	0.0575328	0.0723768	0	0.200827	0.0453046
U6.47	0	0	0	0	0	0	0
Syt12	0	0	0	0.0574482	0	0.0865494	0
Rhod	0.332278	0.751743	0.267463	0.249503	1.30645	0.155766	0.806303
ENSMAUG00000018328	0	0	0	0.0469479	0	0.135682	0.109786
ENSMAUG00000016356	0.0419821	0	0.0267	0.0748509	0	0.101112	0.172845
Grk2	0.0907592	0.0412134	0	0.24062	0.448659	0.0779089	0.168585
Ankrd13d	0	0	0	0	0	0	0.0856986
Ssh3	0.150399	0.0127035	0.680451	0.30045	0.399654	0.762158	0.480382
ENSMAUG00000016004	1.07442	0.575742	1.4159	0.409357	1.71018	0.440137	2.44177
Clcf1	0	0	0.063008	0.141794	0	0	0
Rad9a	0.0221266	0	0.0421787	0.245711	0.296138	0.3717	0.224106
Ppp1ca	2.20347	2.59171	3.01406	2.01672	3.40038	1.50321	3.18406
Tbc1d10c	0	0.0228414	0.134519	0.0282753	0.0569061	0	0
Carns1	0.0383418	0	0.0806335	0	0	0	0.0508678
Rps6kb2	0.136669	0.0645761	0.0648828	0.0860551	0	0.279378	0.461835
Ptprcap	0.00710616	0.242172	1.52564	0.198344	0.379133	0	0.0671195
Coro1b	0.546994	1.33301	1.44663	0.684975	1.77955	1.13774	0.726573
Cabp4	0	0	0	0	0	0	0
Tmem134	0.398533	0.819747	0.601422	0.236196	1.05615	0	0.510961
Aip	0.2515	0.448686	0.491573	0.416757	0.139291	0.170873	1.28836
Pitpnm1	0	0	0.0267	0.0838597	0	0.0861326	0.0909455
Cdk2ap2	1.42654	2.19584	2.17118	1.52722	1.74769	0.488169	2.91517
Gstp1	16.6081	15.333	26.6974	9.23213	24.6765	5.70758	27.2764
ENSMAUG00000017366	0.0410112	0	0	0.0646355	0	0	0.121311
Doc2g	0	0	0	0	0	0	0
Nudt8	0.798811	1.2087	0.668316	0.551023	0.132356	0.288911	0.647061
Tbx10	0	0	0	0	0	0	0
Acy3	0.156034	0	0	0.11753	0.591551	0.151838	0.141282
Aldh3b2	0	0	0	0	0	0	0
Unc93b1	0.203405	0.393845	0.297339	0.500748	0.891386	0.754645	0.728146
Aldh3b1	0.0947091	0.327973	0.737222	0.012389	0	0.251547	0.344214
Ndufs8	1.77463	2.36353	2.74874	1.50156	3.11001	0.687942	3.48086
Chka	0.0319593	0	0.146619	0.0128002	0	0	0.0709743
Kmt5b	0.354182	0.0228414	0.661904	0.604717	0	0.766125	0.320717
1810055G02Rik	0.0668794	0.0900659	1.00568	0.319254	0.0594248	0.0862604	2.00674
Lrp5	0.160908	0	0.0462082	0.185654	0	0.753137	0.201707
Ppp6r3	0.236677	0.297958	0.405103	0.204392	0.169745	0.740351	0.270132
Gal	0.0169507	0	0	0.0685194	0	0	0
Cpt1a	0	0	0	0.0599556	0	0	0
7SK.29	0	0	0	0	0	0	0
SNORA70.1	0	0	0	0	0	0	0
Mrpl21	0.498291	0.864715	0.528294	0.575848	1.54886	0.789621	1.32335
Ighmbp2	0.0617384	0	0.0503839	0.112564	0	0.165287	0.171203
Mrgprf	0	0	0.0613211	0	0	0	0
Tpcn2	0.249962	0	0.0907574	0.484844	0	1.76828	0.367317
ENSMAUG00000001942	0.65948	0.649551	0.709855	0.363093	1.4179	1.06611	0.593499
Ccnd1	2.95124	2.59266	0.1536	3.73086	1.96875	3.30108	0.105339
LTO1	0.0858813	0.593178	0.34666	0.102438	0.0717442	0.196986	0.489238
Ano1	0.288433	0	0.319166	0.334789	0	0.979972	2.37739
Fadd	0.0170239	0.0506949	0	0	0	0.0862604	0
Ppfia1	0.156031	0.0166667	0.36065	0.176621	0	0.0922438	0.226021
Cttn	0.269107	0.211082	0.682631	0.419876	0	0.124662	1.05395
Dhcr7	0.670055	0.278224	0.218279	0.649699	0.416694	0.0354563	0.287224
Nadsyn1	0.0447477	0	0.113753	0.135701	0	0.182542	0
Osbpl5	0.0241771	0	0.498531	0.0370047	0	0.230575	0.424982
ENSMAUG00000017790	0	0.0256122	0	0	0	0.119077	0
ENSMAUG00000020091	0	0	0.103475	0	0	0.256878	0
Cars	0.190208	0.0166667	0.193851	0.249184	0.0704702	0.826436	0.270159
Nap1l4	0.364382	0.0443918	0.176039	0.250876	0.0617467	0.34839	0.774362
Phlda2	0	0.149509	0.0613211	0.0181594	0	0.54397	0
Slc22a18	0.179038	0.0700864	0.236383	0.20081	0	0.147562	0.205747
Cdkn1c	0.0166256	0.0685243	0	0.193312	0.144827	0	0
Kcnq1	0.169645	0.0229475	0	0.224153	0.0706095	0.178411	0
Gm27539	0	0	0	0.0147957	0	0.217003	0
Tssc4	0.224887	0.17035	0.243522	0.510441	0.0717442	0.665838	0.426646
Cd81	3.65805	2.89663	7.04248	2.57561	2.28436	1.98728	8.43341
Tspan32	0	0	0	0	0	0	0
ENSMAUG00000001826	0.811456	1.34562	0.642483	0.635876	1.10408	0.525657	0.109074
Ascl2	0.160268	0	0	0.0824575	0.339468	0.276197	0
Mrpl23	1.75168	3.57723	2.17805	1.84629	3.79199	1.07778	2.56522
Tnnt3	0	0	0	0	0	0	0
Lsp1	0.100475	0	0.463578	0.251552	0.144827	0	0.0467893
Tnni2	0	0.436598	0	0	0	0	0
Ctsd	6.26953	3.74294	7.50717	8.36005	1.50466	4.18805	12.6108
Ifitm10	0	0	0	0	0	0	0
Dusp8	0.0167754	0	0.247614	0.0130301	0	1.85442	0.290731
Mob2	0.371965	0.125943	0.359694	0.383437	0.0594248	0.135682	0.54975
Brsk2	0	0	0	0	0	0	0
Tollip	0.691219	0.522265	0.370311	0.765894	0.544336	0.801568	0.401499
ENSMAUG00000019163	0	0	0	0	0	0	0
Ap2a2	0.212952	0.111684	1.94019	0.37222	0.160168	0.461106	1.33486
Chid1	0.423687	0.751497	0.918023	0.642702	0.279207	0.388893	0.449912
Tspan4	0.13178	0.176198	0.200249	0.176136	0.270973	0	0.406399
Polr2l	2.45752	3.29612	6.67082	2.47518	3.20641	1.89726	4.15471
Cd151	0.735257	0.627113	4.59914	0.885508	0.928987	0	5.68755
Cracr2b	0.365668	0	0.477843	0.148387	0.168008	0.542309	1.31988
Pnpla2	2.7655	0.251769	4.02366	1.33454	1.13031	2.46273	6.33212
Rplp2	18.8565	22.7153	19.3454	12.7927	26.0134	10.6763	12.6764
ENSMAUG00000007497	0.115718	0.0702446	0	0.0491766	0	0	0.194014
Pidd1	0.006811	0	0	0	0	0.0861326	0
Slc25a22	0.0304306	0	0.35645	0.0147957	0.0704702	0.419024	0
Cend1	0	0	0	0	0	0	0
Taldo1	1.15316	1.69185	1.61376	1.3958	2.22478	1.35124	1.79901
Tmem80	0.107334	0.129084	0.128015	0.069761	0.535551	0.0652886	0
Deaf1	0.159411	0	0	0.217334	0	0.0862604	0.165058
Drd4	0	0	0.0971855	0	0	0	0
Sct	0	0.0341461	0	0	0	0	0
Cdhr5	0	0	0	0	0	0	0
Irf7	0.310176	3.19792	5.13843	3.95334	0.267723	2.36835	1.3715
Phrf1	0.14491	0.0194208	0.206197	0.214809	0	0.587541	0.663687
Mir210	0	0	0	0	0	0	0.0968302
ENSMAUG00000003510	0.635577	0.421991	1.82472	0.419507	0.775343	0.457021	1.41378
Lmntd2	0	0	0	0	0	0	0
Hras	0.420498	1.05274	3.34282	0.654329	0.931521	0.647698	1.84029
Rnh1	0.435941	1.48989	1.90663	0.906263	0.0704702	0.641336	1.34215
Ptdss2	0.135024	0.0679334	0	0.206156	0	0.147562	0.51288
Ano9	0.0297859	0	0	0.025036	0	0	0
Sigirr	0.545859	0.286782	1.29504	0.540882	0.307139	0.639415	0.974916
Pkp3	0.148595	0.151036	0.52107	0.154794	0	0	0.633379
Ifitm2	0.863567	42.0553	2.87675	21.6291	1.99741	2.18061	0.24979
ENSMAUG00000020100	0.359892	3.44053	0.433364	0.0304073	0.392465	0.0779089	0.218175
Ifitm5	0	0	0	0	0	0	0
Pgghg	0.0154023	0	0.171265	0.0907327	0	0.147562	0
Nlrp6	0	0	0	0	0	0	0
Cox8b	0	0	0	0	0	0	0
ENSMAUG00000001436	0.513625	1.18946	1.86883	1.16257	1.44669	0.248675	1.29899
Sirt3	0.0325291	0.203968	0	0.0127981	0	0.407602	0.294783
Ric8a	0.277447	0.107319	0.973485	0.363751	0.118495	0.439421	0.736955
Bet1l	0.661102	0.683947	0.678331	0.66872	0.658873	0.778235	0.611199
Scgb1c1	3.15213	2.81066	0	1.83352	4.64797	1.32386	0
Urah	0.0608886	0.154981	0	0	0.526759	0	0
CYP2E1	1.0087	0	0	1.01444	0.540112	1.87546	0
Sprn	0	0	0	0	0	0	0
Mtg1	0.275775	0.0549952	0.0154787	0.213064	0.222104	0.0652886	0.450032
Paox	0.158511	0.200558	0.0503839	0.0715751	0.0617467	0.336509	0.159229
Echs1	2.25144	2.76683	1.61513	2.86138	3.83806	0.900519	1.43977
Fuom	0.0683193	0.347503	0.0554256	0.135317	0	0	0.087146
Caly	0	0	0	0	0	0	0
Znf511	0.338604	0.905345	0.454665	0.283355	0.152235	0.165287	0.815849
Tubgcp2	0.240475	0.262104	0.140819	0.187585	0.362704	0.0354563	0.339018
Adam8	0	0.0456829	0	0	0	0	0
Inpp5a	0	0	0	0	0	0	0
Pwwp2b	0.104023	0	0.36553	0.151617	0	0.422833	0.352405
Stk32c	0	0	0	0	0	0	0
Jakmip3	0	0	0	0	0	0	0
Ppp2r2d	0.122238	0.153715	0	0.234059	0.212685	0.189022	0.176984
Mapk1ip1	0.0388166	0	0	0.0323189	0	0	0
Glrx3	0.798025	1.35534	2.82948	0.631784	0.93369	0.495095	2.18493
9430038I01Rik	0.212574	0.443839	0.203913	0.242981	0.478168	0	0.228288
Mgmt	0.0849154	0	0.0339254	0.0268662	0	0.119077	0
Mki67	0	0.101693	0	0	0	0	0.0465597
Ptpre	0	0	0.74587	0	0	0	0.96609
Clrn3	0	0	0	0	0	0	0
ENSMAUG00000003941	0.0285434	0	0	0.0578212	0	0.0354563	0
Adam12	0	0	0	0	0	0	0
Dhx32	0	0	0	0	0.169423	0	0.125853
Bccip	0.0158414	0	0.0695207	0.0291375	0.18203	0	0.112296
Uros	0.105073	0.191421	0.0154787	0.222012	0	0.154534	0.0891302
Edrf1	0.158579	0	0	0.248554	0.0569061	0.246056	0.180478
ENSMAUG00000001848	0	0	0	0.114384	0	0	0
ENSMAUG00000004260	0	0	0	0.00982352	0	0	0
Zranb1	0.0825212	0	0	0.029954	0.277285	0.314778	0.197357
Abraxas2	0.235174	0.201013	0.652903	0.390919	0.0617467	0.168209	1.31394
Eef1akmt2	0.252776	0.681038	0.281448	0.260178	0.230952	0.25246	0.711767
Fam53b	0.188935	0	0.139844	0.078938	0.169423	0.443852	0.305884
Lhpp	0.0641321	0	0.0199261	0.0286242	0	0	0
Oat	1.13816	2.54165	0.730316	2.47009	1.22529	1.55045	0.808401
ENSMAUG00000004967	0	0	0	0	0	0	0
Chst15	0	0	0.0267	0	0	0	0
Cpxm2	0.015564	0	0	0	0	0	0
Hmx2	0	0	0	0	0	0	0
Hmx3	0	0	0	0	0	0	0
Acadsb	0.104451	0.0871684	0	0.143761	0	0	0
Ikzf5	0.144167	0.242872	0.263264	0.277781	0	0.0861326	0.585832
Pstk	0.0492372	0.0951867	0	0.073766	0.148351	0.278879	0.113695
CUNH10orf88	0.102828	0.175436	0.0492708	0.0832574	0	0.11811	0.0614281
Htra1	0.0209601	0	1.31413	0	0	0.170873	4.68271
Plekha1	0.0939081	0.0166667	0.19563	0.0693979	0	0.11811	0.795149
Btbd16	0	0	0	0	0	0	0
ENSMAUG00000005429	0.296921	0	0.313068	0.123218	0	0.506772	0.442543
Nsmce4a	0.449237	0.898372	0.883497	0.412274	1.06943	0.0354563	1.07187
Gm27884	0	0	0	0	0	0	0
Ate1	0.122841	0.0900683	0.121755	0.109124	0	0.702635	0.61101
Fgfr2	0.452564	0.386669	0	0.55521	0.354584	1.94526	0.132909
Wdr11	0.0621169	0	0.255075	0.0954384	0	0.830611	0.183106
ENSMAUG00000006177	0.221423	0.1722	0.0462082	0.543418	0	0.787681	0.443873
ENSMAUG00000005483	0	0	0	0	0	0	0
ENSMAUG00000010608	0.0444587	0	0	0.0436215	0	0	0
U6.54	0	0	0	0	0	0	0
Inpp5f	0.0301936	0	0.103446	0	0.710348	0	0.7707
Bag3	0.189184	0.146958	0.350189	0.317586	0.152235	0.996406	0.337814
ENSMAUG00000008932	0.0553728	0.118279	0.0199261	0.0837706	0.415282	0.108774	0.146593
Rgs10	0.0143386	0	0	0.0155951	0.126021	0	0
CUNH16orf58	0.0472083	0.0341461	0.510598	0.158284	0	0.28426	0.218797
Tgfb1i1	0	0.018372	0.234965	0	0	0.170873	0.558966
Armc5	0.245834	0.0148627	0	0.134158	0	0.470111	0.087146
Cox6a2	0	0.0941703	0	0.0243775	0	0	0
Itgad	0	0	0	0.0181658	0	0	0
RNaseP-nuc	0	0	0	0	0	0	0
Itgax	0	0	0	0	0	0	0
Itgam	0	0	0.0875473	0	0	0	0
Trim72	0	0	0	0	0	0	0
Pycard	0.0662832	0.817438	0.871251	0.21231	1.08554	0.775939	0.122091
Fus	1.1041	1.03355	0.991878	2.14287	1.29011	1.85897	1.53061
Prss36	0.0167208	0	0	0	0	0.0709127	0
Kat8	0.27254	0.0917191	0.475241	0.117445	0.314249	0.121717	0.524458
Bckdk	0.240482	0.125615	0.334337	0.266486	0.428825	0	0.331178
Zfp646	0.0232008	0	0	0.0695963	0	0.206351	0.0614281
Zfp668	0.0317406	0	0	0	0	0.170873	0
ENSMAUG00000007034	0	0	0	0	0	0	0.0671195
Stx4	0.495868	0.571244	0.693851	1.00588	0.801032	0.178215	0.722325
Stx1b	0	0	0	0	0	0	0
Hsd3b7	0.123425	0.025407	0.186866	0.299552	0	0.271998	0.154237
Setd1a	0.101499	0.0229475	0.0661343	0.1296	0	0	0.339485
Orai3	0.200345	0.312396	0.695923	0.239121	0.107186	0.83965	0.419707
Fbxl19	0	0	0.0613211	0.0823379	0	0	0
Bcl7c	0.402947	0.938507	1.00741	0.567623	0.58666	0.430051	0.668243
ENSMAUG00000010270	0.0542988	0	0	0.0654942	0	0	0.0681617
Rnf40	0.111359	0.0422622	0.128015	0.158098	0	0.313984	0.249628
Ccdc189	0.0346199	0.0148627	0	0.0506532	0.392465	0	0
ENSMAUG00000009091	0.0878125	0.0443449	0	0.323684	0	0.216333	0
Tmem265	0.044041	0.0384769	0	0.096321	0	0.0652886	0.437586
ENSMAUG00000009140	0.135012	0	0.394957	0.154084	0	0.730816	0.223261
ENSMAUG00000010180	0.0243608	0.0228414	0.0339254	0	0	0.0354563	0
U1.13	0	0	0	0.0132855	0	0	0
Fbrs	0.133878	0.146234	0.661738	0.216779	0	0.906889	0.265525
ENSMAUG00000006974	0	0	0	0	0	0	0
Prr14	0.192334	0.22232	0.657741	0.108704	0.203384	0.316329	0.424928
Znf688	0.0685315	0	0	0.197356	0	0	0.394001
Znf768	0.106344	0.151925	0	0.0687173	0.485248	0.216333	0.223506
Itgal	0.0723429	0	0.0962207	0.0711914	0	0.424942	0
ENSMAUG00000009536	0.363128	0.111219	0.466062	0.189396	0.0704702	0	0.328515
Zfp771	0.5778	0.398629	0.316069	0.208268	0.123493	0.49586	0.40762
Znf48	0.0554553	0.0166667	0	0.0715449	0	0	0.107225
2001-09-01	0.309589	0	2.02713	0.230367	0.0704702	0	1.52555
Mylpf	0.0188993	0	0	0	0	0	0
Tbc1d10b	0.126936	0.018372	0.0154787	0.167769	0	0.486121	0.0896741
Cd2bp2	0.280229	0.0127035	0.215555	0.251415	0.205491	1.15769	0.273974
5S-rRNA.39	0	0	0	0	0	0	0
Spn	0	0	0	0.0282753	0	0	0
Qprt	0	0	0	0	0	0	0
CUNH16orf54	0	0	0.0606254	0.012389	0	0	0
Kif22	0	0.0373483	0	0	0	0	0
Maz	0.0943809	0.0614244	0.429525	0.230738	0	0.663175	0.348302
ENSMAUG00000009171	0	0	0	0.00982352	0	0	0.0589178
ENSMAUG00000009518	0.306335	0.495454	0.393886	0.196952	0.123493	0.287819	0.681221
Mvp	0.27913	0.20212	2.24295	1.26495	0.132217	0.582147	2.27223
Cdipt	0.295794	0.188876	0.588967	0.5323	0.171374	0.0862604	1.54265
Cdiptos	0	0	0	0.012974	0	0	0
Sez6l2	0	0	0	0	0	0	0
ENSMAUG00000010959	0	0	0	0	0	0	0
Kctd13	0.0604494	0.110495	0	0.0481465	0	0	0.331291
Tmem219	0.358059	0.25971	1.17254	0.337155	0.485248	0.593749	0.62462
Taok2	0.127825	0	0.157482	0.628238	0.107186	0.194076	0.506381
Hirip3	0.365484	0.0726306	0.69301	0.398543	0.118181	0.312578	0.363357
Ino80e	0.161081	0.0705858	0.333577	0.108794	0	0.119077	0.737817
Doc2a	0	0	0	0	0	0	0
Fam57b	0	0	0	0	0	0	0
Aldoa.1	2.29838	3.85502	5.0215	2.35473	2.18741	1.2083	5.07299
Ppp4c	0.790572	0.830654	1.41428	0.789836	1.23759	0.742999	1.08293
Tbx6	0	0	0	0	0	0.11811	0.0568014
Ypel3	1.72196	0.595689	3.64811	0.306645	1.86941	1.81466	2.17016
Gdpd3	0	0	0	0	0	0	0
Mapk3	0.479747	0.0736159	0.820478	0.302765	0.422155	0.0865494	0.787377
Coro1a	0.0560431	0.758492	1.83987	0.150114	1.20035	0.97055	0.192923
Bola2b	0.442321	0.826826	1.21474	0.549276	0.205491	0.784124	0.815078
Slx1a	0.151758	0.116069	0.257586	0.217157	0	0	0.259336
Sult1a1	0.932894	0.924325	0	0.405082	1.84189	0.73998	0
Sgf29	0.383476	0.307727	0.510084	0.102205	0	0.276197	0.454705
Nupr1	2.40158	1.06499	0.0154787	1.37551	4.35458	4.138	0.107225
Cln3	0.15386	0.0312393	0	0.149964	0.0704702	1.22841	0.282772
Eif3c	1.27401	0.988311	2.93982	1.65795	1.3575	1.9519	1.97265
Atxn2l	0.317057	0	0.285339	0.331654	0	1.59956	1.58794
Tufm	0.303625	0.661529	0.586701	0.3905	0.870882	0.48993	0.633241
Sh2b1	0.180494	0.168321	0.215027	0.34115	0.0617467	0.905669	0.35783
Atp2a1	0.0539158	0	0.452435	0.136572	0	0.781673	0.617986
Rabep2	0	0	0.091617	0.0342073	0	0	0
Nfatc2ip	0.0639579	0.0166667	0	0.0412452	0.169423	0	0.193704
Spns1	0.680063	0.55506	1.18852	0.871898	0.47909	0.445276	2.97984
Lat	0	0	0.0510824	0.0222901	0	0	0
Sbk1	0.0139527	0.0228414	0.147898	0.0290624	0	0	0
Xpo6	0.154195	0.0229475	0.13078	0.124055	0	0.432961	0.0467893
D430042O09Rik	0.0245706	0	0.0154787	0	0	0	0
ENSMAUG00000011929	0	0	0	0	0	0	0
Il21r	0	0	0	0.0565507	0	0	0
ENSMAUG00000011918	0	0	0	0.0181594	0	0	0
Nsmce1	0.433796	0.915155	0.323329	0.546431	0.456374	0.496751	0.101026
Kdm8	0.0708591	0	0	0.0606882	0	0.620728	0.221834
Lcmt1	0.228001	0.195285	1.00163	0.209871	0.185048	0	0.340715
Arhgap17	0.0404742	0	0.0199261	0.439034	0	0.318573	0.108362
Tnrc6a	0.158199	0.165316	0	0.3764	0	0.616797	0.30551
ENSMAUG00000012841	0.223569	0.0341461	0.0634027	0.329491	0	0.599547	0.354287
ENSMAUG00000002023	0	0	0	0	0.404924	0	0
Prkcb	0	0	0.0339254	0	0	0	0
ENSMAUG00000002459	0	0	0	0	0	0	0
Chp2	0.00752409	0	0	0	0	0	0
Plk1	0.0837244	0.052211	0.737903	0.0797058	0	0	0.980491
Dctn5	0.115852	0.0642162	0.634743	0.154109	0.214907	0.602874	0.335993
5S-rRNA.40	0	0	0	0	0	0	0
ENSMAUG00000013320	0	0	0	0.065598	0	0.13513	0
ENSMAUG00000013287	0.34893	0.558832	0.224675	0.469216	0.113812	0.154494	0.797803
Ears2	0.10477	0.23404	0	0.18391	0	0.067097	0.451412
5-8S-rRNA	0	0	0	0	0	0.628536	0
Gga2	0.0466381	0	0.101776	0	0	0	0
Cog7	0.6475	0.269115	0.499431	0.476189	0.509781	0.685651	0.509118
Scnn1b	0.626608	0.315866	3.18985	0.466691	0.104857	0.241159	4.99797
Scnn1g	0.435494	0.056769	2.19563	0.522957	0	0.355845	5.63214
Usp31	0	0	0	0	0	0	0
Otoa	0	0	0	0	0	0	0
U6.56	0	0	0	0	0	0	0
Mettl9	0.736982	0.35532	0.694782	0.522253	0.0419872	1.12698	0.568425
Igsf6	0	0	0.390613	0.0508246	0	0.0915223	0.123936
Cdr2	0.0747364	0	0.175132	0.0507001	0	0.276197	0.410854
Polr3e	0.142679	0.276804	0	0.127236	0	0.275175	0.151701
Eef2k	0.0377948	0.173493	0	0.026151	0	0.0779089	0
CUNH16orf52	0.166906	0.152849	0	0.0511059	0	0.114352	0.270946
ENSMAUG00000002128	0.118348	0.332586	0	0.22522	0.392465	0	0.104805
Pdzd9	0	0	0	0.0154728	0	0	0
Uqcrc2	0.882043	1.47391	0.979984	1.03411	1.39095	0.0779089	1.92721
ENSMAUG00000014073	0	0	0	0	0	0	0.0542052
ENSMAUG00000013112	0.0235046	0	0	0	0	0.101112	0
Abca14	0	0	0	0	0	0	0
Crym	0.325744	0.343184	0	0.186366	1.00046	0.539609	0
Tmem159	3.7186	1.96209	0.497224	1.48977	5.06217	1.03801	0.819294
Lyrm1	0.219407	0.187692	0.188935	0.16917	0.241844	0	0.224307
Dcun1d3	0.137847	0	0	0.0434621	0	0.358547	0.108362
Eri2	0	0	0	0	0	0.145456	0
Acsm3	0.149637	0.0746965	0	0.0132057	0	0.273448	0
Thumpd1	0.0584001	0.0228414	0	0.0686264	0	0	0.0901567
Acsm4	0	0	0	0	0	0	0
Acsm5	0.0393145	0	0	0.0707978	0	0.0779089	0
Rab4a	0.217652	0.311792	0.326844	0.137224	0.241844	0	0.272456
Ccsap	0.0211889	0	0.0695207	0.0128002	0	0	0.234212
Acta1	0.0809702	0.21936	0.937585	0.100143	0.0777412	0.851886	0.0544662
Nup133	0.211087	0	0.155323	0.211155	0	0	0.253419
Abcb10	0.12304	0	0	0.101377	0	0	0.169878
ENSMAUG00000001202	0.150917	0.121776	0.25115	0.130714	0	0	0.0544662
Urb2	0.00936271	0	0	0	0	0	0
Galnt2	0.104625	0.0338572	0.209818	0.165484	0	0.178479	0.198095
Pgbd5	0	0	0	0	0	0	0
ENSMAUG00000018065	0.0262074	0	0	0	0	0	0
Agt	0	0	0	0	0	0	0
CUNH1orf198	0.305873	0.0920514	0.714718	0.418535	0.184927	0.569863	0.79384
Ttc13	0.0518148	0.0166667	0.0543852	0.108591	0	0.582409	0.0961724
Arv1	0.170532	0.536513	0	0.218783	0.123068	0.354916	0.33364
Fam89a	0	0	0	0	0	0	0.0614281
2810004N23Rik	0.358704	0.584003	1.2016	0.653279	0.354412	0.842713	0.699327
Gnpat	0.190049	0.223399	0.350188	0.106528	0.364431	0.390487	0
ENSMAUG00000021375	0.033838	0	0	0.110204	0	0	0.0544662
Sprtn	0.0965362	0.0373483	0	0.20151	0	0.41956	0
ENSMAUG00000019756	0.141555	0.373876	0.478996	0.369756	0.259551	1.18493	0.591552
Tsnax	0.0530744	0	0.0510824	0	0	0.793092	0.117695
Disc1	0	0	0	0	0	0	0
Sipa1l2	0	0	0	0.0243775	0	0.218775	0
Ntpcr	0.130812	0	0.237675	0.0550688	0.171374	0.0865494	0.111762
Map3k21	0.0469543	0	0	0.0318278	0	0.218775	0
Kcnk1	0.253765	0.415048	0.538711	0.585954	0.486271	0.196986	1.05773
Coa6	0.430088	0.551311	1.12113	0.52245	1.24982	0.204571	0.866496
Tarbp1	0.00752409	0.0632783	0.215638	0.0599556	0	0	0
Irf2bp2	0.214509	0	0.168816	0.0429893	0	0.531587	0.247281
ENSMAUG00000021243	2.77224	2.58645	2.26143	1.95442	3.79768	2.3175	2.48919
ENSMAUG00000004052	0	0	0	0.0442087	0	0	0
ENSMAUG00000003060	0	0	0	0	0	0.0865494	0.122091
Tmem87a	0.0915257	0	0	0.0757308	0	0.0354563	0.291745
Vps39	0.119106	0	0.396886	0.37218	0.142214	1.18395	0.133714
Pla2g4f	0.0865082	0	0	0.415644	0	0.218775	0.0586476
Ehd4	0.277598	0.487527	0.736658	0.25689	0	0	0.172412
Jmjd7	0.279686	0	0.133298	0.131563	0	0.154534	0.21109
ENSMAUG00000018864	0	0	0	0.0128002	0	0	0
Mga	0.520572	0.101613	0.127361	0.538831	0.112457	0.991433	0.139112
Tyro3	0.0554006	0	0	0.168829	0	0.535731	0.0503368
Rpap1	0.134277	0	0	0	0	0.512038	0
Rtf1	0.594637	0.293816	0.720608	0.523382	1.2137	0.889323	0.694769
Ndufaf1	0.236314	0.394102	0.063008	0.0854348	0.164282	0	0.280084
Nusap1	0	0	0	0	0	0	0
Oip5	0	0	0	0	0	0	0
Chp1	1.30072	1.17146	1.28219	1.91358	1.41022	0.694862	1.40169
Exd1	0.00970919	0	0	0.012389	0	0	0
Ino80	0.0797094	0.103745	0.384107	0.458111	0	0.451912	0.335395
Chac1	0.0299939	0.0560598	0.183036	0.0900342	0.133491	0.13513	0
Dll4	0.024913	0	0	0	0.259551	0.0694411	0
Vps18	0.0473856	0.0166667	0.342584	0.0891112	0	0.216333	0.299879
Rhov	0.0173266	0	0	0	0	0.0502937	0
Spint1	0.888669	0.105056	2.66466	0.496112	0.301779	0.259258	3.20683
Zfyve19	0.0343008	0.0632783	0	0.0181658	0	0.164042	0.152037
Dnajc17	0.211032	0.275619	0.906456	0.178305	0.0594248	0.40157	0.760964
CUNH15orf62	0	0	0	0.0662974	0	0	0
Gchfr	0	0	0	0	0	0	0
Rmdn3	0.131189	0.0803122	0.0466261	0.175093	0.130034	0.894357	0.431469
Rad51	0	0	0	0	0	0	0
ENSMAUG00000020331	0	0	0	0	0	0	0
U6.58	0	0	0	0	0	0	0
Rpusd2	0	0	0.166495	0	0	0	0.0465597
CUNH15orf57	0.263272	0.475882	0.554391	0.117278	0.492194	0	0.71928
ENSMAUG00000001760	0.0308454	0	0	0.0147957	0	0.0354563	0.0503368
Bahd1	0.111404	0	0.100353	0.0493623	0	0.184366	0.316599
Ivd	0.0460812	0	0	0.0675315	0	0	0.474363
Knstrn	0	0	0	0	0	0	0
ENSMAUG00000020452	0.0456909	0	0.597469	0	0	0	1.23717
Ccdc9b	0	0	0	0	0	0	0
Inafm2	0	0	0	0	0	0	0
Plcb2	0	0	0	0	0	0	0
Bub1b	0	0.0312393	0	0	0	0	0
ENSMAUG00000001525	0	0	0	0	0	0	0
Bmf	0	0	0	0	0	0	0
Srp14	0.749246	0.891462	1.33656	0.890956	1.08939	0.0251469	1.89056
Eif2ak4	0.117069	0	0	0.298618	0	0.216333	0.233678
Gpr176	0.0205635	0	0	0	0	0.0251469	0
Fsip1	0	0	0	0	0	0	0
Thbs1	0.22084	0.771264	4.05018	5.12172	0	13.1942	2.37588
Rasgrp1	0.0097149	0	0	0	0	0	0
Fam98b	0.122047	0.118592	0.091617	0.142034	0	0.0915223	0.353413
Mir674	0	0	0	0	0	0	0
Spred1	0.557465	0	0.147128	0.604369	0	0.969481	0.656673
Meis2	0	0	0	0	0	0	0
CUNH15orf41	0.0177475	0	0	0	0	0	0
Dph6	0	0	0	0.027596	0	0.711706	0.123936
Zfp770	0.084299	0	0.187551	0.104992	0	0	0.218554
Aqr	0.1532	0	0	0.221381	0	0	0.332154
Actc1	0	0	0	0	0	0	0
Arhgap11a	0.0553229	0.0373483	0.276045	0.0243775	0.392465	0.165287	0
Scg5	0	0	0	0	0	0	0
Fmn1	0.0462029	0	0	0.0222901	0	0.78016	0.291301
Aven	0.0295427	0	0	0.026151	0	0	0
ENSMAUG00000002357	0	0	0	0	0	0	0
Emc7	0.842241	1.18604	1.90379	0.653009	1.24196	0.326863	2.46254
Katnbl1	0.126572	0.183773	0.32404	0.3307	0.533935	0.236162	0.149323
Emc4	1.51865	1.43767	2.81013	1.08926	2.36454	1.49818	4.55104
Slc12a6	0.151664	0.0228414	0.27674	0.0363316	0	0.0652886	0.935275
Lpcat4	0	0.030359	0	0	0	0	0
U6.59	0	0	0	0	0	0	0
ENSMAUG00000003407	0	0	0	0	0	0	0
Fibin	0	0	0	0	0	0	0
Ccdc34	0	0.0228414	0	0	0	0	0
Lgr4	0.00980247	0	0	0	0.14094	0	0
Lin7c	0.419591	0.0671859	0.581064	0.499029	0.877968	0.426317	1.33496
Bdnf	0	0	1.29995	0	0	0.341746	4.68118
Kif18a	0.0127396	0	0	0	0	0	0
Mettl15	0.0160717	0	0.0147103	0.0130301	0	0	0.0671195
Mpped2	0	0	0	0	0	0	0
Dnajc24	0	0	0	0.0279829	0	0	0
Elp4	0.127169	0.37183	0.288584	0.100602	0.0594248	0.856162	0.365006
Pax6	0	0	0	0	0	0	0
Rcn1	0.24108	0.202304	0.0606254	0.236774	0.400303	0.19103	0
Eif3m	2.89405	1.7668	2.47915	1.40825	3.01127	1.22148	1.55198
Prrg4	0.0372899	0	0	0	0	0	0
Qser1	0.101937	0.0725053	0.0613211	0.0300333	0	0.382834	0.134239
ENSMAUG00000005218	0	0	0	0.0119687	0	0	0
Depdc7	0.0303047	0	0.147898	0.0243775	0	0	0.33113
Tcp11l1	0.00751383	0	0	0	0	0	0.0508678
U6.60	0	0	0	0	0	0	0
Cstf3	0.170728	0.0823003	0	0.179044	0.30421	0.617229	0.152833
Hipk3	0.504547	0.0685243	1.03982	0.539284	0.581116	0.774184	0.728627
Kiaa1549l	0	0	0	0	0	0	0
CUNH11orf91	0	0	0	0	0	0	0.263783
ENSMAUG00000003722	0.327406	0.340499	3.37209	0.614268	0.428229	0.217998	7.18786
Fbxo3	0.333936	0.146145	0.616515	0.194189	0	0.289686	1.00891
ENSMAUG00000004725	0	0	0	0	0	0.271998	0
Lmo2	0.0181836	0.15451	0.297329	0.0964223	0	0.13513	0.087146
Caprin1	0.555573	0.631125	0.91891	0.61834	0.243766	1.21476	0.563007
ENSMAUG00000010029	0	0	0	0	0	0	0
Nat10	0.0500286	0.103753	0.0613211	0.0893664	0	0.284301	0.0433674
Abtb2	0	0.0754805	0	0.0271238	0	0	0
Cat	4.27202	1.75832	0.843388	4.11908	1.9833	3.67147	0.840855
Elf5	0.615995	0.189784	0	0.284498	0.524605	0.124662	0
Ehf	0.684088	0.217768	0	0.81353	0.0569061	1.44508	0
Apip	0.507575	0.202025	0.483882	0.327742	1.88667	0.445276	0.267978
Pdhx	0.115855	0.212208	0.0339254	0.122598	0.0717442	0	0.50917
Cd44	1.55584	0.386796	0.0267	0.901725	0.723575	1.79187	0.122856
Slc1a2	0	0	0	0	0	0	0
Pamr1	0	0	0	0	0	0	0
Fjx1	0.0155707	0	0	0.00982352	0	0	0
Trim44	0.502836	0	0.0147103	0.565057	0.0594248	0.616249	0.646852
ENSMAUG00000010163	0.507181	0.312757	1.10086	0.427663	1.07882	0.665268	0.8281
Ldlrad3	0.0349897	0.0552126	0	0	0	0.171138	0
Commd9	0.137182	0.269052	0.15281	0.116575	0	0.312578	0.884624
Prr5l	0.0148561	0	0.818436	0	0	0.178479	1.23806
Traf6	0	0.030359	0	0	0	0.523945	0
B230118H07Rik	0.170557	0.304091	0.0804517	0.124394	0.0419872	0.101112	0.262292
Metazoa-SRP.5	0	0	0	0	0	0	0
Lrrc4c	0	0	0	0	0	0	0
Api5	0.00650745	0	0	0.0674872	0.126021	0	0.176296
Ttc17	0.0757845	0	0	0.133212	0	0.190318	0.298373
ENSMAUG00000002771	0	0	0	0.026151	0	0	0
Hsd17b12	0.0383852	0.0312393	0	0.0181594	0.0594248	0.0779089	0.0872787
Alkbh3	0.182083	0.284607	0.410644	0.251501	0.414319	0	0.234684
Gm13889	1.10487	6.85466	0.939333	7.48932	0.863746	1.36245	0.249029
Accs	0.0633671	0.0860187	0.0875473	0.0425224	0.0569061	0	0.0452767
Ext2	0.272059	0.212077	0.0813413	0.496273	0.227925	0.389346	0.658455
Cd82	0.45785	0.529226	0.0613211	0.626621	0.0706095	0.708041	0.238087
Tspan18	0.00697188	0.0679334	0	0	0	0	0.263783
Tp53i11	0.0923853	0	0.550454	0.238459	0	0.324415	0
ENSMAUG00000010059	0	0	0	0	0	0	0
Chst1	0	0	0	0	0	0	0
Cry2	0.131323	0	0.07031	0.0528989	0	0.289926	0.662979
Mapk8ip1	0.121993	0.0228414	0.286303	0.0266238	0	0	0
Pex16	0.30964	0.186975	0.660929	0.24516	0.609095	0.126979	0.895
Large2	0.202588	0.0194208	0	0.25437	0.112597	0.236284	0
Phf21a	0.162532	0	0.0613211	0.336354	0	0.375823	0.112396
ENSMAUG00000005170	0	0	0	0.0287241	0	0	0
Creb3l1	0.191107	0.248804	0	0	0	0.108774	0.0614281
Dgkz	0.138839	0.081672	0.406553	0.125776	0	0.165287	0.100169
Mdk	0.0258264	0.673703	0	0.479661	0	0.0779089	0
Chrm4	0	0	0	0	0	0	0
Ambra1	0.0932429	0.116229	0.105536	0.118518	0.318878	0.408578	0.107225
ENSMAUG00000007476	0	0	0	0	0	0	0
Harbi1	0.183514	0	0.289998	0.135232	0	0.0652886	0.442692
Atg13	0.243418	0.0312741	0.15752	0.0893804	0.118181	0.826667	0.640403
Arhgap1	0.147527	0.0127035	1.55519	0.125534	0	0.178479	1.92901
F2	0.0236412	0.0228414	0	0	0	0	0.129056
Ckap5	0.128596	0.0373483	0.0695207	0.260005	0	0.5192	0.254474
ENSMAUG00000007555	0	0	0	0	0	0	0
1110051M20Rik	0.0918715	0.030359	0.311289	0.0112815	0.0419872	0.604047	0.217891
ENSMAUG00000008870	0	0	0	0	0	0	0
Arfgap2	1.20955	0.837469	0.651507	1.41557	0.811828	2.19998	1.31877
Pacsin3	0.517955	0.51488	1.38575	0.333827	0.493899	0.812902	0.828855
Ddb2	0	0	0	0.0244958	0	0.422833	0
Acp2	0	0	0	0	0	0	0
Nr1h3	0.17139	0.0592076	0.0147103	0.238404	0.118495	0.902538	0.0544662
Madd	0.041739	0.263428	0	0.0274415	0.127376	0.0354563	0
Mybpc3	0	0	0	0	0	0	0
Spi1	0.0683775	0.403373	0.0339254	0	0	0	0.204862
ENSMAUG00000009110	0.179023	0.117365	0.750804	0.212958	0.0706095	0.835756	1.03673
Psmc3	1.02249	2.14417	4.15909	1.29075	1.03509	0.307212	4.01152
Rapsn	0.0598061	0.103109	0.810857	0.0293193	0.118181	0	1.19365
Celf1	0.385191	0.0456829	0.205526	0.642745	0	0.91031	0.371388
Ptpmt1	0.690576	0.821349	1.63892	0.689756	1.24255	0.0694411	0.789224
Kbtbd4	0.0570779	0	0.339508	0.0282753	0	0	0.185122
Ndufs3	0.773199	1.75224	1.1426	0.7858	0.740221	0.651561	0.647956
C1qtnf4	0.195478	0.179479	0.158695	0.227435	0.112457	0	0.31191
Mtch2	0.983485	1.03064	1.69672	1.04075	1.71554	1.93675	1.55
Agbl2	0	0	0	0.0169304	0	0	0
ENSMAUG00000010884	0.0079819	0	0	0.0111458	0	0	0
Nup160	0.0802518	0.0373483	0.168179	0.0545956	0	0.30338	0.240321
U6.64	0	0	0	0.110442	0	0	0
Ptprj	0	0	0	0.0203716	0	0.13513	0
ENSMAUG00000009839	0.0194752	0	0	0.0530416	0	0.0865494	0.0618024
ENSMAUG00000010083	0.00820864	0	0	0	0	0	0
ENSMAUG00000010927	0	0	0	0	0	0	0
ENSMAUG00000010691	0	0	0	0	0	0	0
Aplnr	0	0	0	0	0	0	0
Tnks1bp1	0.50369	0.0373483	0.667304	0.727586	0	2.71233	0.315243
Ssrp1	0.561466	0.668474	0.63503	0.720497	0.7764	0.270268	0.656864
P2rx3	0.0166757	0	0	0.0181658	0.259551	0	0
Slc43a3	0	0	0.0756659	0	0	0	0.117472
Rtn4rl2	0	0	0	0	0	0	0
Slc43a1	0	0	0	0.0134328	0	0	0
Timm10	0.289173	0.906657	0.355538	0.45716	0.214098	0.425345	0.654801
ENSMAUG00000016573	0	0	0	0	0	0	0
Ube2l6	0.169322	6.3025	5.28167	3.15418	0.758265	0.819304	1.99447
Serping1	0.0388967	0.241731	0.243551	0.164166	0	0	0.0614281
Ypel4	0.00761281	0	0	0	0	0	0.0719114
Clp1	0.0720469	0	0.47721	0.0134328	0	0	0.0614281
Zdhhc5	0.333309	0.0194208	0.280841	0.302588	0	1.57001	0.903721
Med19	0.34225	0.32451	0.270772	0.284428	0.541758	0.422642	0.482752
Tmx2	0.523004	0.177532	0.802902	0.603322	0.46183	0.154534	1.24468
ENSMAUG00000013818	0.371499	0.613362	0	0.152625	0.523912	0.664211	0.087146
Ctnnd1	0.776105	0.436657	2.04851	1.20641	0	1.88063	1.81031
Tfpi	0	0	0	0	0	1.17664	0
Calcrl	0	0	0.187273	0.0127981	0	0.170873	0
ENSMAUG00000013692	0	0	0	0	0	0	0
Fam171b	0	0	0	0	0	0	0
Itgav	0.281214	0	0	0.289753	0	0.855901	0.808542
ENSMAUG00000004643	0	0	0	0	0	0	0
ENSMAUG00000002453	0	0	0	0	0	0	0
Zc3h15	0.596714	1.14724	2.16474	0.505123	1.12799	0.383104	1.74634
Znf804a	0.299979	0.101613	0	0.342322	0.118181	0.70244	0
ENSMAUG00000001395	0.0777145	0.063294	0.253923	0.059978	0	0	0.143947
Nup35	0.234326	0.579176	0.348478	0.310625	0.189104	0.271998	0.515584
Dusp19	0	0	0	0.026151	0	0	0
Nckap1	0.910053	0.268739	1.13806	0.842824	0.734256	2.44901	1.87915
Frzb	0.015564	0	0	0	0	0	0
ENSMAUG00000015614	0.0393639	0	0	0.0407432	0	0	0.0546078
Pde1a	0	0	0	0	0	0	0
Cerkl	0	0.0679334	0.0796483	0	0	0	0
U6.65	0	0	0	0	0	0	0
Itga4	0.00672509	0.263428	0.0801	0	0	0	0
Ube2e3	0.61638	0.299167	2.05975	0.510564	0.19663	0.0892053	1.84518
ENSMAUG00000016154	0.136724	0.0742275	0.591281	0.492108	0.312961	0.446533	0.155634
U6.66	0	0	0	0.0266385	0	0	0
Zfp385b	1.42189	0.641029	0.34878	0.74568	1.07007	1.62131	0.484116
Sestd1	0.422213	0.549372	0.178769	0.328856	0	1.12273	0.540429
Ccdc141	0.307161	0.106136	0	0.0991958	0	0.829613	0
ENSMAUG00000001413	0.752992	0.734491	0.37792	0.353519	0.713639	0.221262	0.431893
ENSMAUG00000018786	0.0219754	0	0	0.0401753	0	0.182542	0.0453046
Plekha3	0.133014	0.0700864	0.181054	0.136772	0	0.23821	0.218405
Fkbp7	0.0418686	0	0.0510824	0.0414171	0.364431	0	0.432472
Prkra	0.182649	0	0.13686	0.0733799	0	1.02766	0.203856
Osbpl6	0.0142614	0	0	0	0	0	0
Rbm45	0.0882598	0.15533	0.311565	0.0271454	0	0.285872	0.27209
Agps	0.185553	0.282773	0.581763	0.293946	0.289868	0.507246	0.265914
Nfe2l2	1.309	1.18264	0.618431	1.88323	1.82862	1.59713	1.15555
ENSMAUG00000017462	0.155083	0.292082	0.239203	0.0991304	0	0.729648	0.0975726
Mtx2	0.044977	0.246566	0.268241	0.144677	0.429296	0.27164	0.0452767
Hoxd1	0.114844	0	0	0.225669	0.485248	0	0
Hoxd8	0	0.0571269	0	0	0	0	0
Lnpk	0.0564787	0.0373483	0.0796483	0.193574	0	0	0.0503368
ENSMAUG00000020495	0.0122655	0	0	0	0	0	0.122091
Atp5g3	2.79994	6.18508	5.51908	3.60695	4.8116	0.661646	5.03747
Atf2	0.1557	0	0.70053	0.450594	0	0.279378	0.708873
ENSMAUG00000002826	0	0	0	0	0	0	0
ENSMAUG00000001796	0	0	0.0199261	0	0	0	0.152818
Chn1	0	0	0	0	0	0	0
Chrna1	0	0	0	0	0	0	0
ENSMAUG00000019796	0.0476204	0	0.0934352	0	0	0.244455	0.0671195
Gpr155	0.00672509	0	0	0	0	0.0862604	0
Scrn3	0.0307966	0.107926	0	0.0112815	0	0.0915223	0
ENSMAUG00000019383	0.448565	0.661078	1.19593	0.300484	0.255102	0.49586	1.87069
Ola1	0.448025	0.611339	0.76431	0.353435	1.76777	0.0945879	0.778258
ENSMAUG00000001485	0.006811	0	0	0.0131179	0	0	0
ENSMAUG00000020351	0.0238611	0	0	0.0425224	0	0	0.0452767
Cdca7	0	0	0	0	0	0	0
Map3k20	0.105339	0.0672269	0	0.0309596	0.267723	0.517723	0.192987
Rapgef4	0.0147876	0	0.484117	0.114384	0	0	0.691072
Pdk1	0	0	0	0.0147957	0	0	0
Itga6	0	0.266773	0.247614	0	0	1.10547	0.271435
Dlx1	0	0	0	0	0	0	0
Metap1d	0.0196112	0.0194208	0	0	0.0569061	0	0
Hat1	0.275253	0.0940469	0.429313	0.118417	0.497413	0	0.208217
ENSMAUG00000019034	0.00758416	0	0	0	0	0	0
Dcaf17	0.0092807	0	0.0267	0	0	0	0
ENSMAUG00000020824	0	0	0	0	0	0	0
Tlk1	0.228149	0.0710897	0.426903	0.221028	0.0706095	0.776384	0.319563
Gorasp2	0.499392	0.278063	0.653369	0.976984	0.731236	0.241083	1.12804
Erich2	0	0.322078	0.0796483	0	0	0.302024	0
Sp5	0	0	0	0	0	0	0
Myo3b	0	0	0	0	0	0	0
Ubr3	0.149835	0	0.134303	0.291367	0	0.720356	0.379912
Mettl5	0.308921	1.31447	0.177469	0.302133	0.0717442	0.366114	0.246417
ENSMAUG00000019529	0.312967	0.0980168	0.400492	0.535525	0.57873	0.688239	0.511036
Klhl23	0	0	0	0	0	0	0
Phospho2	0.413652	0.883712	0.574675	0.447936	0.333478	0.596211	0.585171
Ccdc173	0.1211	0.237928	0.159297	0	0.55457	0.0694411	0.0465597
Ppig	1.56292	0.567661	1.80889	1.87052	0.473335	2.35997	2.7862
Fastkd1	0	0	0	0.0383183	0	0	0
Dhrs9	0	0	0	0	0	0	0
ENSMAUG00000001829	0	0	0	0	0	0	0
Nostrin	0	0	0	0	0	0	0
Cers6	0	0	0	0	0	0	0
Stk39	0.46739	0.0256122	0.324081	0.292637	0.277285	1.46105	0.100765
ENSMAUG00000003833	1.02533	1.20325	0.881232	0.773085	1.4841	1.56531	0.69857
Xirp2	0	0	0	0	0	0	0
Ttc21b	0.0312969	0	0	0.0483037	0	0.0354563	0
Galnt3	0.0360347	0.135942	0	0.0404656	0	0.393075	0.183894
Csrnp3	0	0	0	0	0	0	0
Scn2a	0	0	0	0	0	0	0
ENSMAUG00000001594	0	0	0	0	0	0	0
7SK.44	0	0	0	0	0	0	0
Cobll1	0.0759709	0	0	0.0632136	0	0.138882	0
Grb14	0.0411228	0	0	0	0	0.165287	0.111046
Fign	0	0	0	0	0	0	0
Hbegf	0.0989954	0	0.799957	0.0952065	0	0	0.860568
ENSMAUG00000009444	0.818767	2.75987	2.03324	0.757356	1.10427	0.796115	1.19985
ENSMAUG00000010575	1.45965	2.22906	1.12004	1.28393	2.72366	0.906232	0.838275
Cystm1	2.75832	5.72656	9.95853	3.9326	3.68336	1.39744	6.23631
Igip	0.120075	0	0	0.276013	0.118495	0.493157	0.179365
Pura	0.412876	0.256702	0.503563	1.07548	0	2.15497	0.875869
ENSMAUG00000010710	0	0	0	0	0	0	0
ENSMAUG00000015369	0	0	0	0	0	0	0
Cxxc5	0.0107736	0	0	0	0	0.165287	0
Ube2d2	0.925196	1.68138	2.39456	1.0585	2.45209	0.183045	1.54621
Tmem173	0.00977118	0.0194208	0	0.0464347	0	0	0
U7.1	0	0	0	0	0	0	0
Ecscr	0.0122165	0.128689	0	0	0	0	0
Dnajc18	0	0	0.172853	0.0319183	0	0	0.0503368
Spata24	0.218553	0.148725	0.488578	0.305169	0	0.13513	0.227057
Prob1	0	0	0	0	0	0	0
Mzb1	0.00767645	0.0166667	0.109491	0	0	0	0
Slc23a1	0.150681	0	0	0.100124	0	0.167842	0.0608939
Paip2	2.06049	2.00714	3.83941	1.36919	2.25686	0.989508	3.28477
7SK.46	0.0167926	0	0	0.130763	0	0	0
Matr3	1.03771	0.614414	1.7734	1.16577	0.233206	1.45075	1.31584
SNORA74	0	0	0	0.0131179	0	0	0
ENSMAUG00000001854	0	0	0	0	0	0	0
Sil1	0.312582	0.0422622	0.550438	0.400703	0.77502	0.122006	1.06095
Ctnna1	1.00614	0.641824	5.07816	1.08624	0.815284	2.04856	3.26097
Hspa9	0.731723	1.21898	0.976847	1.68693	1.08472	0.802435	1.59108
SNORD63	0.0232993	0	0	0	0	0	0
Etf1	0.736681	0.395969	0.766463	0.973361	0.112597	0.873744	1.0574
Egr1	0.632931	0.077375	0.530406	2.28292	0.361949	54.2552	0
Reep2	0	0	0	0	0	0.108774	0
Kdm3b	0.106451	0	0	0.247277	0	0.265076	0.126053
U6.69	0	0	0	0	0	0	0
Fam53c	0.0512856	0	0.0154787	0.110051	0	0.318937	0.12072
ENSMAUG00000021699	0.00989401	0	0	0	0	0	0.0589178
Gfra3	0	0	0	0.113101	0	0	0
Cdc23	0.20119	0.0384769	0.198515	0.183338	0.60245	0.422833	0.452005
Kif20a	0.0395599	0	0	0.0744407	0	0	0
ENSMAUG00000021442	0.0710409	0	0	0.116743	0	0.409083	0.132909
Nme5	0.015791	0.401064	0.0287664	0.0147957	0	0	0
5S-rRNA.52	0	0	0	0	0	0	0
Fam13b	0.165527	0.192262	0.344776	0.241274	0	0.699497	0.747538
Pkd2l2	0	0	0	0	0	0	0.0589178
Reep5	1.43924	1.08223	7.42599	1.67569	1.68855	0.697002	8.48162
ENSMAUG00000013549	0.0269827	0	0	0.0158539	0	0.0862604	0.454251
Epb41l4a	0.233579	0.101032	0.796807	0.256864	0.0617467	0.13513	0.637316
ENSMAUG00000005419	0.534861	0.318599	0.0154787	0.375407	1.05657	0.256809	0.179617
Nrep	0.377788	0	0	0.0785469	0.893662	0.560978	0.271752
Stard4	0.0992449	0	0.0309574	0.0683365	0	0	0.502228
Camk4	0	0	0	0	0	0	0
Wdr36	0.0246096	0.0935456	0.303167	0.011328	0	0.284301	0
Gypc	0.0385496	0.282407	0	0.0494343	0.185048	0.392717	0
Bin1	0.395291	0.367899	0.369322	0.294497	0.389348	0.312578	0.335479
Ercc3	0.219788	0.106682	0.217628	0.132166	0	0.291383	0.448567
Map3k2	0.0707839	0.179559	0.0309574	0.120334	0	0.457862	0.129892
Iws1	0.245378	0.182457	0.178044	0.388529	0.422155	0.719234	0.498277
Myo7b	0	0	0	0	0	0	0
Lims2	0.0166077	0	2.32171	0	0	0	4.42222
Wdr33	0.225519	0	0.206443	0.119347	0	0.33427	0.943217
Polr2d	0.167654	1.16006	0.711641	0.31912	0.990466	0.531353	0.483058
Ammecr1l	0.072864	0	0	0.0703397	0	0.362117	0.324653
Sap130	0.0659387	0	0.0147103	0.0925614	0.275999	0.782213	0.0464935
Slc25a46	0.191149	0.274656	0.0545625	0.222471	0	0.0862604	0.437494
ENSMAUG00000008940	0.571268	1.44864	0.541241	0.855997	1.03269	0.359441	0.460227
Pik3c3	0.14579	0.0256122	0.084192	0.229584	0	0	0.205846
AW554918	0.0317399	0	0	0.0158539	0.0419872	0.165287	0.21445
ENSMAUG00000009886	0.0564998	0.0341461	0	0.123405	0.918751	0.0915223	0.187096
Mocos	0.0830542	0	0	0.04593	0	0.067097	0
Elp2	0.23669	0.0671859	0.664953	0.312918	0	0.296589	0.898893
Slc39a6	0.0934381	0	0	0.0766166	0	0.312578	0
Rprd1a	0.274817	0.0127035	0.201166	0.0141977	0.0717442	0.0709127	0.330015
ENSMAUG00000016647	0	0	0.0267	0.0287241	0	0	0
Ino80c	0.225697	0.560319	0.908688	0.394329	0.701164	0.573754	0.538393
Znf24	0.203081	0.139319	0.155154	0.303305	0.0594248	0.379306	0.188257
Zfp35	0.0153418	0	0.0554256	0.0282753	0	0	0.0465597
ENSMAUG00000001016	0	0	0	0	0	0	0.233077
Znf397	0.173467	0.465436	0	0.225142	0	0.341746	0.227315
Mapre2	0.261134	0	0.429508	0.0546354	0.175087	0.528819	0.590149
Klhl14	0	0	0	0	0	0	0
Garem1	0.237387	0.0148627	0.0796483	0.444516	0.56684	1.14855	0.107225
Rnf138	0.163559	0.119236	0.762255	0.280775	0.226802	0.130577	0.37281
Rnf125	0.20551	0	0.0154787	0.260737	0.366904	0.95412	0.0439113
7SK.49	0	0	0	0	0	0	0
Trappc8	0.141226	0	0	0.344426	0.277285	1.07659	0.352162
U1.16	0	0	0	0.0287886	0	0	0
B4galt6	0	0	0	0	0	0	0
Dsg2	0.0222933	0	0	0.0131179	0	0	0
Cdh2	0	0	0	0	0	0	0
Aqp4	0.0281704	0.167408	0.232161	0.0671333	0	0.067097	0.0614281
Kctd1	0.117008	0.415942	0.129779	0.0309671	0	0.0865494	0.181646
Taf4b	0	0.146145	0	0.0131179	0	0	0
Psma8	0	0	0	0	0	0	0
Ss18	0.272963	0.227246	0.618377	0.461147	1.39432	1.12203	0.366196
Znf521	0	0	0	0.0647116	0	0	0
Hrh4	0	0	0	0	0	0	0
Impact	0.257789	0.0506934	0.190124	0.18825	0.0704702	0.284301	0.480838
Osbpl1a	0.113545	0.148969	0.772757	0.0987005	0.0569061	0	0.577363
Cabyr	0.0079819	0	0	0	0	0	0
Ttc39c	0	0	0	0	0	0	0
Lama3	0.151512	0	0.545556	0.306807	0	0	1.18056
Ankrd29	0.0162268	0.199112	0.277855	0	0	0	0.154481
Npc1	0.66755	0.0229475	0.276915	0.675095	0.363978	1.94814	0.271802
CUNH18orf8	0.303842	0.391891	0.412218	0.328216	0.213981	0.183019	0.488385
Riok3	0.484485	0.557464	0.922941	0.434741	0.404314	1.79811	0.476558
ENSMAUG00000014369	0	0	0	0	0	0	0
Cables1	0.286625	0	0	0.158543	0.294442	0.297292	0.0909455
Rbbp8	0.193893	0.160554	0.632549	0.295782	0.331511	0.435399	0.665528
Gata6	0.331293	0	0.288969	0.385385	0	0.710061	1.24502
Mib1	0.0629672	0	0.0267	0.124198	0	0.0694411	0
ENSMAUG00000003260	0	0	0	0	0	0	0.0433674
Abhd3	0.488264	0.189887	0	0.160507	0.0706095	0.293711	0.172577
ENSMAUG00000006829	0.817599	2.39874	2.19077	1.22147	0.406963	0.122006	1.83809
Esco1	0.201926	0	0.402098	0.126	0.0594248	0.258207	0.539217
Greb1l	0.016253	0	0	0	0	0.0779089	0.0568014
Cd226	0	0.116069	0	0	0	0	0
U4.2	0	0	0	0	0	0	0
Rttn	0.0170524	0.0228414	0	0.0154185	0	0.384062	0
ENSMAUG00000021871	0	0.0643443	0	0	0	0	0
Timm21	0.247427	0.416483	0.717876	0.244033	0.64607	0.0652886	0.301093
ENSMAUG00000009196	2.66007	2.68634	3.94756	2.07701	5.44083	0.671325	3.11651
Fam69c	0	0	0	0	0	0	0
Cndp2	0.661905	1.70153	1.24247	1.25172	1.64631	0.209886	1.24169
Znf407	0.160805	0	0	0.467468	0	0.312578	0.161063
ENSMAUG00000003351	0	0	0	0	0	0	0
ENSMAUG00000010942	0.261685	0	0.183036	0.244591	0.402345	0.628536	0
Tshz1	0.197588	0	0.174374	0.131116	0	0.649777	0.45347
Znf516	0.00864936	0	0.0267	0.0525053	0	0.348034	0.122091
ENSMAUG00000002017	0	0	0	0	0	0	0
ENSMAUG00000015835	0.0304491	0	0	0.0222385	0	0	0.0546078
ENSMAUG00000000901	0	0	0	0	0	0	0
Galr1	0	0	0	0	0	0	0
ENSMAUG00000015980	0.0194191	0.0632783	0	0.0311398	0	0	0.0681617
Nfatc1	0.0239426	0	0	0	0	0	0.0618024
Ctdp1	0.00734423	0	0	0.0985596	0	0	0.0589178
Pqlc1	0.135514	0	0	0.073405	0	0.200827	0.0542052
Txnl4a	0.460838	0.741469	2.26706	0.439293	0.448845	0.170873	1.02249
Rbfa	0.191993	0.143904	0.412648	0.135109	0	0.28696	0.409508
Adnp2	0.0103864	0	0	0	0	0.423945	0
U6.80	0	0	0	0	0	0	0
Pard6g	0.0306482	0	0	0.0599556	0	0.0861326	0
ENSMAUG00000009965	2.12676	3.38329	6.44849	2.30417	3.28503	1.31617	5.88189
ENSMAUG00000020916	0.251827	0.0821528	0.34426	0.47397	0.0706095	0.0354563	0.372973
ENSMAUG00000020123	0.00789573	0	0	0.00982352	0	0	0.0568014
Ccdc127	0.114689	0.0491425	0.106065	0.0309627	0.415282	0.124662	0.100713
Sdha	0.888148	0.579708	1.37993	1.19629	0	0.614667	1.37371
Pdcd6	0.992991	0.652246	2.4104	0.977329	0.948577	0.698324	1.99572
Exoc3	0.164892	0.135989	0.397944	0.368884	0.168008	0	0.52207
Cep72	0.0143427	0	0	0.012132	0	0	0
Brd9	0.108434	0.135102	0.0397867	0.273728	0	0	0.439679
Trip13	0.00877797	0	0.039675	0	0	0	0
Nkd2	0	0	0	0	0	0	0
Slc12a7	0.060756	0	0.184632	0.191523	0	0.637799	0.264522
Tert	0	0	0	0.0390925	0	0	0
Clptm1l	0.255019	0.34214	0.570331	0.547356	0	0.151838	0.748674
Lpcat1	0.344509	0.333104	0.0147103	0.941343	0	1.65595	0.0618024
Ndufs6	1.56026	3.03659	2.66225	1.42114	2.3569	0.619345	2.65892
Irx2	0.39598	0.0228414	0.587996	0.496662	0	1.14815	1.22991
ENSMAUG00000009392	0	0	0	0	0	0	0
Irx1	1.94178	1.08731	3.847	2.81104	1.74712	2.84956	3.5864
ENSMAUG00000008753	0.124538	0	0.107819	0.156537	0.169423	0	0.292137
Med10	0.235845	0.506254	0.443563	0.246949	1.35144	0.596942	0.859942
ENSMAUG00000006337	0	0	0	0	0	0	0
Nsun2	0.14441	0.382098	0.249419	0.335507	0.295159	0	0.302304
Srd5a1	0.0137283	0	0.0934352	0	0	0	0
ENSMAUG00000010061	0.00671035	0	0	0	0	0	0
Papd7	0.0501128	0	0.0267	0.112279	0.0704702	0.0354563	0
Adcy2	0	0	0	0	0	0	0
Fastkd3	0.0358234	0	0.0503839	0.0566686	0.123068	0.206351	0.209646
Mtrr	0.112796	0.0404749	0.111896	0.036799	0	0.153357	0.26757
ENSMAUG00000014263	0	0	0	0	0	0	0
ENSMAUG00000019345	0.063203	0	0	0.0293116	0	0.419024	0.222011
ENSMAUG00000016407	0.0072324	0	0	0.0282753	0	0	0
ENSMAUG00000016174	0.0653958	0.0148627	0.193516	0.0931678	0.392465	0	0.159087
ENSMAUG00000016437	0.0330478	0	0.159297	0.0195187	0	0	0
ENSMAUG00000014660	0.0380537	0	0.0503839	0.026151	0	0	0.0681617
Zfp58	0	0	0.0934352	0.0442087	0	0	0
Zfp87	0.0731217	0.251598	0	0.0579114	0.0706095	0.412154	0.0671195
ENSMAUG00000019147	0	0	0	0	0	0	0
ENSMAUG00000014247	0.0237544	0	0	0.0145605	0	0	0.114342
ENSMAUG00000013346	0	0	0	0	0	0	0
ENSMAUG00000005691	0	0	0	0.0282753	0	0	0
ENSMAUG00000020037	0.0245492	0	0	0.0421569	0	0.24783	0
Zfp712	0.0830717	0	0.25222	0.0222385	0	0	0.329139
Snord123	0.591589	0.329341	0.378672	0.396376	0.277285	0.336885	0.822651
Atpsckmt	0.146116	0.147662	0.172851	0.138502	0	0	0.3859
Cct5	1.26631	0.910765	1.62718	1.17041	1.15023	0.395548	1.87267
Cmbl	0.298425	0.13482	0.438844	0.104917	1.19694	0.450235	0.684698
March6	0.311238	0.24181	0.728593	0.587232	0	0.474651	0.557439
Ropn1l	0	0.768912	0.0613211	0	0	0.604047	0.0544662
Ankrd33b	0.00776881	0	0	0.012974	0	0	0
Dap	0.510231	0.598956	0.767226	0.312368	1.26428	0.21359	0.994432
Snx18	0.140256	0	0.0733261	0.195723	0.534645	0.195574	0.620941
ENSMAUG00000015384	0	0	0	0	0	0	0
Esm1	0	0	0	0	0	0	0
Gzmk	0	0	0	0	0	0.119077	0
Gzma	0.0756711	0.176463	1.11097	4.47321	0	1.49581	0.192987
Gpx8	0.038511	0.0373483	0	0	0.0569061	0	0
Dhx29	0.0766045	0.580339	0.192413	0.231611	0	0.418881	0.245074
Skiv2l2	0.165068	0.0989795	0.264649	0.399075	0	0.401783	0.15812
Plpp1	0.015564	0.0194208	0	0	0	0.318573	0.0467893
Slc38a9	0.0161952	0	0	0	0	0.200743	0.0546078
U6.83	0.0268054	0	0	0.0351162	0	0	0.0544662
Il31ra	0	0	0	0	0	0	0
ENSMAUG00000016443	0.122106	0.0228414	0.441068	0.293727	0	0.228812	0.892696
ENSMAUG00000012026	0	0	0	0	0	0	0
Map3k1	0.108897	0.0228414	0.0267	0.257633	0	0.358258	0.087146
Mier3	0.186341	0	0	0.401148	0	1.56942	0.155676
ENSMAUG00000008647	0.387396	0.0194208	1.05098	0.405844	0	1.63901	0.595095
Actbl2	0	0	0	0	0	0	0
Plk2	0.0824675	0	0	0.101082	0	0.422833	0
Pde4d	0.416351	0.336755	0.26012	0.378756	0.256792	0.724536	0.391809
5S-rRNA.60	0	0	0	0	0	0	0
Depdc1b	0	0	0	0	0	0	0
Elovl7	0	0	0	0	0	0	0
Ercc8	0.158348	0	0.285339	0.0855701	0.264915	0	0.100995
Ndufaf2	0.137884	0.290528	0.0503839	0.0914153	0.0569061	0	0
Smim15	0.400643	0.415607	1.37394	0.635972	1.3789	0.624519	1.7688
Zswim6	0.0944561	0	0	0.150668	0	0	0.172303
Kif2a	0.103372	0.146912	0.424789	0.0882126	0	0.155766	0.305963
ENSMAUG00000005912	0	0	0	0	0	0	0
ENSMAUG00000003580	0	0	0	0	0	0	0
Dimt1	0.155607	0.0923446	0.116177	0.041081	0.123068	0.326639	0.81708
Ipo11	0.00969552	0.0338572	0.0199261	0.041157	0	0	0.0457628
ENSMAUG00000009872	0.3826	1.15848	2.63397	0.885381	1.2217	1.61154	0.84653
Nt5el	0.0184668	0	0	0.0766166	0	0.119077	0
Rgs7bp	0	0	0	0	0	0	0
Srek1ip1	0.371259	1.1381	0.714201	0.519574	1.17747	1.24543	0.830336
Cwc27	0.138909	0.195034	0.063008	0.270009	0	0.422833	0.153785
ENSMAUG00000016328	0	0	0	0	0	0	0
Cenpk	0	0	0	0	0	0	0
Ppwd1	0.117134	0.340217	0	0.0436097	0	0.111696	0.0433674
Trim23	0.0718963	0	0	0.0949269	0.277285	0.33748	0.403882
Trappc13	0.247134	0.29979	0.361705	0.118417	0	0.370561	0.609651
Sgtb	0.0219221	0	0	0.0158539	0	0	0.087146
Nln	0.111141	0.097538	0.122642	0.0738556	0	0	0.364511
Erbin	0.118798	0	0.32703	0.105144	0.406107	0.420839	0.622727
Srek1	0.657699	0.149462	0.762345	1.05641	0.253397	3.43847	1.10947
ENSMAUG00000015320	0.01742	0	0	0	0	0.460788	0
5S-rRNA.63	0	0	0	0	0	0	0
Pik3r1	0.360616	0.0632783	0.895393	0.379876	0	1.04201	0.707562
Slc30a5	0.300082	0.116839	0.207861	0.249952	0.0617467	0.886223	0.266438
ENSMAUG00000001644	0	0.0746965	0	0.012132	0	0	0
Cenph	0	0	0	0	0	0	0
Cdk7	0.166136	0.128976	0.491967	0.211605	0.34453	0.120309	0.47239
ENSMAUG00000021737	0.202274	0.106798	0	0.144661	0	0.32829	0.183519
ENSMAUG00000002440	0.363699	0.493688	1.64576	0.491007	0.152235	0.513884	0.97559
Taf9	0.457781	1.25396	0.632937	0.325571	0.35544	0.779231	0.725085
Rad17	0.0411653	0.0228414	0.350189	0.012974	0.409112	0.0922438	0.0452767
ENSMAUG00000008819	0.0785504	0	0.243493	0.0876608	0	0.3242	0.152748
Ocln	0.361333	0.18426	0.285546	0.130527	0.0706095	0.117391	0.69569
ENSMAUG00000010373	0.0333662	0	0	0.0459021	0	0	0.0589178
ENSMAUG00000013227	0	0	0	0.0302668	0	0	0
ENSMAUG00000003476	0.0236387	0.0228414	0.0796483	0.0903352	0	0.200296	0.0544662
Smn1	0.233055	0.0312393	0.191204	0.334732	0.126021	0.0945879	0.824809
Serf1	0.152959	0.08532	0.889362	0.0730196	0.132217	0	0.238072
ENSMAUG00000018998	0.194566	0.0166667	0.720716	0.491983	0	0.646546	0.446151
Mccc2	0.103467	0.0789012	0.138927	0.044233	0.277285	0.218775	0.158065
ENSMAUG00000013521	0	0	0	0	0	0	0
ENSMAUG00000008678	0	0	0	0	0	0.302024	0
Mrps27	0.127662	0.124864	0.111543	0.0111945	0.406419	0	0.260091
Ptcd2	0.0452844	0.0194208	0.147898	0.0332945	0.0717442	0	0.0856986
Znf366	0	0	0	0	0	0	0
Tnpo1	0.307902	0.241193	0.295343	0.517239	0	0.22099	0
Fcho2	0.131344	0	0.363937	0.253295	0.392465	0.459216	0.25448
Tmem171	0	0	0	0	0	0	0
Tmem174	0	0	0	0	0	0	0
Btf3	4.79008	6.94224	6.22619	4.16293	8.268	2.42757	5.77423
Ankra2	0.169201	0.116283	0.403872	0.05249	0	0.0354563	0.268328
Utp15	0.0856126	0	0	0.0166158	0	0.120309	0.0586476
Arhgef28	0.187036	0	0.197448	0.124043	0.0569061	0.330573	0.227037
Enc1	0.015564	0	0	0.0181594	0	0	0.276367
Hexb	0.421579	0.226803	0.174151	0.448234	0.395779	0.340781	0.828738
Gfm2	0.0151746	0	0.091617	0.173145	0	0	0
Nsa2	1.55347	1.67239	1.08461	0.956154	1.76097	1.12797	1.5874
Gcnt4	0	0	0	0	0	0	0
Ankrd31	0	0	0	0	0	0	0
Hmgcr	1.72659	0.87241	0.932557	2.99662	0.196571	2.25608	0.938482
Col4a3bp	0.220769	0	0.26709	0.333748	0.776223	0	0.156581
Polk	0.153779	0	0.158108	0.0953178	0	0.263302	0.186839
Poc5	0.0065847	0	0	0	0.0419872	0	0.0671348
Sv2c	0	0	0	0	0	0	0
Iqgap2	0.0422475	0	0.407066	0.0329515	0.449371	0.307454	0.0614281
F2rl2	0.019278	0	0.0267	0	0	0	0
F2r	0	0	0.264005	0	0	0	0.407305
F2rl1	0.0782874	0.0422622	0.555843	0.0998676	0	0	0.524496
Aggf1	0.0511754	0.0694493	0.0199261	0.0798751	0	0.213671	0
Pde8b	0.00875195	0	0	0	0	0	0
Wdr41	0.0404304	0	0.13078	0.0803418	0.118495	0.206351	0.128029
Tbca	3.00221	5.65305	6.45176	2.84596	6.00915	1.96757	5.29581
Ap3b1	0.528357	0.147545	0.414738	0.528934	0	0.670088	0.947425
Scamp1	0.155357	0.251598	0.475391	0.180445	0	0.11811	0.462484
Lhfpl2	0	0	0	0.0318561	0	0	0
U6.90	0	0	0	0	0	0	0
Arsb	0.0318634	0	0	0.184602	0	0.13513	0.0464935
Dmgdh	0	0.202004	0	0	0	0	0
Bhmt2	0.006811	0	0	0	0	0	0
ENSMAUG00000004226	0.240917	0.424364	0.317724	0.24079	0.275999	0	0.277298
Jmy	0.281306	0	0.181255	0.192148	0	1.52199	0.25971
Homer1	0.0141839	0	0	0.0363316	0.0419872	0.656076	0.0909455
Papd4	0.252154	0	0.0756659	0.284167	0	0.325563	0.430862
Mtx3	0	0	0	0.012132	0	0	0
Thbs4	0	0	0	0	0	0	0
Serinc5	0.023273	0	0.039675	0	0	0.0251469	0.213037
Zfyve16	0.201418	0	0.445532	0.261125	0.126021	0.544875	0.544452
Fam151b	0.0240528	0.277641	0	0.0372803	0	0.254232	0.0503368
Dhfr	0.0162313	0	0	0	0	0	0
Msh3	0.0860978	0	0	0.0127981	0	0	0.0681617
Rasgrf2	0.00888079	0	0	0	0	0	0
Zcchc9	0.289708	0.931373	0.97531	0.118917	0.112457	0.685956	0.994751
Ssbp2	0.151896	0.0312741	0	0.0131179	0	0	0.093349
Atg10	0.0334687	0	0.122642	0	0	0.217127	0
Rps23	18.1118	18.3417	10.8293	13.4639	21.6836	7.34775	8.32407
ENSMAUG00000001668	0.236907	0.10333	0.18606	0.173546	0	0	0.484116
Tmem167a	0.681183	0.926991	1.148	0.750742	0.118181	1.16896	1.45735
Xrcc4	0.139062	0	0.328428	0.0610885	0	0.42244	0.592987
ENSMAUG00000011125	0.00984685	0	0	0	0	0	0
ENSMAUG00000022083	0.0146903	0.0127035	0	0	0	0	0
Cox7c	5.33669	7.31657	10.4622	4.16914	8.52114	1.70257	8.20179
ENSMAUG00000005900	0	0.018372	0	0	0	0	0.220626
ENSMAUG00000008751	4.76793	7.2855	2.1121	2.85201	8.21301	0.68233	1.64852
Rasa1	0.0873773	0	0.128958	0.185168	0	0.304908	0.122769
Ccnh	0.18367	0.17796	0.11803	0.155356	0.104857	0.536619	0.314803
Tmem161b	0.149682	0	0.333645	0.224642	0	0.250863	0.245372
Mef2c	0.0323744	0.226194	0.101776	0.172062	0	0.0694411	0
Cetn3	0.456081	0.502319	0.742278	0.33031	1.56635	0.275068	0.378861
Mblac2	0.0122655	0	0	0	0	0	0
Polr3g	0.0112949	0	0	0	0	0	0
Lysmd3	0.407665	0.137542	0.401946	0.528475	0.353404	0.769059	0.478699
ENSMAUG00000008116	0.319375	0	0	0.0624412	0.270973	0.122006	0
ENSMAUG00000010057	0.00820457	0	0	0	0	0	0
Arrdc3	0.53721	0.0685632	0.1374	0.646793	0.0704702	1.17512	0.38177
Nr2f1	0	0	0	0	0	0	0
Fam172a	0.0943715	0.265504	0	0.104913	0	0	0.366616
Pou5f2	0.00697188	0	0	0.0222901	0	0	0
Kiaa0825	0.0343542	0	0.285339	0.0222385	0	0	0
Slf1	0.0532294	0.0679334	0	0.12777	0.171374	0	0.125582
Mctp1	0	0	0	0	0	0	0
Ttc37	0.0459752	0	0.166858	0.0803272	0	0.489574	0.260768
Arsk	0.08152	0	0.0147103	0.0181658	0	0	0.107225
Rfesd	0.00742806	0.0679334	0	0.0243775	0	0	0
ENSMAUG00000009883	0	0	0	0	0	0	0
Rhobtb3	0.0059286	0	0	0	0	0	0
Glrx	0.913387	2.66162	0	3.0925	0.287604	1.02138	0
Ell2	0.0277694	0.0679334	0.119974	0.132905	0	0.104897	0
Cast	0.313327	0.22004	1.49876	0.650202	0.392465	0.773132	2.27433
Erap1	0.00878544	0.0443918	0.22462	0.109317	0	0.271363	0.0433674
Rnf217	0.00750837	0	0	0	0	0	0
Tpd52l1	0.00752409	0	0	0.0119687	0	0.182542	0
Hddc2	0.239504	0.769347	0.85768	0.205155	0.0617467	0.0915223	0.694528
Hey2	0	0	0	0	0	0	0
Ncoa7	0.146654	0.142156	0	0.162889	0	0.0694411	0
Hint3	0.510439	0.533885	0.809868	0.235747	1.75485	0.202753	1.05728
Trmt11	0.13689	0.0625134	0.498062	0.102244	0.171374	0.319757	0.263845
Cenpw	0.0188838	0	0	0	0	0	0
Rspo3	0.0780562	0	0	0.0531083	0.104857	0.164042	0.125853
ENSMAUG00000021006	0.450693	0.632413	1.15613	0.206632	0.205727	0	0.470023
Echdc1	1.89673	1.81518	1.86645	1.30593	1.22164	1.0255	2.04894
Themis	0	0	0.0267	0	0	0	0
Ptprk	0.053417	0	0.0796483	0.0492925	0	0.0354563	0
Lama2	0	0	0	0	0	0	0
Arhgap18	0.160227	0.0532004	0.0796483	0.104957	0	0.669433	0
L3mbtl3	0.0158855	0.0443918	0.0796483	0	0.291783	0	0.0719114
5S-rRNA.67	0.00798653	0	0	0	0	0	0
Samd3	0	0	0.0267	0	0	0	0
Epb41l2	0.0431292	0	0.109491	0.0181658	0	0.637146	0
Akap7	0.0318074	0.117985	0.0503839	0.0154728	0	0	0.0942352
7SK.60	0	0	0	0	0	0	0
Arg1	0.0377871	0.295972	0.969907	0.149755	0.586943	0	0
Med23	0.0518717	0.0632783	0.293389	0	0	0.319905	0.288083
Enpp3	0	0	0	0	0	0	0
Enpp1	0.00758416	0	0	0	0	0	0
Ccn2	2.66801	0.247368	4.89594	1.05626	1.04077	5.22239	11.297
Moxd1	0	0	0	0	0	0	0
Stx7	0.00935635	0.0632783	0.0462082	0	0	0	0.0433674
Slc18b1	0.0548052	0	0.400559	0.0234424	0.534645	0	0.200625
Rps12	12.1371	26.6668	5.59405	10.4377	16.3988	7.90071	2.6059
ENSMAUG00000002056	0.0870482	0.0377928	0	0.0561306	0	0	0
ENSMAUG00000007527	0	0	0	0	0	0	0
U2.2	0	0	0.0678509	0	0	0	0
Eya4	0	0	0.120893	0	0	0	0.152748
Tcf21	0	0	0	0	0	0	0
Tbpl1	0.0911508	0.0919961	0.0287664	0.180322	0.476648	0	0.270974
Slc2a12	0.134369	0	0	0.155425	0	0.40495	0
Sgk1	0.143305	0.222901	0.0294205	0.109241	0.119728	0.2279	0
1700020N01Rik	0	0	0	0	0	0	0
Aldh8a1	0	0	0	0	0	0	0
Hbs1l	0.356232	0.3039	1.20888	0.450222	0.950473	1.03654	0.137075
Myb	0	0.0228414	0	0	0	0	0
Ahi1	0.0341974	0.030359	0.363688	0.0132855	0	0	0.543931
Pde7b	0.806257	0.65224	0	0.808877	0.392465	1.57663	0
Mtfr2	0	0	0	0	0	0	0
Bclaf1	0.910558	0.596263	0.954182	1.54362	0.0617467	4.30713	1.83421
Map3k5	0.151285	0	0	0.318143	0.0569061	0.405601	0
ENSMAUG00000008056	0.0255694	0	0	0	0	0	0
Pex7	0.253888	0.166057	0.226117	0.326438	0.0704702	0.399128	0
Il20ra	0	0	0	0	0	0	0
Il22ra2	0	0	0	0	0	0	0
Ifngr1	0.0985343	0.229238	0.498366	0.301806	0	1.22354	0.682762
Tnfaip3	0.100073	0.0194208	0.278694	0.52148	0.169745	1.72916	0
Perp	0.983396	1.05048	0.458201	0.907335	0.409841	0.302024	0.727108
Hebp2	0.0162336	0	0	0	0	0.119077	0
Nhsl1	0.0072789	0	0	0	0	0	0
Ccdc28a	0.192619	0	0	0.0810553	0.0594248	0.338243	0.451976
Ect2l	0	0	0	0	0	0	0
Reps1	0.291931	0.0632783	0.210624	0.25216	0	1.12862	0.369853
Abracl	0.834517	1.80418	4.55478	0.800237	1.28433	1.29528	3.0916
ENSMAUG00000008713	0	0	0	0	0	0.154534	0
Cited2	0.630095	0.369853	0.44161	0.974053	0.165055	0.493739	0.36809
ENSMAUG00000021746	0.313941	1.2345	1.58842	0.591356	0.70573	0	0.886722
ENSMAUG00000012425	0	0	0	0	0	0	0
ENSMAUG00000004450	0	0	0	0	0	0	0
Vta1	0.669607	0.501167	2.29847	0.807798	0.854123	1.38702	1.6006
Adgrg6	0.00735011	0	0	0	0	0.0652886	0
Hivep2	0.087617	0.0571269	0.800119	0.297906	0	1.19178	0.519456
Aig1	0.620996	0.590278	3.61108	0.857476	0.431996	0.618728	4.22131
Adat2	0.0901551	0	0.0267	0.0736286	0	0	0.0457628
Pex3	0.0954233	0.0422917	0.141479	0.16718	0	0.693196	0.44682
Fuca2	0.482893	0.19167	0.32609	0.491436	0	0.210295	0.637275
Phactr2	0.129124	0	0.317083	0.351965	0.101412	0.46177	2.60274
Ltv1	0.196932	0.549334	0.774516	0.258114	0.169745	1.17454	0.414926
ENSMAUG00000002849	0.226301	0.241731	1.04191	0.375258	0.171374	0.209515	2.8976
Sf3b5	2.28092	4.11076	3.02251	2.06385	3.97099	1.82744	3.39647
Stx11	0	0	2.04907	0.0352742	0	1.57264	2.18668
ENSMAUG00000006284	0.0408837	0	0.153859	0.0893722	0	0.119077	0.215694
SNORA73.1	0.0285857	0	0	0	0	0	0
Fbxo30	0.0776182	0	0	0.238127	0.18203	0	0.0544662
ENSMAUG00000018968	0	0	0	0	0	0.11811	0
ENSMAUG00000004780	3.46613	4.23648	2.53862	2.79292	5.19129	0.845927	2.01378
ENSMAUG00000007708	1.53826	0.632669	0.559079	0.586679	1.29635	0.474421	0.315743
Rab32	0.0852303	0	0	0.0526576	0	0.462055	0.0719114
Stxbp5	0.106916	0	0.134731	0.116548	0.171374	0	0.329484
Samd5	0	0	0	0	0	0	0
ENSMAUG00000003365	0	0	0	0	0	0	0
ENSMAUG00000020795	0	0	0	0	0	0	0
ENSMAUG00000008799	0.20687	0.383744	0.0147103	0.107016	0.205491	0.143198	0.267316
Tab2	0.23763	0.0934081	0.243976	0.297212	0.196491	1.24885	1.00691
Zc3h12d	0	0	0	0	0	0	0
Ppil4	0.329499	0.340292	0.125241	0.18456	0.294442	0.312021	0.612965
Ginm1	0.630949	0.368187	2.02901	0.818194	0.377482	0.357559	3.18628
ENSMAUG00000016471	0.290026	0.238615	0.0597129	0.225242	0.0617467	0.0652886	0.228541
ENSMAUG00000012301	0.0958645	0.0643443	0.104495	0.0255068	0	0	0.12961
Lats1	0.0696139	0	0	0.301633	0	0.339625	0.0709743
U2.3	0	0	0	0.0222385	0	0	0
ENSMAUG00000001572	0.00789573	0	0	0	0	0	0.0465597
Nup43	0.109321	0.0312393	0.122642	0.109038	0	0	0.0452767
Pcmt1	0.130573	0.0166667	0.666274	0.0740857	0	0	0.108592
U1.18	0	0	0	0	0	0.0694411	0
Ppp1r14c	2.62703	1.23603	0.128919	2.12134	3.38546	2.18056	0.0457628
Iyd	0.236714	0	0	0.00982352	0	0.13513	0
ENSMAUG00000011570	0	0	0	0	0	0	0
Mthfd1l	0	0	0	0	0	0	0
U1.19	0	0	0	0	0	0	0
U8	0	0	0	0	0	0	0
ENSMAUG00000020409	0.0154963	0	0	0.0512861	0	0	0
Zbtb2	0.0428261	0	0.15752	0.102488	0	0.271985	0.146444
Rmnd1	0.0477954	0.0359118	0.142509	0.136879	0	0	0.142886
Armt1	0.0370773	0	0.0147103	0.0966379	0	0	0
Ccdc170	0	0	0	0	0	0	0
Esr1	0.0461508	0	0	0.104771	0	0	0
ENSMAUG00000014937	0	0.0228414	0.238945	0	0	0	0
ENSMAUG00000012320	0	0	0	0	0	0	0
Syne1	0	0.0228414	0	0	0	0	0
Myct1	0	0	0	0	0	0	0
Vip	0	0	0	0	0	0	0
Fbxo5	0.0565719	0	0	0	0	0.200296	0.108362
Mtrf1l	0.168541	0.171043	0.459344	0.174799	0.18203	0.206351	0.469959
ENSMAUG00000021559	0.0166504	0	0	0.0287886	0.213361	0	0.0544662
Ipcef1	0.00697188	0.135102	0	0	0	0	0
Cnksr3	0.119134	0.148732	0	0.0266187	0	0.45448	0
Scaf8	0.122771	0	0.247795	0.169544	0	0.224887	0.385675
Tiam2	0.0178805	0	0	0.0154728	0	0.431462	0
Tfb1m	0.196221	0.140457	0.51904	0.206799	0	0.561344	0.128013
Cldn20	0	0	0	0	0	0	0
ENSMAUG00000015104	0	0	0	0.012132	0	0	0
Arid1b	0.0996251	0.0373483	0	0.118457	0.0569061	0.594924	0.263783
Tmem242	0.532161	0.956493	0.896057	0.57148	0.281529	0.430462	1.14404
Zdhhc14	0	0	0	0	0	0	0.0614281
Snx9	0.0805673	0	0.0339254	0.0348809	0	0.225471	0.0453046
Synj2	0.0168076	0	0	0.086764	0	0	0.167112
Serac1	0.0158751	0	0	0.0370446	0.497413	0.0865494	0.0999124
Gtf2h5	1.25424	0.898016	3.62024	0.802123	2.77475	0.20521	2.17223
Tulp4	0.0612384	0	0	0.00982352	0	0.307981	0.104261
5S-rRNA.71	0.00823564	0.0148627	0	0	0	0	0
ENSMAUG00000018890	0.00989401	0	0	0	0	0.067097	0
ENSMAUG00000021387	1.14842	3.21751	1.65301	1.56339	1.90279	0.88827	2.58132
Sytl3	0.0568514	0	0.0267	0.0185737	0.54277	0	0
Ezr	2.7924	6.75496	2.36381	9.22745	3.20132	5.55116	0.448741
U6.94	0.00643049	0	0	0	0	0	0
ENSMAUG00000011046	0.0421309	0.214685	0.13078	0.0951081	0.379133	0	0.816951
[truncated: 14,455 more rows]
