# Supplementary material for: Hamster model for post-COVID-19 alveolar regeneration offers an opportunity to understand post-acute sequelae of SARS-CoV-2
Source: Nat Commun. 2023 Jun 5;14:3267. doi: 10.1038/s41467-023-39049-5 (PMC10241385; doi:10.1038/s41467-023-39049-5)
Supplement: Supplementary file 8 — Supplementary Dataset 5 [file 41467_2023_39049_MOESM8_ESM.xlsx]

## Sheet: avrg_expr_lung_d14_set_AT12_060
	CLUSTER 0	CLUSTER 1	CLUSTER 2	CLUSTER 3	CLUSTER 4	CLUSTER 5	CLUSTER 6	CLUSTER 7	CLUSTER 8	CLUSTER 9	CLUSTER 10
Zfand3	0	0	0.071286	0	0	0.252331	0.0930431	0.0541404	0	0	0
ENSMAUG00000016170	0	0	0	0.137446	0.850647	0.775908	0.367155	0.359218	0.103945	0	0.814561
ENSMAUG00000007939	0	0	0.0242542	0	0	0	0	0	0	0	0
Mast2	0	0	0.287064	0	0.170457	0.0511832	0.152525	0.0512201	0.0328386	0.0297818	0.244786
Gprc5b	0.190006	0.288459	0	0	0.0510061	0.404248	0.182386	0.253715	0.175086	0.0596516	0.150884
ENSMAUG00000016467	0	0	0	0	0	0	0.0464859	0.0205425	0.0501367	0	0
ENSMAUG00000016502	0	0.0302122	0	0	0	0.189462	0.010607	0.0437683	0.031837	0	0
ENSMAUG00000016733	0	0.0898578	0.0982511	0.175781	0	0	0.0310292	0.0202212	0.0563459	0.0435076	0
ENSMAUG00000018297	1.71798	1.26262	1.92932	1.98376	0.201047	0.784102	0.52704	0.670833	0.673669	0.878512	1.426
Epha1	0	0	0	0	0.100335	0	0	0.0198092	0.0117612	0	0
Qdpr	0.819243	0.434674	1.14403	1.07613	0.235428	0.287482	0.28148	0.45849	0.40579	1.28036	0.150884
March7	0	0.053829	0.145466	0.0601859	0.198678	0.130513	0.215706	0.621954	0.223443	0	0
ENSMAUG00000017954	0.203211	0.133189	0.414952	0.0321257	0.037403	0.136462	0.265855	0.484998	0.189788	0.229194	0.149307
ENSMAUG00000009934	0.408015	0	0.143371	0	0.373915	0.68433	0.380871	0.217319	0.148346	0	0.303761
ENSMAUG00000014169	0.140726	0	0	0.123833	0.504198	0.338575	0.103596	0.0217986	0.0845594	0	0
ENSMAUG00000009240	0	0.0249624	0.0727072	0.075925	0.0862426	0.194083	0.0907154	0.0833819	0.0952266	0.171204	0
Vldlr	0	0	0	0	0	0	0	0.0347349	0.0210928	0.193836	0
ENSMAUG00000009882	0.281648	0	0.312196	0.175781	0.386248	0.374304	0.181797	0.238457	0.184704	0.194875	0
Mzf1	0	0	0	0	0	0	0	0	0	0	0
Ube2m	2.59068	1.4101	3.22951	2.20858	0.546095	2.39004	0.711586	2.21599	1.12472	3.12935	1.41263
Chmp2a	6.71047	2.88877	6.08189	8.47917	1.10193	2.85703	1.60826	4.67379	2.03835	5.09477	4.52893
Trim28	0.221849	0.491061	0.175079	0.230524	0.744572	1.1459	0.623441	0.354326	0.427043	0.431933	0
Rgs18	0	0	0	0.075925	0	0	0	0	0	0	0
ENSMAUG00000003435	0	0	0	0	0	0	0	0	0	0	0
ENSMAUG00000010596	0	0	0	0	0.0689755	0.377683	0	0	0	0	0
ENSMAUG00000016348	0	0	0	0	0	0	0	0	0	0	0
ENSMAUG00000003661	0.31041	0.528013	0.519762	0.289949	0.701029	1.42245	1.1077	0.684969	0.545987	0.953284	0.261159
Vopp1	0.293221	0.0544615	0	0.232791	0	0	0.0433903	0.0324186	0.0366084	0	0
U6.1	0	0	0	0	0	0	0	0	0	0	0
Plekhg1	0	0	0.141376	0	0	0.442817	0	0.0853029	0	0	0
Mef2a	0	0	0.245984	0.137446	0.931608	0.418905	0.256749	0.629334	0.198269	0.171204	0.544138
Tex264	0	0	0	0	0	0.0222471	0.0435114	0	0	0	0
ENSMAUG00000008032	0.109649	0	0.174267	0	0.16551	1.05123	0.330311	0.586051	0.0915619	0.104075	0.297192
ENSMAUG00000012588	0.49261	0.120191	0.0894704	0.0877909	0.808878	0.485919	0.358376	0.299152	0.153425	0	0.147885
ENSMAUG00000014548	0	0	0	0	0	0	0	0	0	0	0
ENSMAUG00000004756	0	0	0	0.15111	0.0793682	0	0	0	0.0227883	0.0744546	0.202922
ENSMAUG00000012238	1.34626	0.759813	0.763723	1.19571	0.811824	2.29767	0.600436	1.20915	0.602363	2.99745	1.52049
ENSMAUG00000008533	0	0	0	0	0	0	0.012097	0	0.0299906	0	0
ENSMAUG00000017703	0	0	0	0.221484	0.037403	0.051019	0.0247029	0.0415812	0.0452497	0.0297818	0
Igfn1	0	0	0	0	0	0	0	0	0	0	0
Rap2c	0.0867077	0.159812	0.748683	0.302842	0.595709	1.08095	0.411877	0.557201	0.161569	0.348881	0
Arhgef11	0	0	0	0	0.0497446	0	0.0247029	0.02989	0	0	0
ENSMAUG00000018274	0.929176	0.203716	0.846824	0.336816	0.539195	0.551645	0.521053	0.882758	0.390894	0.661599	0.384438
Strip1	0	0	0	0	0	0.0238456	0.0253858	0.0458278	0	0	0
ENSMAUG00000014899	0	0	0	0	0	0	0.0128856	0	0	0.217486	0
U6.3	0	0	0	0	0	0	0	0	0	0	0
ENSMAUG00000017671	0.571496	0.14466	0.280029	0.137202	0.187217	0.329255	0.156942	0.293396	0.123822	0.0435076	0
Bub3	0.527711	0.455419	0.862845	0.889347	0.0576518	0.75143	0.241637	0.8545	0.514649	0.52268	0
ENSMAUG00000018288	0.278027	0	0.291217	0	0.0730764	0.244509	0.0336448	0.53619	0	0.0708015	0
ENSMAUG00000006690	0.129955	0.195215	0.0286632	0.294845	0.514224	0.973559	0.537876	0.507854	0.211874	0.903055	0
ENSMAUG00000016924	0.0853024	0	0	0	0.108959	0.0144789	0.0634837	0.0945162	0.0105289	0	0
ENSMAUG00000009884	0	0.131923	0	0	0	0	0	0	0.0130505	0	0
CUNH15orf61	0.281173	0.635633	0.756612	0.860766	0.0884533	0.497596	0.443025	0.859752	0.338185	1.47932	1.46141
Znf408	0.161943	0.18655	0.237565	0	0.217397	0.236571	0.0689875	0.166326	0.0823977	0.102548	0
Mesd	1.23298	0.0434541	1.28818	0.771331	0.411777	0.76875	0.590906	1.43181	0.713542	1.25116	0
Ddias	0	0	0	0	0	0	0	0	0	0	0
SNORA70	0	0	0	0	0	0	0	0	0	0	0
ENSMAUG00000009829	0	0	0	0	0	0	0	0	0	0	0
Mbip	0	0.081618	0	0	1.60283	0.813474	0.65157	0.455811	0.147214	0.300607	0.203965
Mrpl11	1.45583	1.58663	1.47095	1.13661	0.254533	0.845939	0.537535	1.00847	0.595663	1.65779	1.62119
Primpol	0	0	0	0	0	0.0309778	0	0	0.0145246	0.0346386	0
ENSMAUG00000008298	0	0	0	0	0.0465521	0.0819403	0	0.02399	0	0	0
Hsf5	0	0	0	0	0	0	0	0	0.0259996	0	0
Znf394	0	0	0	0.14483	0.112304	0	0.0378327	0.148914	0.0190696	0.193836	0
ENSMAUG00000013731	0	0.036956	0.0752672	0.21008	0.203042	0.194591	0.265214	0.342403	0.228432	0.265747	0
Hus1	0	0	0.0242542	0	0.295366	0.146491	0.0931797	0.164894	0	0	0
ENSMAUG00000015135	0.164474	0	0.0286632	0	0	0	0	0	0	0	0
Gpbar1	0	0	0	0	0	0	0	0	0	0	0
Aamp	1.40627	0.404692	1.51531	1.18463	1.08856	0.980922	0.785998	1.0752	1.35439	1.59831	0.989643
ENSMAUG00000013905	1.07474	0.563412	1.123	0.686817	0.318738	0.420812	0.269537	0.815929	0.295812	1.79579	0.87401
Tmbim1	0.873595	0.265005	0.914866	0.191259	0.120626	0.990766	0.414023	0.898944	0.282468	0.63759	0.111852
ENSMAUG00000014601	0.637522	0.0531076	1.18254	0	0	1.52306	0.0743399	1.36613	0.0472685	0.326388	0
Gpr52	0	0	0	0	0.11058	0	0	0.0361102	0.00927855	0	0
Ercc6l	0	0	0.221141	0.108723	0	0	0	0.023255	0	0	0
Ccnyl1	0	0	0	0	0	0	0.0584543	0	0.0536429	0	0
Xndc1	0	0	0	0	0.231538	0	0.0395231	0.0217905	0.0300311	0.0435076	0
ENSMAUG00000008710	0	0	0	0	0	0	0	0	0	0	0.30012
Chac2	0	0.172844	0.301059	0.103084	0	0.116389	0.198398	0.254737	0.0777792	0.0744546	0.798909
Zdhhc24	0	0	0	0	0	0	0	0	0	0	0
Itprid2	0	0	0	0	0.171368	0	0.0164834	0	0	0	0
Magoh	1.19862	1.09687	1.65567	2.22001	0.593946	0.860091	0.527122	1.69027	0.746217	3.04599	0.261452
Rab7	1.09511	0.470459	0.982465	0.815059	0	0.229488	0.408386	0.707777	0.399896	0.62679	0.150884
Dusp6	0.372975	0.608943	0.0674491	0	1.18232	0.361938	1.57724	0.106985	0.949177	0.0297818	0.262736
Rpl13a	9.71624	17.333	7.49708	14.6794	5.55406	7.33174	8.66273	8.86416	10.7265	8.84271	9.38098
SNORD33	0	0	0	0	0	0	0.0318744	0.0207052	0	0	0
Rps11	15.3353	28.3141	12.0429	23.6963	6.10965	9.38497	11.172	11.5836	17.4804	13.4434	15.9199
ENSMAUG00000007387	0.402998	1.10713	0.413867	0.508048	0.233138	0.309978	0.438414	0.494732	0.840634	0.705869	0.522903
ENSMAUG00000005888	0	0	0	0	0	0	0	0	0.0449679	0	0
ENSMAUG00000013867	0	0	0	0	0	0	0	0	0	0	0
ENSMAUG00000000323	0	0	0	0	0	0	0.0319711	0	0	0	0
Rassf10	0	0.0458306	0	0	0.552172	0	0.14019	0.0924935	0.279162	0.0346386	0.262736
Crcp	0	0	0	0	0	0	0.033715	0.0282602	0	0	0
Cd180	0	0	0	0	0	0	0	0	0	0	0.191909
2810408A11Rik	0	0	0	0.13696	0.0407251	0	0.0216086	0.0738525	0.022178	0	0
Neurl4	0	0	0	0	0.124253	0.055981	0.0428499	0.185417	0.114692	0.166196	0
Mreg	0	0	0	0	0	0	0.036061	0	0.0239194	0	0.363689
H2-Ea-ps	2.00543	6.11567	0.96653	1.76526	2.7487	2.55247	7.51907	2.64712	7.30331	2.90547	0.824005
ENSMAUG00000017848	0	0	0	0	0	0	0	0	0	0	0
Henmt1	0	0	0	0	0.0428135	0	0	0	0.0184534	0.0323866	0
CUNH19orf70	2.06409	3.57554	2.17737	4.47742	0.780341	1.00818	1.43644	2.62707	2.48871	4.29604	2.87221
Safb	0.193498	0	0.168424	0	0.763564	0.798457	0.384146	0.203936	0.150917	0.193836	0.557771
Vps4b	0	0	0.208358	0.711276	0.0866763	0.238147	0.139793	0.222379	0.177222	0.325592	0.150884
Ranbp10	0	0	0	0	0.104728	0.0222471	0.0328971	0	0	0	0
Fra10ac1	0.0936505	0.0544615	0.0393329	0.0321257	0.320603	0.129454	0.0728504	0.166853	0.131144	0	0
ENSMAUG00000010314	0	0	0.108225	0	0	0	0.0101856	0.0700492	0	0	0
Psmd12	0.553175	0.172007	0.547236	0.305119	0.429567	0.33743	0.211902	0.667544	0.185571	0.610645	0.147885
ENSMAUG00000008979	0	0	0.0227842	0	0	0	0.0664095	0	0.0259996	0	0
Rnft1	0	0	0.125094	0	0.0170086	0	0.033227	0.0471608	0.0110635	0	0
ENSMAUG00000005151	0.0654622	0.0182087	0.174069	0	0.575844	0.735925	0.225425	0.19794	0.138772	0.238952	0.756116
Kctd21	0	0	0	0	0	0.0286398	0	0	0	0	0
ENSMAUG00000000974	0	0	0	0	0	0	0	0	0	0	0
Surf4	0	0	0	0	0.0428135	0	0	0.0418308	0.0103427	0	0
Crtc2	0.411241	0.0254907	0.180542	0.157881	0.42059	0.727686	0.169195	0.264251	0.0792768	0	0
ENSMAUG00000000653	0	0	0	0	0	0	0	0	0	0	0
Rnase6	0	0.0588107	0.0331763	0	0.326418	0.0193506	0.288378	0.129726	0.447291	0.380101	0
ENSMAUG00000018134	0.367096	0	0.187662	0	0	0.267446	0.142182	0.19876	0.0588612	0.274657	0
ENSMAUG00000016811	0	0	0	0	0	0	0	0.0215352	0	0	0
ENSMAUG00000011089	0	0.0302122	0	0	0.0635288	0.175431	0.123134	0.0938093	0.046893	0	0
Rfk	0.576482	0.465422	0.707622	0.40341	0.186326	0.47582	0.505876	0.289431	0.360243	0.430601	0.244786
Plin2	0.353114	0.53126	0.28053	0.618078	0.808084	0.675322	0.841834	0.3274	0.582066	0.891156	0.64589
ENSMAUG00000019427	0	0	0	0.12227	0.496226	0.158999	0.102257	0.256	0	0	1.4433
Pcyox1l	0	0.0899395	0.329924	0	0.116159	0.153336	0.0876464	0.157505	0.0532611	0	0
ENSMAUG00000013774	0	0	0	0	0.052928	0.195115	0.0803573	0.189963	0.0239194	0	0
ENSMAUG00000004831	0	0	0.0393329	0.13696	0	0.0171182	0.0603965	0.0739496	0.0347206	0	0
ENSMAUG00000017075	0	0	0.255934	0.295611	0.0169337	0.118854	0.0212978	0.122889	0.059686	0	0
Cops7b	0	0	0	0	0.0662888	0.553013	0.080066	0.0242272	0.112529	0.0221244	0
7SK.1	0	0	0	0	0	0	0	0	0	0	0
Psma1	2.73044	1.37295	2.78544	3.38361	0.24949	1.08375	0.770389	2.46115	1.2209	2.10094	3.30941
ENSMAUG00000001060	0	0	0	0	0	0	0	0	0	0	0
Zfp74	0	0	0.17507	0	0	0	0	0	0	0	0
Hccs	0	0.0544615	0.0919287	0.208947	0.0382105	0.121452	0.148742	0.112755	0.10761	0.120131	0.498107
U6.7	0	0	0	0	0.0635288	0	0	0	0	0	0
ENSMAUG00000000598	0.184026	0	0	0.239257	0.344592	0.21173	0.167217	0.121972	0.0864539	0.0868282	0
ENSMAUG00000014210	0	0	0	0	0	0	0.0222637	0	0.00948901	0	0
Minar1	0	0	0	0	0	0	0	0	0	0	0
ENSMAUG00000012274	0	0	0.0286632	0	0	0.0480501	0.0243339	0	0	0	0
Galnt4	0	0	0	0	0	0	0.027426	0.0749049	0.00784745	0	0
ENSMAUG00000009836	0	0	0	0	0.268783	0.259035	0.071629	0.124363	0.0276811	0	0
Tcirg1	0.155255	0.396315	0.478854	0	0.332281	0.842951	0.0708726	0.148685	0.0767796	0.194875	0
Eps8l2	2.22109	0.0855154	1.86648	0.959393	0.722656	6.50639	0.546433	2.69445	0.256987	1.22358	1.81902
ENSMAUG00000014367	0	0	0.0546508	0	0.0693539	0.850113	0.0143746	0.599179	0.124144	0.0435076	0
ENSMAUG00000011029	0.368354	0.0458306	0.166335	0.340762	0.215827	0.240373	0.171472	0.358768	0.149782	0.435515	0
ENSMAUG00000000834	0	0	0	0	0	0.0190441	0.0404036	0	0	0	0
Hoxa2	0	0	0	0	0	0	0	0.0324186	0	0	0
ENSMAUG00000005884	0	0	0	0	0	0	0	0	0	0	0
ENSMAUG00000005477	0	0	0	0	0	0	0	0	0	0	0
Hoxa1	0	0	0	0	0	0	0	0	0	0	0
ENSMAUG00000012317	0	0	0	0.131501	0	0	0.0262432	0.0614371	0	0	0
Fam110b	0.359884	0	0.21704	0	0	0.0881331	0.0298141	0.233975	0.036054	0.0501567	0
ENSMAUG00000012000	0	0	0.0346069	0	0	0	0	0.0300965	0	0	0
Mrpl49	1.86909	0.780492	1.81432	1.15399	0.343433	0.888433	0.738764	1.24795	0.738347	0.999823	0.384438
Syvn1	0	0	0.175591	0	0.382399	0.529725	0.378629	0.384865	0.233639	0.386628	0
ENSMAUG00000000443	0	0.0524225	0	0.0628196	0.10815	0.205517	0.356759	0.519704	0.185932	0.0501567	0
Lck	0	0	0	0	0.0428343	0	0	0	0	0	0
6430548M08Rik	0	0	0	0	0.0170086	0	0.0112747	0.0330934	0	0	0
Immp1l	0	0	0.0745601	0	0	0.11055	0.0256877	0.0659329	0.0377966	0	0
Tmem177	0	0	0	0	0.0357125	0.0807963	0.0608125	0.0356011	0.038532	0.261693	0
Hexim1	0	0.138832	0.562043	0.165904	1.18306	1.33845	0.722022	0.502495	0.645921	0.506683	2.86356
ENSMAUG00000006392	0	0	0	0	0	0	0	0	0	0	0
Mettl7b	0	0	0	0	0	0	0	0	0.00948901	0	0
ENSMAUG00000009225	0	0	0	0	0	0	0	0	0	0	0
Pank2	0.154799	0.052308	0.028177	0.0639072	0.114242	0.213968	0.0669395	0.175376	0.0244247	0.10544	0
ENSMAUG00000003768	0	0	0	0	0	0	0	0.0513967	0.0221601	0	0
ENSMAUG00000000485	0.160462	0.28435	0.1112	0.276855	0.65104	0.177866	0.843119	0.277811	0.544468	0	0
Nudt16	0.135999	0.124308	0.435813	0.244541	0.162967	0.364194	0.130676	0.456581	0.291016	0.722072	1.51233
ENSMAUG00000013284	0	0	0	0	0	0	0	0	0.0388688	0	0
ENSMAUG00000012754	0	0	0.0903016	0	0.26662	0.400487	0.238663	0.0903406	0.0335927	0.0614251	0.448005
Zfp653	0	0	0.180357	0	0.116033	0.501137	0.100745	0.27876	0.100443	0.809997	0
Coq2	0	0	0	0	0	0	0	0	0	0	0
Dhrs7	0.860587	0.153128	1.35598	0.485275	0.101661	0.716837	0.321067	1.12737	0.431653	0.887622	0.157055
ENSMAUG00000015711	0.474981	0.0174875	0.745285	0.695861	0.207128	0.230774	0.0771819	0.268991	0.0915008	0.658943	1.35717
ENSMAUG00000015213	0.240693	0.17532	0.628308	0.103084	0.778326	1.23008	0.538473	1.13062	0.218766	0.732096	0.223704
Wdr86	0	0	0	0	0.264205	0.0361831	0.152634	0.0528997	0.0145246	0	0
ENSMAUG00000011780	0	0.0901023	0.439961	0.0600925	0.279603	0.346964	0.207666	0.242097	0.154417	0.258839	0.62004
Gpx1	3.47469	3.75959	3.37074	6.27702	1.37589	1.5138	1.17061	3.51305	2.01214	5.49249	7.99345
ENSMAUG00000015113	12.5706	3.35973	13.7847	15.3457	1.79287	6.51078	2.63013	11.1696	3.473	12.2221	4.23281
U6.10	0	0	0	0	0	0	0	0	0	0	0
Apon	0	0	0	0	0	0	0	0	0	0	0
Aga	0.0625821	0	0.160514	0	0	0	0.0116157	0.0416771	0.0239194	0	0
Vsig10l	0	0	0	0	0	0	0	0	0	0	0
Mrpl17	2.03447	0.461543	1.71752	1.63562	0.144813	0.831441	0.51635	0.949122	0.662697	1.0092	1.52592
ENSMAUG00000015121	0	0	0	0	0	0	0	0	0	0	0
H2-Oa	0	0	0.074173	0.0661993	0	0.268983	0.0767571	0.148483	0.0747366	0.379259	0.150884
Arrb2	0	0	0	0	0	0	0	0	0	0	0
ENSMAUG00000009661	0	0	0	0	0	0	0	0	0	0	0
Zbtb43	0	0	0	0	0	0.0827121	0.0565198	0.0656975	0.0417658	0.0697691	0
Sec61a2	0	0	0	0	0.0662888	0	0	0	0	0	0
Gstz1	0.0552273	0.754481	0.367061	0.568076	0.216718	0.205209	0.104981	0.131074	0.206212	0.121467	0.676059
Ftsj1	0	0	0	0.0661993	0.258857	0	0.0401845	0.0207052	0	0	0
Brix1	0.458153	0.0705622	0.117248	0.788171	0.132883	0.162373	0.205048	0.358752	0.219726	0.677783	1.3444
Commd4	0.888097	0.420791	1.32809	1.0743	0.44109	0.252936	0.313951	0.430562	0.337261	1.30069	3.33701
Pdp1	0	0.113789	0.12025	0.0321257	0.308679	0.130792	0.0379665	0.13148	0.0466613	0.0323866	0.150884
Map1lc3a	8.21356	8.5858	6.60711	13.7913	2.50122	4.81768	4.23094	9.77407	6.42105	12.7022	27.0315
ENSMAUG00000017331	0.150807	0	0	0	0	0	0.0252905	0.0504441	0.0463046	0	0
Gng12	0.702922	0.250853	0.607967	0.0832646	0.0806913	0.31493	0.0841995	0.227662	0.0670176	0.531024	0
Asgr2	0	0	0	0	0	0	0	0	0	0	0
Rps9	12.9574	30.2619	14.2868	25.518	6.43326	7.56476	12.325	13.0325	18.5154	18.6461	12.9591
ENSMAUG00000000336	0.352002	0.0124157	0.0535848	0	0.140285	0.257604	0.177709	0.343179	0.116816	0.160409	0
Cdk16	0.738147	0.279015	0.410829	0.607359	1.80427	1.17003	1.03595	1.05858	0.53359	0.523837	0.971094
Cbll1	0	0.0276284	0.148192	0.0661993	0.0662888	0.136311	0.067907	0	0.0231318	0	0
Mfhas1	0	0.0483748	0	0	0.0290245	0	0.0348796	0.0526398	0	0	0
ENSMAUG00000005557	0	0	0	0	0.0597943	0.0789366	0	0	0	0	0
ENSMAUG00000000275	0	0.113012	0	0	0.0428135	0.173394	0.0274196	0	0.0126437	0	0
Vps26c	0	0	0	0	0.0418617	0.0187245	0	0.028486	0	0	0
ENSMAUG00000000377	0.287241	0.659169	0.59576	0.137202	0.0795684	0.156439	0.301346	0.529459	0.436683	0.246494	0
ENSMAUG00000000302	0	0	0	0	0.0505112	0	0.0452589	0.0513967	0	0	0
ENSMAUG00000011951	0.999137	0.729809	1.15764	0.451928	0.578772	0.684229	0.537511	0.930277	0.552192	0.995503	1.91176
ENSMAUG00000014989	0	0.0367305	0	0	0.0603242	0	0	0	0	0	0
Ncr1	0.192086	0	0	0	0.0576143	0	0	0.0199469	0.0536429	0	0
ENSMAUG00000018137	1.40548	0.305578	0.68967	0.850325	0.591363	1.13583	0.439534	0.444585	0.280743	0.776734	0.303761
ENSMAUG00000009625	0	0	0	0	0	0	0	0.0519318	0.0219197	0	0
Ubfd1	0	0.239946	0.139237	0	0.080964	0	0.0937795	0.0145964	0.0655198	0	1.65621
ENSMAUG00000015179	0	0	0	0	0.190604	0	0.0451219	0	0.0230849	0	0
Cct6a	0.561342	0.159346	0.439475	0.512398	0.309894	0.337811	0.33859	0.700792	0.162937	0.393889	0.741314
ENSMAUG00000004630	0	0	0	0	0.203365	0.0882675	0.0546577	0.0205425	0	0	0
Hnrnph2	0	0	0.379102	0	0.0638036	0.478659	0.304663	0.110223	0.078271	0.113415	0.111852
ENSMAUG00000008334	0	0	0	0	0	0	0	0	0	0	0
ENSMAUG00000000565	0	0	0	0	0	0	0	0	0	0	0
ENSMAUG00000010003	0	0	0	0	0	0	0	0	0	0	0
ENSMAUG00000001753	3.89885	1.53642	3.44214	2.60755	0.263862	1.53039	1.41424	2.942	1.39004	4.52905	0.768876
ENSMAUG00000018472	0	0	0	0	0	0.0238456	0.0288683	0	0	0	0
Ovca2	0.259409	0.0475374	0.947606	0.483874	0.107693	0.124313	0.129377	0.351979	0.0847888	0.283457	0
Necap2	0.366382	0	0.104734	0.15111	0	0.0193506	0.0343069	0.12617	0.0332004	0.285878	0
ENSMAUG00000002919	0	0	0	0	0.0885842	0.0676352	0	0	0.0093987	0	0
ENSMAUG00000006049	0	0	0	0	0	0	0	0	0	0	0
7SK.9	0	0	0	0	0	0.0167074	0	0	0	0	0
Eif4a2	0.618916	0.195317	0.223147	0.207907	0.489439	0.664208	0.506316	0.638498	0.366359	0.287481	0
Snord2	0	0	0	0	0.037403	0	0.0308579	0.0513967	0	0	0
SNORA63	0	0	0	0	0	0.0298013	0.0221854	0	0.0536429	0	0
ENSMAUG00000017192	0	0	0	0	0.0675539	0	0.0489131	0.0183766	0	0	0
Sod3	0.430551	0	0.10285	0	0	0.141736	0	0.10536	0	0.177003	0
ENSMAUG00000016082	0	0	0	0	0.119631	0.126203	0.029355	0.0724514	0.00912673	0.165798	0.341216
ENSMAUG00000017137	1.21696	0.526791	1.17954	0.534741	1.20768	2.8951	0.623395	2.71	0.337592	0.830561	1.25468
ENSMAUG00000016905	0.150376	0	0	0	0	0	0	0	0.0391514	0	0
ENSMAUG00000004037	0.352192	0	0.319083	0	0.486413	1.88715	0.145749	0.973352	0.0253806	0.0614251	0.30012
Rnf208	0	0.191957	0	0	0.0662888	0	0.0507254	0.0191576	0.0550137	0	0.524831
ENSMAUG00000000395	0	0	0	0.108723	0	0.232974	0.08021	0.0347349	0.0430373	0	0
Gm28038	0	0	0	0	0	0	0	0.0198092	0	0	0
Zfp689	0	0	0	0	0	0	0	0	0.0112938	0	0
Clec11a	0	0.172013	0.0497413	0	0.10337	0	0.0743011	0.0599847	0.130392	0	1.294
Cfl1	5.87894	2.99771	5.96145	3.69309	0.971579	3.43615	1.42534	3.05041	2.0254	4.06795	2.26411
1700020L24Rik	0	0	0	0	0	0	0	0	0	0	0
Mmp28	0	0	0	0	0	0	0	0	0	0	0
ENSMAUG00000015861	0.0980104	0.239946	0.148144	0	0.396114	0.0869348	0.198376	0.178907	0.134221	0.0297818	0.803162
ENSMAUG00000003852	0	0	0.201376	0.167068	0.0506557	0.149576	0.0681564	0.350901	0.101351	0	0
Lsm10	0	0.559103	0.147269	0	0.0730764	0.109061	0.210294	0.238419	0.143939	0.238242	1.90268
ENSMAUG00000006009	0	0	0	0	0	0	0	0	0	0	0
Sco1	0	0	0.136166	0	0.107186	0.33522	0.027426	0.0922479	0.0374905	0	0
ENSMAUG00000010252	0	0	0	0	0.0981104	0	0	0	0	0	0
Fbxl12	0	0.117838	0.129293	0.21065	0.216364	0.556376	0.24976	0.267028	0.0921302	0.0435076	0
S100pbp	0.100442	0	0.0388199	0	0.3118	0	0.0611821	0.105329	0.0520413	0.0614251	0.147885
ENSMAUG00000000419	0	0	0	0	0.176994	0	0	0	0.00964859	0	0
ENSMAUG00000016238	0	0	0	0	0.086253	0	0	0	0.00969127	0	0
ENSMAUG00000018488	0.76086	0.121715	0.422116	0.554104	0.334417	0.10064	0.302355	0.327845	0.236218	0.416418	0
Ctbs	0.458562	0.0546412	0.197458	0	0.256582	0.5717	0.228604	0.37406	0.264013	0.177557	0
Ticam1	0	0.124953	0.0375742	0	0.402963	0	0.142049	0.0191576	0.11694	0	0
ENSMAUG00000015746	0.806486	0.112774	0.624964	1.25179	0.374263	0.25459	0.193951	0.430952	0.160794	0.878075	0.298614
ENSMAUG00000011147	2.45235	1.23939	2.50269	1.12176	0.21482	1.16128	0.70897	1.23397	1.09498	2.19773	1.5276
Zfp655	0	0	0	0.0965372	0.111516	0	0.111134	0.0506663	0.119272	0	1.00372
B4galnt4	0	0	0	0	0	0	0	0.0195589	0	0	0.149307
ENSMAUG00000002210	0	0	0	0	0	0	0	0	0	0	0
Atpif1	6.1505	3.42873	6.19425	5.86952	1.81146	3.41844	1.84371	3.39022	1.92544	3.86492	7.363
ENSMAUG00000015573	0	0	0	0	0	0	0	0.0183766	0	0	0
ENSMAUG00000018128	0	0	0	0.0857515	0	0.104104	0.0214201	0.0217986	0.0116038	0	0
ENSMAUG00000010385	0.0802311	0.0457356	0.0367431	0.0920722	0.292477	0.884668	0.965508	0.564751	0.469615	0.166196	0.261159
Emc10	1.74557	0.475304	2.3248	0.169743	0.600093	1.74105	0.512788	1.37114	0.771459	1.51543	2.95011
Ahsa1	1.36702	0.641611	1.23089	1.16228	0.22814	0.941129	0.529742	0.991271	0.450081	1.1469	0.885464
Zfp867	0	0	0	0	0	0.0171182	0.0598453	0.107655	0.0356434	0	0
Pmm1	0	0.0484811	0	0.071315	0	0	0.112637	0.0208262	0.0230639	0	0
Gid8	0	0.159743	0.446266	0	0.264112	0.138917	0.252294	0.309016	0.389949	0.130867	0.401841
ENSMAUG00000016917	0	0	0	0	0.0662888	0.0309778	0.0156387	0.0506227	0	0	0
ENSMAUG00000018420	0	0	0.0388199	0	0.0415082	0.111557	0	0	0	0.0297818	0.203965
ENSMAUG00000016585	0	0	0	0	0.0637576	0.0187245	0.0495774	0.0568527	0.0101965	0	0
ENSMAUG00000009138	0	0	0.0390747	0	0	0.043614	0.0569689	0.0256256	0.0253806	0	0
Higd2a	2.45631	1.12962	3.57098	2.33247	0.371016	1.30374	0.566802	1.9529	1.11127	2.83742	0.655162
Zg16	0	0	0	0	0	0	0	0	0	0	0
ENSMAUG00000010343	1.61926	0.469641	1.14152	0.29284	0.0169337	0.653808	0.131942	0.426189	0.153507	0.699868	2.75376
ENSMAUG00000007689	0.219298	0	0	0	0.125065	0	0.0101091	0	0	0	0
Ppcs	0.39729	0.212299	0.493963	0.205535	0.0871945	0.271168	0.228045	0.482225	0.246324	0.568985	0
Slc35g3	0	0	0	0	0	0	0	0	0	0	0
Sdc3	0	0	0	0	0	0	0	0	0	0	0
ENSMAUG00000001749	0	0	0	0	0	0	0.054148	0	0	0	0
ENSMAUG00000002157	0	0	0	0	0	0	0	0	0	0	0
ENSMAUG00000017140	0	0.0664244	0	0	0.139502	0.0935658	0.0126121	0.0422897	0.0138421	0	0
Snrpe	0.458772	0.289683	0.756501	0.4257	0	0.134973	0.252416	0.534688	0.302833	0.481497	0.111852
ENSMAUG00000017089	0	0	0	0	0.109539	0	0.0114149	0.0626094	0.0239194	0	0
ENSMAUG00000008499	13.5969	18.5975	9.20272	16.4894	8.43952	14.5375	9.82022	9.31635	12.1382	9.72386	8.4023
ENSMAUG00000001124	0	0.172461	0	0	0	0.0744313	0.0112747	0	0	0	0
ENSMAUG00000017957	0	0	0	0	0	0	0	0	0	0	0
Gps2	0.616208	0.275774	0.499633	1.4639	0.574003	0.616975	0.426771	0.552237	0.266331	0.858642	0.31411
Snrnp35	0.522633	0.445247	0.939532	0.724492	0.670064	0.311537	0.427185	0.474735	0.560053	0.246858	0.387357
ENSMAUG00000008699	0	0	0.1104	0	0.155908	0.165365	0.0380682	0.0275133	0.0735839	0	0
ENSMAUG00000007251	0.15124	0.206288	0.107159	0	1.25551	1.45687	0.501556	0.881046	0.312208	0.610193	0.576512
ENSMAUG00000008385	0	0.0483748	0	0	0	0	0.0327158	0	0.019218	0.0323866	0
ENSMAUG00000000233	0	0	0.0903016	0	0.151016	0.124285	0.0492982	0.0504554	0.0109949	0	0
ENSMAUG00000005388	0	0	0.0395288	0	0	0.365271	0.0395092	0.112508	0	0	0
ENSMAUG00000001647	2.69359	0.853258	2.67841	2.71631	0.517568	1.32012	0.432761	1.24083	0.597434	2.13471	3.52439
ENSMAUG00000001178	0	0	0	0	0.086253	0.0290168	0.0724957	0.283105	0.0305104	0	0
Pclaf	0	0	0	0	0	0	0	0.0200558	0	0	0
ENSMAUG00000016194	0.555488	0.121292	0.158619	0	0.086253	0.114544	0.0919856	0.463113	0.0875663	0.283683	0
Calr	5.37419	3.25042	6.35172	4.71026	2.01361	5.89702	3.77144	11.2728	3.0832	7.41886	1.92489
ENSMAUG00000002069	0	0	0.163614	0	0.162309	0.020812	0.00935452	0	0.0450282	0.130336	0
ENSMAUG00000007675	0.153894	0.270363	0.530307	1.07698	0.963507	1.21626	0.702208	0.588181	0.321571	1.36288	0.149307
Gpr4	0	0	0	0	0.119589	0.0687399	0	0	0	0.166044	0
ENSMAUG00000017851	0	0.0939364	0	0	0	0.229553	0.139931	0.225929	0.0326936	0	0
Prr15l	0.175942	1.0424	0.694855	0.634045	0.71694	0.841091	1.18825	0.742541	1.10697	0.443868	0.262736
Rab1b	1.32264	0.550418	0.955565	1.21198	1.14941	1.10909	1.32065	1.52103	1.00384	1.33976	0
ENSMAUG00000001789	0	0	0.107846	0.19675	0.0321685	0.155096	0	0	0.0231473	0	0
ENSMAUG00000000497	0	0	0	0	0.329898	0.176314	0.0530031	0	0.0197691	0	0
ENSMAUG00000005979	0	0	0	0	0	0	0	0	0	0	0
Nfe2l3	0	0	0	0	0	0	0	0	0	0	0
ENSMAUG00000001926	0	0	0	0	0	0	0	0	0	0	0
Dbndd2	0	0	0	0	0.104605	0.0815794	0.0532841	0	0.00912673	0	0
Pfdn2	0.969417	0.275589	1.24195	0.875628	0.68862	0.976307	0.505593	0.744572	0.394946	0.448253	1.76831
ENSMAUG00000018010	0	0	0	0	0	0	0	0	0	0	0
Zfp583	0	0.0536236	0	0.157881	0.245391	0.0235007	0.0411989	0.12328	0.033375	0.0297818	0.384438
ENSMAUG00000015851	0	0	0.0457289	0	0	0.0156963	0.0316114	0	0.0339137	0	0
ENSMAUG00000017904	0.223015	0.0379949	0.0560664	0.300691	0	0	0.0568604	0.110774	0.0632365	0.0501567	0
ENSMAUG00000008117	0	0.107683	0.133186	0.439996	0.267945	0.0819412	0.23055	0.261369	0.207144	0.264463	0
ENSMAUG00000007210	0.12837	0.0136744	0.37633	0.25852	0	0.250069	0.136429	0.199902	0.137907	0.337823	0.202922
Glmp	0	0.149859	0.774959	0.366859	0.637495	0.714917	0.39052	0.505648	0.264933	0.496811	0.26338
Mrpl55	0.921821	0.303521	0.197897	0.98286	0.0824168	0.344639	0.327067	0.463405	0.3617	0.749458	2.17911
ENSMAUG00000006885	1.94194	0.0635092	1.43992	1.3179	0.820065	0.529447	0.511331	0.852505	0.518602	1.00767	0
ENSMAUG00000015730	0.450699	0.106289	0.201791	0.435094	0.562802	0.0925549	0.518954	0.243002	0.240373	0.456207	0
U6.24	0	0	0	0	0	0	0.012097	0	0	0	0
Ogg1	0	0	0	0	0.230704	0	0	0	0.0117612	0	0
ENSMAUG00000000790	0.17313	0	0.0319734	0	0	0.173899	0.0453357	0.157667	0.0377451	0	0
Gatd1	0.820744	0.319138	0.418184	0.183241	0	0.324253	0.0653372	0.210756	0.122032	0.442853	0.202922
ENSMAUG00000002296	2.85266	1.82018	1.81458	3.00163	0.304114	2.37827	0.865743	2.35464	1.293	4.21288	1.62678
ENSMAUG00000003819	0	0.0176224	0	0	0.162928	0.115741	0.0443388	0	0.0235116	0	0.203965
ENSMAUG00000000413	0	0	0	0	0	0	0	0	0	0	0
ENSMAUG00000007232	0	0	0	0	0	0	0.0116157	0	0	0	0
ENSMAUG00000006969	0	0	0	0	0	0	0	0	0	0	0
7SK.15	0	0	0	0	0	0.055981	0	0.0272584	0	0	0
Ythdf2	0	0.078373	0.173295	0.0661993	0.325907	0.419521	0.191461	0.239476	0.127838	0.0838645	0
Gm266	0	0	0	0	0	0	0	0	0	0	0
Gm27875	0	0	0	0	0	0	0	0	0	0	0
Hyls1	0.223015	0.031962	0	0	0	0.0957524	0.0143297	0.0272836	0.0329491	0	0
ENSMAUG00000001991	0	0	0	0	0	0.11375	0	0	0	0	0
Cstb	3.83291	4.19686	2.712	3.9348	1.00174	1.32492	1.72626	2.14374	2.48594	3.28599	4.15649
ENSMAUG00000004061	0.48861	0.2607	0.383766	0.270301	0.0507429	0.599319	0.166048	1.06769	0.306737	0.673758	1.95848
ENSMAUG00000001391	0	0	0	0	0	0	0.0165699	0	0	0	0
ENSMAUG00000004608	0	0.031962	0.104564	0.434503	0	0	0	0.0773432	0.0214121	0.0501567	0
ENSMAUG00000000271	0	0	0	0	0.0428343	0.13327	0.0299036	0.0520016	0	0	0.191909
ENSMAUG00000010026	0	0	0	0	0	0	0	0	0	0	0
ENSMAUG00000015923	0	0	0	0	0	0	0.0112346	0.0296116	0	0	0.149307
Gng8	0	0	0.0429775	0	0	0	0.0126881	0	0	0	0
ENSMAUG00000005951	0	0	0	0	0	0	0.0116707	0	0	0.0845273	0
ENSMAUG00000010211	0.268817	0.0683438	0.109547	0	0	0.0448793	0.0221854	0.0870877	0.045836	0	0
Gtf2f1	0.317616	0.168113	0.67207	0.231435	0.0428343	0.512873	0.0658364	0.724378	0.181545	0.651306	1.17096
ENSMAUG00000008286	0	0.105622	0	0	0	0	0	0	0	0	0
ENSMAUG00000006018	0	0	0	0	0.0594728	0	0	0	0	0	0
E330021D16Rik	0.320684	0	0.443514	0	0.0910448	0.159978	0.0128856	0.0198092	0.0107785	0	0
Rpl10l	0	0	0	0	0	0	0	0	0	0	0
Tcta	0	0.164138	0.182893	0.22733	0	0.0760464	0.048528	0.102819	0.0812244	0	0
Sds	0	0	0	0	0	0	0	0	0	0	0
ENSMAUG00000005427	0	0	0	0	0.0290245	0	0.0106203	0	0	0	0
ENSMAUG00000004477	0	0	0	0	0.0940442	0	0.0288271	0	0	0	0.149307
ENSMAUG00000000296	0	0	0	0	0.191033	0	0.0446738	0.100985	0.0259996	0	0.30012
ENSMAUG00000005129	0	0	0	0	0	0	0	0	0	0	0
SNORD73	5.66177	14.0073	5.13679	11.3484	2.3006	2.66612	4.52307	4.42149	7.66242	7.63911	7.68054
SNORD73.1	0	0	0	0	0	0.109061	0	0	0	0	0
ENSMAUG00000000403	2.11509	0.500014	1.463	1.11464	0.19424	0.930867	0.734014	1.24912	0.757169	1.67341	0
ENSMAUG00000001484	0	0	0	0	0	0	0	0	0	0	0
ENSMAUG00000001070	0	0	0	0	0	0	0	0.0665048	0	0	0
ENSMAUG00000016754	0	0	0	0	0.0755761	0	0.0332019	0.113001	0.0358363	0.102538	0
ENSMAUG00000000287	2.3746	1.01403	3.34653	2.66391	0.595132	1.7784	0.861579	1.96809	0.853261	2.38074	0.860321
ENSMAUG00000006839	0	0.0641086	0	0	0	0.204129	0.0397632	0.0978425	0.0533754	0	0.30012
ENSMAUG00000000892	0.246327	0.0304624	0.282886	0	0.210341	0.211594	0.321973	0.105001	0.192153	0.166196	0.354849
ENSMAUG00000005901	0	0	0	0	0.086253	0	0	0.0577684	0	0	0
Isg20l2	0	0	0	0	0.0382105	0	0.0475567	0	0.0184534	0	0
ENSMAUG00000008398	0.294855	0	0	0	0	0	0	0	0.0231473	0	0
ENSMAUG00000010367	0	0	0	0	0	0	0	0	0.0103756	0	0.387357
ENSMAUG00000007295	0	0	0	0	0	0	0	0	0	0	0
Fam90a1b	0	0	0	0	0	0	0.0154521	0	0	0	0
ENSMAUG00000001974	0	0	0	0	0	0	0	0	0	0	0
ENSMAUG00000007096	0	0	0	0	0	0	0	0	0	0	2.77787
ENSMAUG00000010460	0	0.0364475	0	0	0	0	0.134711	0	0.0502835	0	0
ENSMAUG00000005971	0	0	0	0	0	0	0	0	0	0	0
Ywhah	3.32847	0.708426	2.42276	1.59294	0.66303	1.69474	0.520588	1.78118	0.614716	2.86975	1.36496
ENSMAUG00000005790	0	0	0	0	0	0	0.0714395	0.0300965	0	0	0
ENSMAUG00000016165	0	0	0	0	0	0	0	0.0396385	0	0	0
Tmem89	0	0	0	0	0	0	0	0	0.0231473	0	0
ENSMAUG00000001132	0	0.0556047	0	0	0	0	0.0253858	0	0	0	0
U4	0	0	0.111259	0	0	0	0	0	0	0	0
Nosip	0.70358	0.294205	0.397019	0.681757	0	0.465604	0.172419	0.384304	0.254284	0.522959	0.696111
ENSMAUG00000011604	0	0	0.0832501	0.18112	0	0	0	0	0	0	0
ENSMAUG00000002943	0	0	0	0	0	0.0290168	0.0112346	0	0	0	0
ENSMAUG00000004711	0	0	0.0858005	0.141977	0.0465521	0.225024	0.0786574	0.09961	0.0493275	0	0
ENSMAUG00000005997	0	0	0	0	0	0	0	0	0	0	0
ENSMAUG00000009305	0	0	0	0	0	0	0	0	0	0.0435076	0
ENSMAUG00000001697	0	0	0	0	0	0	0	0	0	0	0
ENSMAUG00000005862	0	0.0145008	0	0	0.130571	0.0298013	0.0995659	0.120306	0	0	0
ENSMAUG00000002999	0	0	0	0	0.204462	0.179043	0.170828	0.0182427	0.0341953	0	0
ENSMAUG00000010696	0.134953	0	0.0457289	0	0	0.118298	0.061204	0.0757547	0.0093987	0.0517117	0
ENSMAUG00000005798	0	0	0	0	0	0	0	0	0	0	0
ENSMAUG00000017976	0	0	0	0	0	0	0	0.0242272	0.0225326	0	0
ENSMAUG00000001895	0	0	0	0	0	0	0.0252905	0	0	0	0
ENSMAUG00000017266	0	0	0	0	0	0	0	0	0	0	0
Sdhaf1	1.37991	0.628143	1.33137	0.824377	0.314302	0.787619	0.406873	0.82567	0.577419	0.795261	1.62953
ENSMAUG00000005890	0	0	0	0	0	0	0	0	0	0	0
ENSMAUG00000002956	0	0	0	0	0	0	0	0	0	0	0
ENSMAUG00000001885	0	0	0	0	0.100907	0	0	0	0	0	0
ENSMAUG00000005806	0	0	0	0	0	0	0	0	0.0101433	0	0
ENSMAUG00000001689	0	0	0	0	0.0689755	0.0864908	0.0156121	0	0.0228677	0	0
ENSMAUG00000003526	0	0	0	0	0	0	0	0	0	0	0.191909
ENSMAUG00000017162	0	0	0	0	0.0666382	0	0	0	0	0	0
ENSMAUG00000005908	0	0	0	0	0	0	0	0	0	0	0
ENSMAUG00000005837	0	0	0	0	0	0	0	0	0	0	0.350807
ENSMAUG00000003544	0	0	0	0	0	0	0	0	0	0	0
ENSMAUG00000005707	0	0	0	0	0.0694083	0	0.0114149	0.032844	0	0	0
ENSMAUG00000001667	0	0	0	0	0.0689218	0	0	0	0	0	0
ENSMAUG00000008156	2.77883	2.95014	5.6345	3.80855	2.41268	5.14151	2.30512	5.88985	3.05695	4.93344	3.51623
ENSMAUG00000001768	0	0	0	0	0.0981104	0.0772893	0.0204267	0.0840051	0.0333173	0	0
ENSMAUG00000006031	0	0	0	0	1.08573	1.17468	0.423891	0.225414	0.228774	0	1.17982
ENSMAUG00000002091	0	0	0	0	0	0	0	0	0	0	0
Gfra1	0	0.161045	0.12025	0	0.0977852	0	0.0770308	0	0.102134	0	0
Atrnl1	0	0	0.127779	0	0.0456398	0.536299	0.013091	0.229659	0.0116038	0	0
Trub1	0	0.154999	0	0	0.141362	0	0.0373084	0.0420154	0.014595	0	0
Fam160b1	0	0	0.0286632	0	0.790148	0.303965	0.220659	0.361575	0.045067	0	0
ENSMAUG00000010148	0	0	0	0	0.0675539	0.0520472	0	0.083989	0	0.0845273	0
5S-rRNA.22	0	0	0	0	0	0.0882675	0.0143297	0	0	0	0
Afap1l2	0	0.0222232	0	0	0.0796802	0.0931558	0.030918	0.032844	0.0358551	0	0.149307
Ccdc186	0.849634	0.488947	0.743284	0.807996	1.9538	1.25287	1.42391	1.60955	0.543012	0.592055	1.71155
Nhlrc2	0	0.0145008	0.185595	0	0.0910448	0.114022	0.101107	0.257679	0.0239322	0	0.384438
Dclre1a	0	0	0.0457289	0.0600925	0.145255	0.180406	0.0592286	0.101301	0.0365565	0	0
Casp7	0	0	0	0	0	0.0789539	0.0181061	0	0	0	0
Tcf7l2	0.154345	0.0130751	0.142275	0.123833	0.841417	0.425065	0.48157	0.268863	0.0874173	0.215424	0
Vti1a	0	0.067628	0.113506	0	0.0670421	0.136712	0.0156121	0.0589368	0	0	0
Zdhhc6	0	0.0304624	0	0.246093	0	0	0.0549262	0.02399	0	0	0
Acsl5	0.197792	0.0556047	0.0782106	0.0379068	0.532476	0.0460928	0.352734	0.15032	0.272018	0.198059	0.663809
Gpam	0	0.100589	0	0	3.16546	0.391156	1.93612	0.263653	0.672837	0.343679	0.147885
Adra2a	0	0	0	0	0	0	0.0456519	0	0	0	0
Shoc2	0	0	0	0	0.131994	0.136144	0.0529631	0.220614	0.0518699	0	0
Bbip1	2.80858	1.10811	2.4663	1.82441	0.528971	1.16315	0.570388	1.46321	0.866932	1.53248	6.2456
Pdcd4	1.09912	0.400533	0.184395	0.60326	0.828312	1.01807	0.663657	0.920925	0.331712	1.14895	0.203965
Smc3	1.20291	0.157408	0.618738	0.524316	1.28203	0.96835	1.2288	2.08714	0.551031	0.701753	1.28834
Dusp5	0.209948	0.0599866	0	0.342327	0	0.332815	0.0616866	0.0208262	0	0.0323866	0
Smndc1	1.37983	1.27214	0.977287	2.21328	0.692867	1.19183	0.775714	1.3058	0.677891	0.999947	1.10501
Mxi1	0.397278	0.157205	0.432599	0.244126	0.50985	1.0208	0.660389	0.914045	0.595391	0.177555	0.150884
Add3	0.194092	0.180931	0	0	0.475894	0.0442802	0.511715	0.142301	0.307189	0	0
Xpnpep1	0.169233	0.0597446	0.27492	0.0832646	0.724714	0.209173	0.201027	0.343177	0.23537	0.254837	0
ENSMAUG00000013138	0.219006	0.835847	0.280035	0.354839	0.432338	0.187971	0.181156	0.346529	0.41713	0.253503	1.65063
Sorcs3	0	0	0	0	0	0	0	0	0	0	0
Cfap58	0	0	0	0	0	0	0	0	0	0	0
Itprip	0.665375	0	0.6265	0	0	0.380636	0.0126121	0.257356	0	0.231911	0
Gsto2	0	0	0	0	0	0	0	0.0229421	0	0	0
Gsto1	0.114666	0.164655	0.0286632	0.198824	0	0.0344208	0.0579607	0.164947	0.225711	0.224657	1.69795
Cfap43	0.431965	0	0.438552	0.342069	0	0.634573	0	0.0782968	0	0.256443	5.55343
ENSMAUG00000014420	3.13985	0.8555	1.83224	1.24016	0.321909	1.39136	0.833562	1.49785	0.684295	1.66999	1.78497
Col17a1	0	0	0	0	0	0	0	0	0	0	0
Slk	1.66262	0.205325	0.665618	0.137645	1.06009	1.94917	0.87836	1.70944	0.41293	1.17448	0.448005
Stn1	0.751991	0.297638	0.870246	1.3179	0	0.496538	0.192122	0.776154	0.476984	0.504611	1.07089
Sh3pxd2a	0.62472	0.0247941	0.0901876	0	1.52078	0.3234	0.756412	0.244269	0.377963	0	0
Neurl1a	0	0	0	0	0	0	0	0	0	0	0
Calhm3	0	0	0	0	0	0	0	0	0	0	0
Calhm2	0	0	0	0	0.124083	0.0309778	0	0.0207344	0.00769558	0	0
Pdcd11	0.432407	0.117853	0.166788	0	0.393142	0.479988	0.376727	0.318754	0.160182	0.109244	0
Usmg5	7.4062	6.21275	8.71185	9.93116	1.24573	4.9666	2.01436	6.0164	2.8126	8.34471	9.00289
Taf5	0	0	0	0.390865	0.107568	0.247476	0.103593	0.143995	0.035051	0.265029	0
Pcgf6	0.186637	0	0	0.113591	0.0710808	0.325349	0.0696561	0.0706954	0.0794167	0.133856	0
ENSMAUG00000018081	0	0	0	0	0	0	0	0.0324186	0	0	0
Cnnm2	0	0	0	0	0.0465521	0.10097	0.0827372	0.0961833	0.0586319	0.256443	0.202922
Borcs7	1.44456	1.97879	1.82399	1.40169	0.360238	1.02409	0.794176	1.42395	1.14271	2.14223	1.42671
Sfxn2	0	0	0	0	0.13662	0	0.0781955	0.032844	0.0103756	0	0
ENSMAUG00000014603	1.14819	1.42893	1.27467	2.11243	0.0570203	0.698227	0.626729	1.34745	1.04604	1.8717	2.87071
Trim8	0.579612	0.232258	1.97168	0.671376	0.986786	1.4624	1.32458	1.39201	0.416356	1.20148	0
Sufu	0	0	0.0652316	0	0.101662	0	0.252041	0.0183766	0.0913317	0.0221244	1.294
ENSMAUG00000017290	0	0	0	0.0975087	0	0.108099	0	0.0220809	0.0138421	0	0
Mfsd13a	0	0	0	0	0.169917	0.0309778	0.0571264	0.0272584	0	0	0
ENSMAUG00000004850	0	0	0	0	0.346164	0	0	0	0.0145246	0	0
Cuedc2	0.629006	0.222127	0.493419	1.26444	0	0.264116	0.151312	0.508238	0.314993	0.51196	0.149307
Fbxl15	0.399982	0.548023	0.0227842	0.128509	0.29181	0.196196	0.178546	0.186723	0.273537	0.0842928	0.157055
Psd	0	0	0	0	0.0415082	0	0.0679302	0	0.0456467	0	0
Nfkb2	0.64173	0.282756	0.302127	0.679593	0.641125	1.54265	0.595343	1.1998	0.1684	0.793524	0
ENSMAUG00000017130	0	0	0.145501	0	0.467048	0.812933	0.424902	0.333965	0.137694	0.252011	0.756116
ENSMAUG00000017791	0	0	0	0	0.118702	0.0784522	0.0940122	0.121657	0	0	0.147885
Pitx3	0	0	0	0	0	0	0	0	0	0	0
Elovl3	0	0	0	0	0	0	0	0	0	0	0
Pprc1	0	0	0.0752672	0	0.221974	0	0.124261	0.158532	0.0409309	0	1.01174
Ldb1	0.29651	0.163178	0.351022	0.071315	0.570127	1.16054	0.29549	0.616394	0.175568	0.745092	0.820108
Hps6	0.202429	0.409539	0.456865	0.108723	0	0.325895	0.311379	0.231715	0.124827	0.191594	0
CUNH10orf76	0.209688	0	0.0490581	0	0.313281	0.283628	0.0801171	0.188969	0.0636839	0.66474	0
Kcnip2	0	0	0	0	0	0	0	0.092745	0	0	0.26338
Mgea5	0.271998	0.0726981	0	0.186794	1.48301	1.16381	0.797575	1.08837	0.331827	0.647116	1.56788
Npm3	0.15036	0.151329	0.0598099	0.12227	0.264244	0.107479	0.139068	0.189179	0.246695	0	0
ENSMAUG00000015569	0.160953	0	0	0	0.483022	0	0.0390632	0.0593707	0.0228877	0	0.191909
ENSMAUG00000015787	0	0.024878	0.0838777	0.243772	0.480358	0.220848	0.0512736	0.0987752	0.0623407	0.193836	0
Dpcd	0.219298	0.270009	0.298621	0.756358	0.138215	0.43045	0.501089	0.327744	0.434495	0.700566	5.55062
Poll	0	0.117731	0	0	0	0.0524388	0.042732	0.123926	0.0474586	0.0697691	0
Btrc	0	0.120629	0.131544	0	0.0456398	0.209486	0.046341	0.234254	0.0430423	0.0501567	0
Kazald1	0	0	0	0	0	0	0.0298141	0	0	0	0
Sfxn3	1.31286	0.114287	0.756787	0.965028	0.44523	1.17364	0.189068	0.964719	0.132525	0.884354	0.203965
Lzts2	0.321599	0.220341	0.689934	0.244541	0.981453	0.722764	0.29884	0.435551	0.274739	1.14145	0.630126
Twnk	0	0	0	0.21065	0	0.353838	0.0876432	0.0732762	0.0242515	0.222467	0
Mrpl43	1.31721	1.71574	1.16129	0.856539	0.818697	1.03859	0.933297	1.13031	1.56059	1.11554	3.69264
Sema4g	0	0.120752	0.0890631	0	1.01337	0.050893	0.473381	0.0205425	0.497527	0.0727564	0
Slf2	0.306747	0	0.0535848	0	0.292583	0.0530736	0.17407	0.1622	0.118683	0.0297818	0.147885
U6.33	0	0	0	0	0	0.0167074	0.0396046	0	0	0	0.564207
Pax2	0	0	0	0	0	0	0	0	0	0	0
Hif1an	0	0	0	0	0.0638036	0	0.0606148	0.0533865	0	0.0297818	0
Ndufb8	6.23142	6.23329	5.35323	6.56229	1.26609	2.47164	2.27171	4.64485	3.88979	4.95918	6.0107
Sec31b	0	0	0	0	0	0.239877	0.0124091	0	0	0	0
ENSMAUG00000019461	0.679322	0.995395	0.69363	1.98528	0.350819	0.404146	0.695498	0.655393	0.766354	0.876525	1.43102
Scd1	2.32464	22.1685	1.99402	3.68371	30.2831	3.40161	59.4355	5.62919	61.1198	6.81068	1.46514
ENSMAUG00000019193	0	0	0	0	0.0910448	0	0	0	0.0311531	0	0.157055
Scd2	0	0.343544	0.453674	0	2.22232	0.755701	2.92543	0.680339	1.74087	0.305389	0
ENSMAUG00000018775	0	0	0	0	0	0	0	0.0272584	0.0206854	0	0
Scd3	0	0.0589717	0	0	0.100335	0.020812	0.369868	0.0182427	0.350119	0	0
Cwf19l1	0.280234	0.0787489	0.0703557	0	0.0837233	0.0744528	0.107851	0.119528	0.0698641	0.135638	0
Chuk	0.622108	0.550507	0.774962	0.556106	0.387018	0.860972	0.417849	0.39619	0.146411	0.210823	0.412336
Erlin1	0	0.187207	0.170443	0.208947	0.200579	0.145357	0.0980012	0.0710335	0.0726527	0	0.111852
Dnmbp	0	0	0	0	0.416393	0.395218	0.149922	0.0697291	0.0427961	0	0
5S-rRNA.24	0	0	0	0	0.0443809	0	0	0	0	0	0
Abcc2	0	0	0	0	0	0	0	0	0	0	0
Cutc	0	0.192998	0.0648172	0	0.0662888	0.0619556	0.175562	0	0.0608298	0.205476	0
Cox15	0	0.134059	0.133291	0	0	0.191101	0.153819	0.349874	0.0655786	0.177557	0
Entpd7	0	0	0	0	0.145526	0	0.137569	0.0194265	0	0	0
Slc25a28	0.197863	0.418569	0.100975	0.482814	0.847053	0.557799	0.511919	0.44286	0.533476	0.474086	0.615609
Nkx2-3	0	0	0	0	0	0	0	0	0	0	0
Got1	0	0.322008	0.0483606	0	0.146121	0.0925592	0.180476	0	0.257367	0.313941	0.303761
Hpse2	0	0	0	0	0	0	0	0	0	0	0
Hps1	0.0938174	0	0	0	0.301882	0.304695	0.233214	0.139963	0.219334	0	0
Pyroxd2	0.528924	0	0.511439	0	0	0.194075	0	0	0	0	0
Loxl4	0	0	0.178312	0	0	0.0525502	0	0.0344804	0	0	0
ENSMAUG00000018764	0	0.0907194	0.234996	0.206169	0.0443809	0.152713	0.0530399	0.0720125	0.058764	0	0
Crtac1	0	0	0	0	0	0	0	0	0	0	0
ENSMAUG00000006843	0	0	0	0	0	0	0	0	0	0	0
Sfrp5	0	0	0	0	0	0	0	0	0	0	0
Zfyve27	0.0867077	0.036956	0.268435	0.0900341	0.552479	0.286447	0.264816	0.456278	0.151242	0.171204	0.111852
Marveld1	0	0	0	0.21008	0.333866	0.0334658	0.441882	0.0409381	0.150372	0.297804	0.639914
Avpi1	0.761675	0.446939	0.88566	1.10737	0.235874	0.375007	0.542007	0.931668	0.444177	0.107458	3.14512
Pi4k2a	0.181488	0.0828446	0	0	0.323917	0.180802	0.139386	0.227106	0.0698213	0.193836	0.301768
Morn4	0.163746	0	0.118831	0	0	0.291572	0	0.0243475	0.0204839	0.0297818	0.62004
Hoga1	0	0.0143313	0	0	0.0977852	0.053306	0.02625	0	0	0	0
Ankrd2	0	0	0	0	0	0	0	0	0	0	0
Ubtd1	0	0.0831974	0.0398375	0	0.113548	0.0931558	0.180626	0.221939	0.11525	0.0297818	0.150884
Mms19	0	0.0276284	0.422886	0	0.495578	0.367904	0.127804	0.273899	0.0424454	0	0
Zdhhc16	0.137779	0.120543	0.11581	0	0.0739233	0.437913	0.0373391	0.169812	0.0302863	0.13588	0.564207
Exosc1	0.328942	0.123424	0.552324	0.45206	0.259915	0.4731	0.278674	0.346747	0.222539	0.410661	0.585917
ENSMAUG00000021727	0	0	0	0.230028	0	0.0144744	0	0	0	0	0
Rrp12	0	0	0	0	0	0.200788	0.0733437	0	0	0	0
ENSMAUG00000018859	0	0	0	0.0601859	0	0	0	0.0406522	0	0	0
Arhgap19	0	0	0	0	0	0	0	0	0	0	0
Slit1	0	0	0	0	0	0	0	0	0	0	0
ENSMAUG00000005765	0	0	0	0	0.0910448	0.239257	0.0559865	0.0522099	0.0225326	0	0
ENSMAUG00000019331	0	0	0	0	0.0382105	0.0480501	0.0809321	0.141437	0.0727842	0	0
Lcor	0	0.0136744	0	0	0.289123	0.158462	0.202714	0.191952	0.0337081	0	0.353272
Pik3ap1	0	0	0.0242542	0	0	0.0361831	0.0315657	0	0.0109251	0	0
Tm9sf3	3.93496	1.94175	2.782	2.11681	3.13936	3.18384	3.13281	3.9941	1.9139	2.78115	0.813924
Blnk	0	0	0	0	0	0.0533874	0.0232363	0	0.0831783	0	0.938779
Znf518a	0.440287	0	0.0395288	0	0.550031	0.684593	0.316479	0.591512	0.213641	0.887446	1.65348
ENSMAUG00000006079	0	0	0	0	0	0	0	0.0433437	0.0116038	0	0
Ccnj	0	0	0	0	0	0	0.0400144	0.0509443	0.0117612	0	0
Cc2d2b	0	0	0	0	0	0	0	0	0	0	0
Entpd1	0	0	0	0	0	0	0	0	0	0	0
Tctn3	0	0	0	0	0	0	0.0118182	0.0506663	0	0	0.147885
Aldh18a1	0	0	0	0	0	0.126433	0.0786818	0	0.114254	0	0
ENSMAUG00000021702	0	0	0	0	0.0975625	0	0	0.0191296	0.0246485	0	0
Pdlim1	0.979137	0.653824	0.799792	0.39362	0.309907	0.631833	0.652471	0.304552	0.324905	0.20774	1.77194
ENSMAUG00000021135	0	0	0	0	0	0	0	0	0	0	1.51247
Metazoa-SRP	0	0	0	0	0.0635288	0	0	0	0	0	0
Hells	0.153894	0.250853	0.0620578	0	0.0805373	0.0286398	0.0581836	0	0.0227883	0	0
Tbc1d12	0	0.0176224	0	0	0.104611	0.0210917	0	0.123428	0.0437928	0.0221244	0
Noc3l	0	0.144272	0.0429775	0	0.0693539	0.265092	0.0737708	0.165226	0.0802866	0	0
Plce1	1.36172	0	0.517448	0	0	2.01725	0	0.774134	0	0.863179	0
Slc35g1	0	0	0	0	0	0.0190441	0.0104544	0	0.0132325	0	0
Pde6c	0	0	0	0	0	0	0	0	0.00939797	0	0.62004
Rbp4	0	0.0247941	0.0398375	0	0	0	0.198911	0	0.0389407	0	0.111852
Ffar4	0	0.0247941	0.146972	0	0	0.131439	0	0.0634558	0	0	0
Cep55	0	0	0	0.232791	0	0	0	0	0	0	0
Myof	1.54122	0.127286	2.22391	0.639697	1.55403	2.44953	0.985439	2.59012	0.708241	0.787277	0
Cyp26a1	0	0	0	0	0	0	0	0	0	0	0
Cyp26c1	0	0	0	0	0	0	0	0	0	0	0
Exoc6	0.358463	0	0.0695846	0	0.138491	0.113621	0.246402	0.343473	0.141603	0.0814935	0.244786
Hhex	0	0.0483748	0.0674491	0.21065	0.155136	0.225078	0.0745853	0.0641447	0.0939498	0	0.662603
Kif11	0	0	0	0	0	0	0	0	0	0	0
Ide	0.466621	0.116687	0.230757	0.328995	0.474731	0.503145	0.167305	0.49042	0.149715	0.574407	0
ENSMAUG00000004621	0	0	0	0	0	0	0	0	0.0100168	0	0
March5	0.46132	0.0734699	0.483703	0	0.181443	0.176666	0.276544	0.397022	0.189028	0.0727564	0.261452
Cpeb3	0	0	0.0375742	0	0.291069	0.111459	0.128347	0	0.0145246	0	0
Gm22714	0	0	0	0	0.0675539	0	0	0	0	0	0
Btaf1	0	0.0130751	0.05579	0	0.486229	0.574401	0.282785	0.383437	0.0665121	0	0
Fgfbp3	0	0	0	0	0	0	0	0	0	0	0
Tnks2	0.133899	0	0.0852043	0.15111	0.879257	0.342862	0.406064	0.559616	0.0908844	0.220937	0
Ppp1r3c	0.160462	0	0	0	0.178451	0.179443	0.0126881	0.032844	0.0239194	0.301119	0
Hectd2	0	0	0.0682221	0	0.0507429	0.0690024	0.0247938	0.0933945	0	0.083633	0
Pcgf5	0.257548	0	0.359952	0.19675	0.378441	0.606041	0.107521	0.584954	0.096511	0.818707	0
Ankrd1	18.6136	0	17.1192	1.63981	0.231566	6.69669	0	0.490287	0.0310571	1.0241	0
Rpp30	0.460284	0.132772	0.324983	0.239257	0.287771	0.498092	0.123424	0.458441	0.178402	0.417313	0
Htr7	0	0	0	0	0	0	0	0	0	0	0
Kif20b	0	0	0	0	0	0	0	0	0	0	0
Pank1	0	0	0	0	0.102689	0	0.0700003	0.0506358	0.0269334	0	0
Slc16a12	0	0	0	0	0.167083	0	0.036631	0	0.0247804	0	0
ENSMAUG00000006010	0	0	0.089375	0	0	0	0.00997237	0.0191296	0	0	0
ENSMAUG00000004543	0	0	0	0	0	0	0	0	0	0	0
ENSMAUG00000004294	0.300752	0.0359334	0	0	0.0730764	0.0144744	0	0.0382592	0.0255715	0	0
Ifit2	0	0	0	0	0	0	0.0161049	0	0	0	0
Lipa	0.0859993	0	0.38883	0.490924	0.0456398	0.089037	0.118823	0.0793689	0.0853738	0	0
Ch25h	0	0	0	0.169627	0	0.043614	0	0.0145964	0	0	0
Fas	0	0	0	0	0.196868	0.0882218	0.116481	0	0.058271	0	0
Gm27818	0	0	0	0	0	0	0	0	0	0	0
Acta2	0.161943	0.384874	0.236232	0	0.353107	0.311444	0.0466602	0.0202212	0.0663319	0.289235	0
ENSMAUG00000004326	0	0.0953895	0	0	0.192746	0.0339074	0.258856	0	0.183015	0	0
Lipk	0	0	0	0	0	0	0	0	0	0	0
ENSMAUG00000006476	0	0.183993	0.0442282	0.324003	0	0.0480501	0.0840288	0.174126	0.0461552	0.216353	0
Pten	0.869004	0.226537	0.563833	0.527601	0.750973	1.33252	0.499584	1.12034	0.37115	0.889512	0
Atad1	0.410946	0.26601	0.688197	0.456	0.187499	0.685887	0.456537	0.615914	0.323231	0.417914	0
Papss2	0	0.0525063	0.141401	0.141977	0.0170086	0.122332	0.0609554	0.150203	0.045988	0	0
Minpp1	0.18797	0.0367305	0	0.0877909	0.16006	0.169714	0.249091	0.271909	0.328814	0.618842	0
U5	0	0	0	0	0	0.239257	0	0	0	0	0
Sgms1	0.283862	0	0.0307484	0	0.208732	0.296353	0.579608	0.415691	0.21469	0	1.16041
Asah2	0	0	0	0	0	0	0	0	0	0	0
U6.38	0	0	0	0	0	0.0976715	0	0	0	0	0
Cstf2t	0	0.139377	0.162728	0	0.580994	0.237366	0.220511	0.169621	0.0843093	0.444552	0
Prkg1	0	0	0	0	0	0.0198441	0	0	0	0	0
ENSMAUG00000001472	0.186022	0.156352	0.668669	0.135051	0.170818	0.311818	0.0572189	0.214245	0.126656	0.397065	0.883419
U6.39	0	0	0	0	0.0443809	0	0.0288271	0	0.0116038	0	0
Gldc	0	0	0	0	0	0	0	0	0	0	0
Uhrf2	0	0	0.109547	0.43517	0.659322	0.287215	0.0936218	0.182018	0.144299	0.113918	2.97243
ENSMAUG00000010025	0	0.139699	0.14881	0	0.293485	0	0.360688	0	0.348691	0	0
Ranbp6	0	0	0.0564207	0.0685406	0	0.402816	0.118111	0.110883	0.0506901	0.0760746	0
Kiaa2026	0.303352	0.189771	0.118965	0.0628196	1.124	0.507813	0.604789	0.719755	0.377827	0	0.30012
7SK.24	0	0	0	0	0	0	0	0.0216343	0.0231473	0	0
Ermp1	0.180245	0	0.212708	0	0.278909	0.099888	0.0640628	0.230803	0.0153382	0	0
Ric1	0.553021	0.0143066	0.235723	0.437671	0.135212	0.6453	0.289612	0.61862	0.0568629	0.271431	0.150884
Cd274	0	0	0.0242542	0	0.047758	0	0.0307022	0.0410942	0.00874642	0.0614251	0
Plgrkt	0.444799	0.346786	0.749923	0.0379068	0.122159	0.178909	0.225593	0.38637	0.174381	0.683853	0.244786
Jak2	0.173886	0.620751	0.286352	0	1.23103	0.671125	1.38538	0.592653	0.593974	0.126199	0.111852
Rcl1	0.297603	0.713336	0	0.194772	0.122046	0.116412	0.22929	0.241929	0.235133	0.305871	0.662334
ENSMAUG00000005240	0	0	0	0	0	0	0	0	0	0	0
Ak3	0.161943	0.240309	0.269672	0.276855	0.782297	0.536239	0.874226	0.819211	0.489993	0.616437	0.111852
Cdc37l1	0.359137	0	0.173262	0	0.114047	0.367585	0.075597	0.307511	0.1208	0.43496	0.864398
4430402I18Rik	0	0	0	0	0	0	0	0	0	0	1.42314
Plpp6	0.209688	0	0	0.0600925	0.132549	0.0812754	0.0468391	0.0394924	0.0446761	0.240921	0
Slc1a1	0	0.107944	0	0	1.06849	0	0.830409	0	0.584287	0	0.147885
Rfx3	0	0	0	0	0	0.0298013	0	0	0	0	0.650927
Pum3	0.395015	0.211587	0.661129	0	0.27044	0.953904	0.263165	0.520784	0.249797	0.205842	0.768172
ENSMAUG00000008613	0.114666	0.0468714	0.256009	0.262557	0.246675	0.252104	0.196758	0.162653	0.199437	0.366915	0.203965
ENSMAUG00000008807	0	0	0	0	0	0.0144744	0.0453303	0.0957016	0.0119609	0.177557	0
ENSMAUG00000010070	0	0	0	0	0	0	0.0141928	0	0	0	0
Dmrt3	0	0.0302122	0	0	0.0493837	0	0.0102496	0	0.0103756	0	0
Kank1	0.0691611	0.0679588	0.13058	0	0.255977	0.225399	0.166748	0.178997	0.124796	0.177557	1.12841
ENSMAUG00000009191	0.174856	0.0677842	0.149426	0.30989	0.145035	0.545539	0.471918	0.547202	0.183227	0.336034	0.808561
ENSMAUG00000002694	0	0	0	0	0	0	0	0	0	0	0
ENSMAUG00000009538	0.169233	0.0633734	0.366198	0	0.288336	0.247648	0.360036	0.411343	0.179994	0.0841361	0
Cbwd1	0.419117	0.0737707	0.220883	0.160419	0.0321685	0.300696	0.192184	0.656557	0.179196	0.171355	1.09554
Pgm5	0	0	0	0.195756	0	0	0	0.0738525	0	0.225861	0
Fam122a	0.0853024	0.724581	0.0815566	0	1.04189	0.564556	1.05659	0.402635	0.549463	0.486276	0.203965
Pip5k1b	0.0654622	0.587721	0.0828149	0	0.602065	0.0420422	1.28208	0.104094	0.662107	0.252525	0
Fxn	0.314421	0.42411	0.331462	0.228875	0.0428135	0.226621	0.0939897	0.298413	0.161747	0.544148	0
Tjp2	3.1013	0.147176	2.10685	0.685051	0.883367	3.11163	0.6893	2.58313	0.269407	1.12313	0
Fam189a2	2.83608	0.262326	2.89729	0.202481	0.579394	4.51991	0.317611	3.03154	0.218494	1.7422	0
Apba1	0	0	0	0	0	0	0	0	0	0	0
Ptar1	0	0	0	0	0	0.0280414	0.0210614	0.0202212	0.0254988	0	0
CUNH9orf135	0	0	0	0	0	0	0	0	0	0	1.0978
Mamdc2	0	0	0	0	0	0	0	0	0	0	0
Smc5	0.31897	0.048349	0.462329	0.740055	1.31569	1.18297	0.621756	1.04676	0.13599	0.0221244	1.17564
Klf9	0.902295	0.214868	0.311838	0.302399	0.151697	0.322238	0.179133	0.865545	0.0437821	0.650431	0
Tmem2	0.410503	0	0.522654	0	0.255088	0.358771	0.266892	0.396951	0.0801479	0.200367	0
Abhd17b	0.149948	0.169309	0.377026	0.158884	0.636916	0.402705	0.649523	0.749132	0.169434	0.283155	0
ENSMAUG00000010954	0	0.0544615	0.0393329	0	0.0623647	0.0162557	0.062309	0.121518	0.0278158	0.0435076	0
Gda	0.151676	0	0	0	0	0.149209	0	0.194512	0	0	0
Zfand5	1.40578	0.684921	0.980753	1.39786	1.02226	2.19489	0.974793	2.12462	0.587353	1.68977	2.21795
Aldh1a1	5.64343	0.741418	4.36066	3.283	1.23092	2.27913	0.107208	4.49197	2.55602	3.01621	22.6455
Anxa1	12.139	5.80625	16.4983	24.675	2.62379	6.72657	3.74497	22.3433	4.94924	25.3052	11.0129
Rorb	0	0.0182087	0	0	0.156941	0	0.101535	0	0.0557367	0	0
Trpm6	0.197863	0.0276053	0.325229	0	0.661065	1.78188	0.37568	0.810756	0.195973	0.16818	0
CUNH9orf40	0.154799	0.0182087	0.0139183	0.602885	0	0.0831142	0.078319	0.133038	0.1127	0.358182	0.149307
Carnmt1	0.211447	0.095563	0.235078	0.116318	0.355043	0.316242	0.176896	0.202292	0.212034	0.0323866	0
Nmrk1	0	0.0567969	0	0.071315	0.211233	0	0.129703	0	0.0195545	0	0
Ostf1	2.01468	2.04427	2.87184	3.95648	0.799371	1.44701	1.42559	2.26635	1.62574	1.82799	2.79737
ENSMAUG00000011219	0	0	0	0	0	0	0	0	0	0	0
Gcnt1	0	0	0	0	0	0	0	0	0	0	0
ENSMAUG00000011637	0	0	0	0	0	0	0	0	0	0	0
ENSMAUG00000010050	0	0	0	0	0	0	0	0	0	0	0
Vps13a	0.227879	0	0.135623	0	0.533399	1.42219	0.364748	0.678585	0.135476	0.152149	0
ENSMAUG00000009666	0.20803	0	0.0884017	0	0.179755	0.514635	0.111706	0.13793	0.0315737	0.671765	0
Gna14	0	0	0	0	0.0885842	0	0	0	0	0	0
Gnaq	0	0.230481	0.0699594	0	0.199967	0.0902553	0.0826172	0.0658017	0.0362751	0	0
Cep78	0.137779	0.0372365	0.0442282	0	0.0897522	0.0210917	0.0455175	0.118739	0.0405316	0	1.80557
ENSMAUG00000010617	0	0.226113	0	0	0	0	0.0682554	0	0.0572267	0	0
ENSMAUG00000010124	0	0	0	0	0.0452663	0	0	0	0	0	0
Tle4	0.879674	0.0788927	0.278183	0	0.251364	0.919273	0.294174	0.914911	0.0632699	0.461427	0
Lpxn	0	0.23386	0	0	0	0.0711476	0.0288271	0	0	0	0
Zfp91	3.26125	1.16727	2.62855	2.76733	1.70163	3.46829	1.56062	2.87573	0.75893	2.49134	1.79355
Cntf	0	0	0	0	0.0547282	0.0357915	0.0578421	0.0541645	0.0264805	0	0.35185
Gm4952	0	0	0.1104	0	0	0.134387	0	0	0	0	0
Fam111a	0	0.0276284	0.111747	0	0.0666382	0.0238456	0.0443743	0.0666805	0	0	0
Dtx4	0	0	0	0	0	0	0	0	0	0	0
Mpeg1	0.153894	0.0276284	0.385429	0	0.295062	0.13287	0.0228933	0.0714547	0.0341202	0.0744546	0
Pfpl	0	0	0	0	0	0	0.0112747	0	0	0	0
Olfr1438-ps1	0	0	0	0	0.0677608	0	0.029258	0	0	0	0
Osbp	0.303841	0.158603	0.0242542	0	0.342112	0.52551	0.283951	0.293128	0.0453332	0.0323866	0.363689
Patl1	0	0	0	0	0.13085	0.174977	0.168281	0.0795519	0.0119609	0.160211	0
U6.43	1.54401	0.472923	0.661856	1.10179	0.618755	0.469132	0.360442	1.07416	0.398825	0.964186	2.90168
Stx3	0	0.0483748	0.680418	0.610437	0.251235	0.965264	0.313878	0.604929	0.053992	0.448391	0.149307
Mrpl16	1.13711	0.994775	1.54333	1.26222	0.354202	0.771976	0.600473	0.975359	0.45337	1.45202	0.356638
Gif	0	0.294334	0	0.306401	0.552234	0	0	0	1.938	0	1.00667
Ms4a3	0.0938174	0	0	0	0	0	0	0	0	0	0
Ms4a6a	0	0	0	0	0	0	0	0	0	0	0
Ms4a4a	0	0	0	0	0.0456398	0	0	0.0634558	0.0484075	0	0
Ms4a7	0	0	0	0	0	0	0	0	0	0	0
Ms4a1	0	0.0276284	0	0.284204	0.194069	0.358454	0	0	0	0	0
Ms4a8a	0	0	0	0	0	0	0	0	0	0	0
Ms4a15	0	0	0	0	0	0	0	0	0	0	0
ENSMAUG00000011644	0	0	0	0	0	0	0	0	0	0	0
Prpf19	0.296896	0.774876	0.368993	0.245367	0.697143	0.496434	0.463488	0.540291	0.454492	0.885623	0.93537
Tmem109	0.317679	0.35749	0.865878	0.483794	0.613968	0.811511	0.915766	0.803529	0.703875	0.304871	0
Tmem132a	0	0	0	0	0.39074	0.0964171	0.5749	0.0591748	0.196913	0	0.150884
Slc15a3	0.193498	0	0	0	0	0.032139	0.0172637	0.0559903	0	0.0744546	0
Cd6	0	0	0	0	0	0.0144789	0	0	0	0	0
Cd5	0.0974659	0	0	0	0	0.140718	0	0.0244639	0	0	0
Vps37c	0	0	0.0587889	0.0639072	0.112841	0.242238	0.179997	0.141371	0.0339379	0	0
Pga5	0	0	0	0	0	0	0	0	0	0	0
Ddb1	0.584421	0.235661	0.690194	0.165088	0.553128	0.787696	0.596495	1.10169	0.453849	0.434454	1.28281
Tkfc	0.137779	0	0	0	0.194363	0.328871	0.0922774	0.0606341	0.168051	0.0868282	0
Cyb561a3	0	0	0.266525	0.075925	0.245616	0.19596	0.106403	0.253497	0.113142	0	0
Tmem138	0	0	0	0	0	0.0309778	0	0	0	0	0.99122
Tmem216	0.0855798	0.095563	0.0901876	0	0	0.0222471	0.043325	0.0206725	0.0422131	0	2.34516
Cpsf7	0.086423	0.0965751	0.128724	0.24846	0.817468	1.22138	0.403176	0.448066	0.138562	0.285043	0.564207
Sdhaf2	1.69863	0.960557	2.01011	1.88646	1.07563	1.48995	0.97438	1.35958	0.953957	1.62702	1.38612
Lrrc10b	0	0	0	0	0	0	0	0	0	0	1.72184
Syt7	0	0	0	0	0	0	0	0	0	0	0
Dagla	0	0	0	0	0	0.0664526	0	0.114383	0	0	0
Myrf	0.358468	0	0.577215	0	0	2.06476	0.0260121	0.300408	0	0	0
Tmem258	3.42223	4.24148	2.79406	4.65399	2.56931	2.0709	2.14571	3.09903	2.5943	4.60723	2.43578
Fen1	0	0.0589717	0.164962	0	0	0	0.0164137	0.0705539	0.052281	0	0
Fads1	0	0.117838	0	0	0.508076	0	0.882736	0.030838	0.293413	0.171204	0
Fads2	0	0.163947	0.0227842	0	0.439979	0.297806	1.02801	0	0.587873	0	0
Fads3	5.24958	0.95991	8.13861	3.29196	0.865382	6.35602	0.710957	7.60084	0.834914	6.36403	0
Rab3il1	0	0.0130751	0	0	0	0	0	0	0	0	0
Fth1	137.795	106.419	97.0554	147.113	36.0758	41.8083	38.8331	59.8529	58.5417	85.1791	60.3379
Incenp	0	0	0	0	0.133823	0	0	0.023431	0.0103427	0	0
ENSMAUG00000012867	0.480252	0	0.0899041	0	0.114253	0.254823	0.0328275	0.320871	0.0230317	0.194875	0
Tut1	0	0.147167	0	0	0.0693539	0.507683	0.119978	0.0847313	0.0319294	0.403185	0
Mta2	0	0.0836998	0.250799	0	0.501091	0.292865	0.231574	0.351115	0.149018	0.0517117	0.62004
Eml3	0.277188	0.0174875	0.0589254	0.0832646	0	0.102343	0.0497197	0.0558076	0.0596252	0	0
Rom1	0	0	0	0	0	0.0163476	0	0	0	0	0
Ganab	0.337861	0.189815	0.685235	0.143366	0.585732	1.08519	1.06777	0.51607	0.619449	0.562246	0.445078
Ints5	0.112461	0.279423	0.158469	1.08597	0.890571	0.464527	0.271723	0.263675	0.279279	0.334284	0
ENSMAUG00000002247	0	0	0.153941	0	0.277453	0.0140633	0.11315	0.18845	0.0240596	0	0
ENSMAUG00000013717	0	0	0	0	0	0	0	0	0	0	0
Ubxn1	3.22411	1.45258	2.15563	3.88623	0.878696	1.24958	0.73407	2.24357	1.22109	2.29981	2.60535
Lrrn4cl	0	0	0	0	0	0	0	0	0	0	0
Bscl2	0.0929887	0.0222232	0.088643	0	0.387253	0.114851	0.306948	0.106495	0.0624425	0.107458	0
Gng3	0	0	0	0	0	0	0	0	0.00945475	0	0
Hnrnpul2	1.34377	0.356481	0.667962	1.05895	1.27327	1.7158	0.97853	1.75148	0.796096	0.557159	0.81386
Ttc9c	0	0.0174875	0	0	0.24087	0	0.0164057	0.131216	0.0297495	0.155948	0
Zbtb3	0	0	0.0139183	0	0	0.0957524	0.0204102	0.0300965	0	0	0
Polr2g	0	0	0	0	0	0	0.0288271	0.070279	0.0230196	0	0
Taf6l	0	0.253937	0.437238	0.306289	0.431456	0.178008	0.210325	0.288936	0.277619	0.394081	0.840336
Tmem179b	0.531752	0.738328	1.28746	1.57002	0.630817	0.879631	0.624207	1.036	1.01268	0.782012	0.303761
Tmem223	1.44328	0.613271	1.01717	1.21106	0.241349	0.538312	0.444596	0.644343	0.726296	0.187981	0.464374
Nxf1	0	0	0	0.0975087	1.67643	0.942107	0.468397	0.630767	0.277806	0.362361	0.29577
Stx5	0.405751	0.81082	1.42749	0.482534	0.180731	0.813679	0.405928	0.786672	0.499584	1.09103	0
ENSMAUG00000001646	0	0	0	0	0.357326	0.063947	0.214653	0.37015	0.0843331	0	0.203965
1700092M07Rik	0	0	0	0	0	0.0789366	0	0	0	0	0
Wdr74	0.779742	0.240574	0.377448	0.921547	0.442199	0.264656	0.322602	0.56422	0.483638	0.742737	1.38469
SNORD22	0.169233	0.226513	0	0	0.443442	0.330582	0.200614	0.165507	0.13136	0.166044	1.04724
ENSMAUG00000013043	0	0.0639239	0.0264159	0.0600925	0.232193	0.146928	0.185784	0.345309	0.190352	0.0221244	0.770924
ENSMAUG00000013060	0	0	0	0	0.0670421	0.0871793	0.0265101	0.0841608	0.0323623	0	0
5S-rRNA.34	0	0	0	0	0.0469971	0	0.0395266	0	0	0	0.202922
Chrm1	0	0	0	0	0	0	0	0	0	0	0
Lgals12	0	0.0174875	0	0	0.0547282	0.129185	0.068785	0.249952	0.0386885	0	0.617186
Plaat3	1.79918	0.393165	2.03802	3.22407	0.346189	0.972894	0.193634	1.39747	0.232208	1.83258	3.95847
Atl3	0	0.110801	0.308587	0	0.20026	0.240924	0.100595	0.227633	0.102152	0	0
Rtn3	0.728943	0.33557	1.34937	0.770588	0.614685	1.26014	0.915653	1.50678	0.960621	1.40453	0.261452
2700081O15Rik	0.190006	0	0	0	0	0.0235007	0.0390126	0.0497101	0.0136092	0	0
CUNH11orf84	0	0.0276053	0.0375742	0.0748257	0.159137	0.114077	0.0238737	0.145714	0.0394783	0.0940059	0.261452
ENSMAUG00000014179	0.779344	0.14103	0.213012	0.236137	1.33041	0.625708	0.651919	0.538753	0.207908	0.232456	0.713514
ENSMAUG00000015638	0	0	0	0	0.226095	0.131337	0.0431824	0	0.0683704	0	0
Rcor2	0	0	0.0624376	0	0.0597943	0	0.0172637	0.0191296	0.0304473	0.0323866	0.746682
Naa40	0	0.0222232	0	0	0	0	0.0116157	0	0	0	0
Cox8a	14.8786	11.2682	12.5055	18.1562	3.00543	4.82354	6.43067	8.73629	7.47933	15.0525	13.4039
Otub1	2.24375	0.406076	1.85821	1.7322	0.334934	0.588116	0.506934	1.78721	0.613626	0.962451	1.33101
Macrod1	0.19147	0.275531	0.220786	0	0.344456	0.0470712	0.307081	0.204038	0.391339	0.0501567	0.890676
Flrt1	0	0	0	0	0.0678647	0	0	0	0	0	0
Stip1	0.712144	0.456042	0.988018	1.04365	0.855492	0.715577	0.930619	1.46277	1.07489	0.792354	1.6622
Fermt3	0.561067	0.192583	0	0	0.213452	0.415632	0.0116707	0	0.0114212	0	0
Trpt1	0.11343	0.0593948	0	0	0.0330331	0.486574	0.0431566	0.155908	0.0629256	0.125913	0
Vegfb	0.783879	0.0930246	0.296533	0.487555	0.295867	0.361903	0.360242	0.269954	0.319306	0.305503	0
Fkbp2	4.36646	2.75244	3.30598	4.31049	1.16076	2.14198	2.41169	2.99636	2.84195	3.61665	2.53507
Bad	0.683907	0.341565	0.33839	0.563977	0.260138	0.440429	0.252122	0.635351	0.419335	1.18505	3.53446
Gpr137	0	0	0.083469	0.216837	0.173862	0.172105	0.0126881	0.030838	0.0105862	0	0.26338
Kcnk4	0	0	0	0	0	0	0	0.0193371	0	0	0.203965
Esrra	0.136351	0.154012	0.0517224	0	0.141775	0.266452	0.167703	0.246875	0.152713	0.0346386	0
ENSMAUG00000004816	0	0	0	0	0.0585676	0.0200677	0	0	0	0	0.111852
Trmt112	1.71182	2.22824	1.90444	2.731	0.393388	0.936944	1.01687	1.95445	1.59647	3.65619	5.8054
Prdx5	0.909663	1.74051	0.789064	1.11475	0.936708	0.373309	1.31296	1.04773	1.28071	0.850223	22.9427
Ccdc88b	0	0	0	0	0	0	0	0	0	0	0
Rps6ka4	0.57192	0.0445436	0.0483606	0	0.0952309	0.347909	0.214712	0.514764	0.255587	0.0346386	0
Nrxn2	0	0	0	0	0	0	0	0	0	0	0
Rasgrp2	0.161943	0.248597	0.0462661	0.18112	0.286587	0.0978437	0.0279184	0.047015	0.0441636	0	0.363689
Pygm	0	0	0	0	0	0	0	0	0	0	0.147885
Sf1	1.10098	0.152104	0.711092	0.18112	1.16172	0.484416	0.780774	1.12048	0.475423	1.73909	1.19423
Map4k2	0	0	0	0	0.0755082	0.239257	0.010873	0	0	0	0
Men1	0	0	0.101362	0.141977	0.298694	0.31537	0.374047	0.255089	0.163963	0.155695	0
Cdc42bpg	0.0855798	0	0	0.204537	0	0.503701	0.0560641	0.203358	0	0	0
U6.44	0.233749	0	0.154381	0.0534985	0	0	0.0288271	0.161068	0.0230879	0.0221244	0
Ehd1	1.26605	0.182215	1.46056	0.397265	0.38709	1.60001	0.280434	0.747552	0.193369	0.783007	0
Mir192	0	0	0	0	0	0	0	0	0	0	0
Atg2a	0	0	0	0	0.373794	0.636645	0.269512	0.193458	0.0403534	0.268064	0
Ppp2r5b	0	0.0716723	0.401061	0	0.171836	0.473919	0.168849	0.197884	0.0974808	0.15925	0
Majin	0	0	0	0	0	0	0	0	0	0	0
Arl2	2.00785	0.640351	2.64	2.72267	0.316714	1.0596	0.515835	1.20708	0.99183	1.50228	1.17753
Snx15	0.767159	0.725396	0.662408	1.0006	0.384876	0.789123	0.330185	0.576904	0.516437	0.610996	0
Sac3d1	0.257514	0.125613	0.0881231	0.417922	0.0424643	0.199129	0.0251074	0.255919	0.0209419	0.251488	0
Cdca5	0	0	0.172951	0	0	0	0	0.0219573	0	0	0
ENSMAUG00000014415	1.21187	0.202223	0.796666	0.346922	0.105113	0.569803	0.157147	0.595199	0.344138	0.532481	0.202922
Tmem262	0	0	0	0	0	0	0	0	0	0	0
Vps51	0.633755	0.258604	0.162151	0.137446	0.212497	0.36558	0.444773	0.497389	0.336953	0.478096	0.384438
Tm7sf2	0.291673	0.370762	0.45697	0.137446	0.498493	0.587173	0.362092	0.406002	0.382249	0.465722	0
Znhit2	0	0.389367	0.37068	0	0	0.246452	0.208585	0.176512	0.20451	0	0
Fau	30.7285	38.4021	25.2711	43.0038	9.83877	15.2982	14.6896	19.7924	25.412	28.8485	27.5819
Slc22a20	0	0	0	0	0	0	0	0	0	0	0
Pola2	0	0.365885	0	0	0.0977187	0.0162557	0.0341045	0.0215352	0.0730042	0	0
Cdc42ep2	0	0.250853	0	0	0	0	0	0	0.0102277	0	0
U6.45	0	0	0	0	0	0	0	0	0	0.0744546	0
Dpf2	0.349495	0	0.357346	0.27636	1.35298	1.64638	0.762495	1.20439	0.345421	0.960585	0.363689
Tigd3	0	0	0	0	0	0	0	0	0.00982964	0	0
Slc25a45	0	0	0	0	0	0.0251542	0.0216018	0.0838053	0.00912673	0	0
Frmd8	0	0.120629	0.358219	0.15756	0	0.0803387	0.0448275	0.249325	0.0509555	0.166196	0.202922
ENSMAUG00000004374	0	0	0	0	1.39697	1.53059	0.814336	0.970245	0.250572	0.0845273	3.14576
ENSMAUG00000006500	0	0.095563	0.122036	0	3.96718	3.45559	1.03325	1.03297	0.379844	0.0845273	0.564207
ENSMAUG00000003837	0	0	0	0	0.801432	1.22454	0.36638	0.144446	0.18589	0.166196	0
ENSMAUG00000004045	0.078672	0.0249624	0.297765	0.155975	18.7072	24.303	5.48758	7.32348	1.13401	0.887621	14.1633
ENSMAUG00000004198	0	0	0	0	0.0576143	0.0280414	0	0	0.0100168	0	0
Scyl1	0.366629	0.177761	0.18996	0.100568	0.234197	0.18655	0.184458	0.345957	0.22229	0.426207	0.394831
Ltbp3	0	0	0.142354	0	0.145432	0.745171	0.333202	0.215383	0.323903	0	0
Sssca1	0.869761	0.516438	0.62586	0.0877578	0.199812	0.725169	0.374277	0.710434	0.571174	0.582244	2.10933
Fam89b	0.435045	0.54336	0.634931	0.639277	0.283629	0.496321	0.504203	0.907959	0.666322	0.889261	0
ENSMAUG00000015267	0	0.0124157	0.161096	0.22733	0.410456	0.0324038	0.178492	0.0806238	0.0967764	0.272456	0
Kcnk7	0	0	0	0	0.086253	0	0	0	0	0	0
ENSMAUG00000015724	0	0	0.082672	0.215931	0.399173	0.0749459	0.416341	0.170513	0.212573	0.256534	0
ENSMAUG00000014632	0	0.141556	0.216853	0.0992566	0.452506	0.283636	0.251437	0.422428	0.231449	0.270949	1.25017
Sipa1	0.263322	0	0.0956206	0	0.0619074	0.063947	0.0409151	0.0661977	0.0123533	0	0.427204
ENSMAUG00000015428	0	0	0	0	0.0418617	0	0.0288404	0	0.0145246	0	0
Kat5	0.329485	0.100979	0.355158	0.53274	0.603148	0.820575	0.310693	0.639945	0.216566	0.663809	0
Rnaseh2c	0.0561703	0.370795	0.364621	0.998204	0.188073	0.0657249	0.131456	0.289848	0.280675	0.328965	0.111852
Ap5b1	0	0.0319883	0	0	0.0619283	0.210762	0.0366942	0.156104	0.0707793	0.517529	0.111852
Ovol1	0	0	0	0	0.138384	0.045436	0.0999787	0.0345434	0.0632333	0.166196	0
ENSMAUG00000015615	0	0	0	0	0.052928	0.032139	0.02625	0	0.0146465	0	0
Snx32	0	0	0	0	0	0.0494354	0	0	0	0	0
Mus81	0	0	0.0652316	0	0.174209	0	0.139167	0.308226	0.0540751	0	0.111852
Efemp2	0.33667	0.106995	0.683525	0.308913	0.583905	0.53811	0.14983	0.26814	0.288179	0.195728	0.147885
Ctsw	0.147842	0	0	0	0	0.125636	0	0	0.0246485	0	0
Fibp	1.567	1.27465	2.03946	2.25389	0.423569	1.44755	0.62242	1.52058	0.600286	1.78941	0.644175
Ccdc85b	0.48205	0.728116	0.333355	0.716913	0.690517	0.509392	0.484917	0.654315	0.480309	1.23623	0
ENSMAUG00000015524	0	0	0	0	0	0	0	0	0	0	0
ENSMAUG00000015494	0	0	0	0	0	0	0	0	0	0	0
ENSMAUG00000015792	0.149948	0	0	0	0	0	0	0	0	0	0
Sart1	0.323596	0.29297	0.862425	0.439736	0.494324	1.20969	0.292039	0.662934	0.229773	0.512735	0.342793
Eif1ad	0	0	0.251146	0.489716	0.116595	0.157025	0.0894981	0.320004	0.0988308	0	0.590279
Banf1	4.70938	2.98479	6.42784	5.33157	1.5544	2.95172	2.19968	4.23835	3.01929	4.27713	10.8822
Cst6	1.59523	1.62421	3.03212	3.47438	0.407002	1.92326	1.11154	1.44633	1.44844	1.13363	4.25492
Catsper1	0	0	0	0	0	0	0	0	0.0104758	0	0
Sf3b2	0.913672	0.313094	1.13021	0.745988	0.675184	1.00751	0.832581	0.979908	0.545909	1.11699	1.09293
Pacs1	0	0.0367305	0.129634	0	0.16266	0	0.0498376	0.0974858	0.0153382	0	0.297192
ENSMAUG00000001815	0	0	0	0	0	0	0	0	0	0	0
Klc2	0.555189	0.13265	0.388868	0.239998	0.279695	0.511291	0.307425	0.600699	0.172977	0.503259	0.352229
Cnih2	0	0	0	0	0	0	0	0	0	0	0
Yif1a	1.27119	1.60416	1.09889	1.26835	0.389174	0.465688	0.5503	1.52262	1.04216	2.42385	0
Tmem151a	0.0798658	0	0	0	0	0.0167074	0	0	0	0	0
Cd248	0	0	0	0	0	0	0	0.030838	0	0	0
Rin1	0	0.0145008	0.0264159	0.246877	0.150692	0.0343185	0.00805054	0.0183766	0	0.0845273	0
Brms1	0.489846	0.201767	0.460353	1.05653	0.330618	0.511514	0.249223	0.610849	0.276672	0.436289	1.72093
B4gat1	0.184026	0.0536236	0.270882	0.921485	0	0.481235	0.0351573	0.261562	0.256317	0.0871194	0.517696
Slc29a2	0	0	0	0	0	0	0.0585308	0	0	0	0
U6.46	0	0	0	0	0	0	0	0	0	0	0.147885
Peli3	0	0	0	0	0	0	0	0	0.0129162	0	0
Dpp3	0.754789	0.0929268	0.830621	0.468583	0.476726	0.562995	0.380181	0.76391	0.439384	1.10276	0
ENSMAUG00000016210	0	0	0	0	0	0	0	0.0213477	0	0	0
ENSMAUG00000015709	0	0.0728951	0.111259	0	0.0443809	0.351058	0.0339386	0.164869	0.0688255	0.0346386	0
Ctsf	0.254813	0.0143066	0.355705	0.141977	0.124137	0.129278	0.181399	0.0727036	0.16186	0	0
Ccs	1.43715	0.289547	0.698723	1.25718	0.203354	0.309802	0.364064	0.815741	0.593901	0.815309	0.841468
Rbm14	0.44493	0.401288	0.0319734	0.764007	0.962962	0.928512	0.610099	0.525348	0.345674	0.540066	0.55693
Rbm4b	0	0	0.130728	0.242248	0.193473	0.13791	0.0856638	0.02399	0.0714252	0	0
Sptbn2	0	0	0	0	0	0	0	0	0	0	0
ENSMAUG00000016221	0	0	0	0	0	0	0	0	0	0	0
Rce1	0.202025	0.130642	0.319358	0.330939	0.437916	0.186654	0.194087	0.525557	0.210218	0	0.362214
Pc	0	0.0145008	0.0546508	0	0.153638	0.0982936	0.287463	0	0.0794032	0	0
Lrfn4	0.224281	0.0244464	0.0535848	0.207271	0.100563	0.731336	0.074643	0.173902	0.0405503	0	0
U6.47	0	0	0	0	0	0	0.0711514	0	0.00964859	0	0
Syt12	0	0	0	0	0	0	0	0	0.0103756	0	0
Rhod	0.413641	0.541455	0.736393	0.35715	0.370683	0.621678	0.313184	0.430063	0.454483	0.688339	0
ENSMAUG00000018328	0	0	0	0	0.191216	0.0865351	0.0744208	0	0.0354271	0	0
ENSMAUG00000016356	0	0.0901023	0	0	0.349445	0.187458	0.232975	0.04311	0	0	0
Grk2	0.202429	0.0182087	0.122142	0.18112	0.238384	0.456472	0.270827	0.179378	0.151929	0.396338	0.410759
Ankrd13d	0	0	0	0	0.0428135	0	0.0259933	0	0	0	0.650465
Ssh3	0.161943	0.222194	0.154049	0	0.489958	0.240646	0.21022	0.337922	0.140427	0.372279	0.727396
ENSMAUG00000016004	2.26752	0.655368	2.16448	1.19708	1.04545	1.23913	1.05042	0.908943	1.4234	1.93784	0.111852
Clcf1	0	0	0	0	0.0465521	0	0	0.0364854	0.0457343	0	0
Rad9a	0.086423	0	0.0395288	0	0.0689218	0.0480501	0.0837283	0.115754	0.052737	0.117962	0
Ppp1ca	3.76568	3.48473	3.78745	4.8641	1.13501	2.42102	2.05388	3.71697	1.74572	6.42036	1.87435
Tbc1d10c	0.201654	0	0.118212	0	0.0290245	0.0285422	0	0.0350976	0	0	0
Carns1	0	0	0	0	0.0891194	0.0472128	0.0132472	0	0	0	0
Rps6kb2	0.175255	0.0978215	0.0695507	0.267051	0.0670421	0.565652	0.260681	0.346545	0.11245	0.402694	0
Ptprcap	0.592537	0.0143066	0.139237	0.251686	0.173984	0.704141	0.0531029	0.0256256	0.0577342	0.194875	0
Coro1b	1.58612	0.991678	1.10474	1.79295	0.428657	0.579196	0.579053	1.24136	0.804058	0.933949	0.149307
Cabp4	0	0	0	0	0	0	0	0	0	0	0
Tmem134	0.198356	0.527332	0.37922	0.682623	0.259591	0.48766	0.331475	0.588268	0.310165	0.552503	0.761487
Aip	1.19602	0.378489	0.783344	0.157979	0.322558	0.565851	0.183972	0.794158	0.259805	1.069	0.498107
Pitpnm1	0.108295	0	0.242799	0	0	0.0882364	0.102502	0.0948918	0.0374553	0.0221244	0.157055
Cdk2ap2	2.41277	2.01505	3.20336	2.6133	0.584497	1.51539	1.38753	2.14314	1.42596	2.38031	2.50989
Gstp1	24.0034	26.2529	30.5726	30.7619	5.34122	11.4284	9.99323	16.648	17.069	26.7423	21.4936
ENSMAUG00000017366	0	0	0	0	0.195111	0.339365	0.104451	0.0809732	0.0315091	0	0.314774
ENSMAUG00000017376	0	0	0	0	0	0	0	0	0	0	0
Nudt8	0.857659	0.453491	0.45219	1.57909	0.387765	0.383158	0.475026	0.53586	0.708947	0.621985	1.4307
Acy3	0.184672	0.0628756	0.644532	0.170748	0.0448988	0.0144744	0.115376	0.0406354	0.0855782	0	1.82434
Aldh3b2	0	0	0	0	0	0	0	0	0	0	0
Unc93b1	0.240392	0.0451159	0	0	0.208643	0.345244	0.186497	0.191418	0.0822316	0.0221244	0.352229
Aldh3b1	0.232899	0.0731105	0.306748	0.378935	0.187733	0.419001	0.0677919	0.380354	0.13185	0.394094	4.59057
Ndufs8	4.03576	2.81159	3.394	3.42914	0.837697	1.58887	1.47012	2.64105	1.7595	3.93392	3.13735
Chka	0.0938174	0	0	0.186794	0.229789	0.0465289	0.0880673	0.0415472	0.0832098	0	0
Kmt5b	0.362891	0.142143	0.0220119	0.0321257	1.13633	0.907253	0.645247	1.20792	0.352634	0.111777	0.30012
1810055G02Rik	0.319221	0.1715	0.959688	0.358491	0	0.947408	0.0656505	0.477508	0.162855	0.91903	0
Lrp5	0.184026	0	0.163485	0	0.306491	0.714488	0.447061	0.285907	0.12166	0.0956938	0.149307
Ppp6r3	0.18797	0.138779	0.129632	0	0.72044	1.04798	0.979795	0.553147	0.280848	0.340467	0
Gal	0.263322	0	0	0	0	0.0749738	0	0	0.0331641	0	0
Cpt1a	0	0.037018	0	0	0.0891194	0	0	0	0	0	0
Mrpl21	0.772672	0.996855	1.27974	1.64417	0.139619	0.181046	0.461686	1.03398	0.694012	1.03451	0.420435
Ighmbp2	0	0.0482339	0.203046	0	0.0755082	0.262286	0.104797	0.249895	0.114883	0.102548	0
Mrgprf	0	0	0	0	0	0	0	0	0.0107785	0	0
Tpcn2	0	0.0379079	0.0788818	0.141977	0.927718	0.636416	0.462607	0.656691	0.236364	0.108953	0.30012
ENSMAUG00000001942	1.32543	0.244394	0.725313	0.54414	0.361893	0.433467	0.522727	0.505184	0.579119	0.685287	1.17096
Ccnd1	2.03445	4.20682	0.533602	0.806694	7.02634	0.184535	7.04045	0.252833	4.42883	0.177557	0.484863
LTO1	0.258814	0.32372	0.19983	0.0857515	0.0969643	0.232188	0.191832	0.256619	0.092721	0.083633	0.564207
Ano1	0.335625	0.164622	0.548853	0.453104	0.738366	3.29126	1.02507	1.61473	0.4538	0.686294	0
Fadd	0	0	0	0.15111	0	0.0357969	0.0446947	0.046671	0.0345074	0	0
Ppfia1	0.596634	0.0145008	0.216731	1.00326	0.742746	1.0126	0.37457	0.735704	0.234382	0.453277	1.05788
Cttn	0.435104	0.284971	0.879961	0.344418	0.287181	0.871872	0.430012	0.898949	0.227428	0.615173	0.727324
Shank2	0	0	0	0	0.201289	0	0.0126436	0	0.0388493	0	0.30012
Dhcr7	0.118008	0.166032	0.0794534	0.205535	0.438464	0.551895	0.568283	0.24613	0.639366	0.217486	0.564207
Nadsyn1	0.192086	0.0959785	0.0906454	0	0.0712436	0.148553	0.149103	0.0386108	0.0255882	0	0.564207
Osbpl5	0.547514	0	0.351093	0.15756	0.32171	0.655045	0.109623	0.106136	0.0426993	0.0517117	0
ENSMAUG00000017790	0	0	0	0	0	0.12323	0	0	0	0.119303	0
ENSMAUG00000020091	0	0	0	0	0	0	0	0.0324186	0	0	0
Cars	0.128684	0.0359334	0.119579	0.103084	0.437406	0.0783205	0.412348	0.164342	0.152493	0.141054	0
Nap1l4	0.473826	0.436307	0.6665	0.895794	0.120825	0.467507	0.497152	0.863305	0.411504	1.02512	0.532323
Gm23297	0	0	0	0	0	0	0	0	0	0	0
Phlda2	0	0	0	0	0	0.032139	0	0	0.0371519	0	0
Slc22a18	0	0.047969	0.0227842	0.186794	0.0638036	0.147686	0.36431	0.417915	0.185647	0.345943	0.111852
Cdkn1c	0	0.0367305	0.0459939	0	0.170938	0.35003	0.0518519	0.0216343	0.030063	0	1.32739
Kcnq1	0	0	0	0	0.139408	0	0.176477	0	0.107602	0.0297818	0
Gm27539	0	0	0	0	0.0767825	0	0	0	0	0	1.12841
Gm27803	0	0	0	0	0	0	0.0263665	0	0	0	0
ENSMAUG00000003615	0	0	0	0	0	0	0	0	0	0	0
Trpm5	0	0	0	0	0	0.160695	0	0	0	0	0
Tssc4	0.112461	0.336231	0.712474	0	0.783117	0.135143	0.219948	0.573212	0.309246	0	0.427204
Cd81	4.01801	2.56195	5.05252	2.39035	1.53242	6.59897	2.82111	6.36414	3.04454	5.68585	0.628604
Tspan32	0	0	0	0	0	0.0289578	0	0	0	0	0
ENSMAUG00000001826	0.382168	0.617078	0.328829	0.164304	0.349961	0.1835	0.25913	0.360447	0.438727	0.371103	0.111852
Ascl2	0	0.598623	0	0	0	0.0462023	0.359767	0	0.232198	0	0
Mrpl23	3.45039	2.12366	1.71191	2.72653	0.515884	0.779348	1.03846	1.81627	1.53109	4.19477	0.726438
Tnnt3	0	0	0	0	0	0	0	0	0	0	0
Lsp1	1.14222	0.302278	0.24962	0.66419	0.37867	0.329716	0.0677845	0.0585286	0.0612815	0	0
Tnni2	0	0	0	0.21008	0	0	0	0	0	0.0871194	0
Ctsd	5.34131	3.3597	7.43669	2.63787	5.77965	8.72004	7.8383	6.48766	6.40458	3.97597	0.453068
Ifitm10	0	0	0	0	0	0	0	0	0	0	0
Dusp8	0	0	0.149261	0.190465	0	0.58544	0	0.34068	0	0	0
Mob2	0.193232	0.13139	0.882172	0.415124	0.487894	0.330026	0.288926	0.568036	0.405422	0.400065	0.866852
Brsk2	0	0	0	0	0	0	0.0678849	0	0	0	0
Tollip	0.491644	0.376679	0.725736	0.151523	1.6338	1.29365	1.21336	1.0665	0.675855	0.778976	0.111852
ENSMAUG00000020713	0	0	0	0	0	0	0	0	0	0	0
ENSMAUG00000019163	0	0	0	0	0	0	0	0	0	0	0
Ap2a2	1.33083	0.308891	1.16426	0.276855	0.380834	1.32118	0.294998	0.959306	0.242209	0.966118	0
Chid1	0.961484	0.275202	1.42673	0.617109	0.349572	0.21101	0.403316	0.711986	0.548745	0.783089	0.993343
Tspan4	0.284912	0	0.0375742	0.294841	0.0597943	0.164297	0.0817005	0.18421	0.0758612	0.103188	0
Polr2l	9.58301	5.43264	9.81233	9.11246	1.20581	5.01166	2.72251	6.66533	3.15768	8.78455	4.8762
Cd151	3.37452	0.223887	4.9171	2.14442	0.816844	3.80064	0.652801	3.23527	0.93572	2.84234	0.191909
Cracr2b	1.26408	0.191249	1.44796	1.02389	0.297425	1.38786	0.300161	1.16008	0.226514	0.995139	1.94555
Pnpla2	2.87002	0.291432	2.46019	1.82839	0.859632	3.84747	0.7702	2.22728	0.608595	1.63195	0
Rplp2	23.8546	25.6797	18.4002	31.9036	8.19968	12.1334	13.8106	19.7844	18.4703	27.2057	11.619
ENSMAUG00000007497	0	0.0721414	0.136338	0.239183	0	0.109794	0.0337897	0.123358	0.0318336	0.31955	0
Pidd1	0	0	0	0	0.0428135	0.0644795	0.0145004	0	0.0190696	0	0
Slc25a22	0	0	0	0	0.0510061	0	0.10909	0.0207052	0.0324837	0	0
Cend1	0	0	0	0	0	0	0	0	0	0	0
Taldo1	2.9074	2.74537	2.53326	4.37172	0.69241	1.42941	1.00105	2.31562	1.87148	2.62318	2.28443
Tmem80	0	0.102734	0.405175	0	0.13807	0.206822	0.0843146	0.434868	0.170061	0.397973	0
Deaf1	0	0	0.36989	0	0.0290245	0.47476	0.329716	0.197858	0.205692	0.386191	0
Drd4	0	0	0	0	0	0	0	0	0	0	0
Irf7	0	0	0	0.15756	0	0.321709	0.0112747	0.0629212	0.0103756	0.104373	0
Phrf1	0.209796	0.108185	0.074173	0	0.41715	0.236985	0.330464	0.1878	0.0576144	0.240979	0
Mir210	0	0	0.1516	0	0	0.0235007	0	0.0716179	0	0.0841361	0
ENSMAUG00000003510	1.21224	0.523121	1.50014	1.42155	0.859402	1.93774	0.562636	1.23375	0.543703	2.08207	0.410759
Lmntd2	0	0	0	0	0	0	0	0	0.0326364	0	0
Lrrc56	0	0	0	0	0	0.0309778	0	0	0	0	2.454
Hras	6.83798	2.05871	7.2255	5.34558	0.779944	2.30538	0.909474	2.60694	1.2587	3.5646	0.811178
Rnh1	0.625011	0.436174	2.10876	1.4567	0.156409	0.343922	0.30464	1.51202	0.469049	0.46625	1.33583
Ptdss2	0	0.42663	0.30207	0.246093	0.320882	0.332128	0.292119	0.140262	0.151073	0.146414	0.771619
Ano9	0	0	0	0	0.0169337	0	0.0247938	0.0665048	0	0	0
Sigirr	0.0798658	0.278365	0.641625	0.749684	0.841188	0.772527	0.326076	0.800208	0.394539	1.02502	0
Pkp3	0.134953	0	0.581927	0.208947	0.136048	0.590838	0.238852	0.405861	0.0608829	0.205627	0.409337
Ifitm2	0.873056	1.48649	0.174558	1.6524	0.409457	0.767203	0.415064	0.344034	1.10964	0.329969	2.72258
ENSMAUG00000020100	0.0652997	0.204399	0	0.282272	0.364339	0.0235007	0	0	0.0639884	0	26.4404
Ifitm5	0	0	0	0	0	0	0	0	0	0	0
Pgghg	0	0	0	0	0.0585676	0	0.0143297	0	0.0370018	0	0.957488
Nlrp6	0	0	0	0	0	0	0	0	0	0	0
ENSMAUG00000001436	2.3589	0.656555	1.52448	1.89829	0.750963	1.0701	0.499104	1.52828	0.601621	2.37521	0.57509
Sirt3	0	0.243703	0.104051	0.106923	0.171337	0.0584522	0.0576547	0.0608086	0.113943	0	0.111852
Ric8a	0.872879	0.168502	0.765489	0.523539	0.986149	0.345074	0.289895	0.481369	0.236016	0.538082	0.203965
Bet1l	0.346278	0.250408	0.373017	0.282276	0.355006	0.277961	0.452652	0.870704	0.3825	0.67027	0
Scgb1c1	0	1.82439	0	0.306401	1.36327	0	2.84097	0.18336	4.31639	0	0
Urah	0.0991179	0.255006	0	0	0.0357125	0	0	0	0.0627075	0	1.81963
CYP2E1	0.201654	0.090225	0	0	0.58236	0.129235	0.787785	0	0.346607	0	0.564207
Sprn	0	0	0	0	0	0.179443	0	0	0	0	0
Mtg1	0.388279	0.133228	0.500808	0.512684	0.190049	0.206598	0.191103	0.346683	0.133865	0.221729	0.701029
Paox	0.129955	0	0.48022	0.22733	0.221932	0.0198441	0.136522	0.139913	0.0805617	0	0.111852
Echs1	0.63856	2.32655	1.70628	0.944222	0.610386	0.631894	2.25936	1.14695	2.35261	1.90585	2.79065
Fuom	0.0799872	0.245155	0.0652316	0.171883	0	0	0.0934584	0.0434557	0.150443	0	0.384438
Caly	0	0	0	0	0	0	0	0	0	0	0
Ventx	0	0	0	0	0	0	0	0	0	0	0
Znf511	0.604492	0.469937	0.553232	0.0685406	0.0456398	0.192819	0.204131	0.512327	0.385346	0.176001	0.150884
Tubgcp2	0.394005	0.243946	0.245558	0.157881	0.0551442	0.413475	0.268548	0.264324	0.22315	0.265941	0
Adam8	0	0	0	0	0	0	0	0	0.0101433	0	0.466302
Kndc1	0	0	0	0	0	0	0	0	0	0	1.77005
Nkx6-2	0	0	0	0	0	0	0	0	0	0	0
Inpp5a	0	0	0	0	0.0619283	0	0.0132472	0.0237239	0.0159283	0	0
Pwwp2b	0.332435	0.0934064	0.237356	0.228671	0.405486	0.871217	0.115364	0.372072	0.159537	0.127141	0.989643
Stk32c	0	0	0	0	0	0	0	0	0	0	0
Dpysl4	0	0	0	0	0	0	0	0	0	0	0
Jakmip3	0	0	0	0	0	0	0	0	0	0	0
Ppp2r2d	0.103605	0.408618	0.871581	0.809458	0.408348	0.61205	0.545188	0.836713	0.317216	0.382356	1.04428
Mapk1ip1	0.0667067	0	0.0546508	0	0	0.0835196	0.0180229	0.11289	0.0196264	0	0
Glrx3	2.91863	0.931871	2.69008	3.23376	0.86363	1.42519	0.680356	1.69123	0.676739	1.024	0.840004
9430038I01Rik	0.54299	0.260709	0.640452	0.285332	0.378686	0.212582	0.1618	0.261605	0.149414	0.334471	0
Mgmt	0	0.263915	0.123599	0.102268	0	0.0144789	0.0372023	0.0200558	0.0417991	0	0
Mki67	0	0	0.0652316	0.0661993	0	0.0361831	0	0	0	0	0
Ptpre	0	0	0.586951	0.341252	0	0.399961	0	0.91792	0.0117635	0.261693	0
Clrn3	0	0	0	0	0	0	0	0	0	0	0
ENSMAUG00000003941	0	0	0	0	0.368478	0.148161	0.30597	0.0706616	0.0450195	0.0600655	0
Adam12	0	0.106815	0	0	0.0793682	0	0	0	0	0	0
Fank1	0	0	0	0	0	0	0	0	0	0	0.348964
Dhx32	0	0.05505	0.1104	0	0.0407251	0	0.0413225	0.0424126	0.0291608	0	0
Bccip	0.190006	0.137972	0	0	0.152891	0	0.0841676	0.143923	0.00945475	0	0
Uros	0	0.0406804	0.0957794	0.16564	0.256033	0.0771688	0.0771118	0.087365	0.124318	0.316095	0
Edrf1	0.369895	0	0.0463892	0	0.692269	0.317705	0.238357	0.253222	0.0892949	0	0.202922
ENSMAUG00000001848	0	0	0	0	0	0	0	0.0272584	0	0	0
ENSMAUG00000004260	0	0	0	0	0.0834768	0.0280414	0	0	0	0	0
Zranb1	0.150807	0.0359334	0.0331763	0	0.710332	0.569337	0.117458	0.430356	0.114946	0	1.1494
Abraxas2	1.49746	0.124032	0.403618	0.137446	0.0299579	0.593858	0.400624	0.665698	0.219131	0.141054	0.362214
Eef1akmt2	0.498834	0.247332	0.552127	0.325077	0.457933	1.18587	0.417358	0.667014	0.2498	0.666779	0.394831
Fam53b	0.158529	0.107683	0.351713	0	1.21667	0.93887	0.672584	0.558596	0.397855	0.15453	0
Lhpp	0.402698	0.0359334	0	0	0	0.12214	0.110496	0.0437994	0.0674946	0	0.191909
Oat	0.352657	1.42052	0.819178	0.614846	0.538435	0.291805	1.27224	0.637592	0.968123	0.794944	0.363689
ENSMAUG00000004967	0	0	0	0	0.0357125	0	0	0	0	0	0
Chst15	0	0	0	0	0	0	0	0	0	0	0
Cpxm2	0	0	0	0	0	0	0	0	0	0	0
Hmx2	0	0	0	0	0	0	0	0	0	0	0
Acadsb	0.0654622	0.152122	0.218353	0	0	0.128422	0.104313	0.161173	0.0522745	0.0221244	0.111852
Ikzf5	0.0980104	0.107683	0.134068	0.275346	0.2265	0.532179	0.186038	0.270407	0.111809	0.350083	0
Pstk	0.137779	0.149074	0.420462	0	0.340934	0.319761	0.086857	0.0519318	0.0360337	0.0323866	0
CUNH10orf88	0.0859993	0	0.0395288	0.221484	0.0497446	0.37462	0.00919946	0.135022	0.0810947	0.119926	0
Cdcp3	0	0	0	0	0	0	0	0	0	0	0
Htra1	1.35733	0	3.54411	0.353987	0.0465521	3.16895	0.02625	2.45179	0	0.652679	0
Plekha1	0.596525	0.173239	0.400134	0.700032	0.198005	0.716962	0.139336	0.800908	0.242144	0.622049	0
Btbd16	0	0	0	0	0	0	0	0	0	0	0
ENSMAUG00000005429	0.34626	0.270865	0.21204	0.905078	0.768298	1.18072	0.656175	0.517891	0.30062	0.0221244	0.600311
Nsmce4a	0.779204	0.384707	0.911822	1.20074	0.289421	0.905004	0.631363	0.757449	0.426296	1.28941	0
Gm27884	0	0	0	0	0	0	0	0	0	0	0
Ate1	0.358883	0.177773	0.492396	0.381462	0.348918	0.750428	0.584966	0.428125	0.191214	0.412713	0.62004
Fgfr2	0.184026	0.223533	0.121227	0	2.41619	0.107736	1.81952	0.140822	0.843618	0.0956938	0
Wdr11	0.192086	0	0.0833031	0.106923	0.394908	0.187882	0.136101	0.444192	0.0232725	0	0
ENSMAUG00000006177	0.235486	0	0.222327	0.075925	0.531637	0.561448	0.49214	0.654703	0.249928	0.0297818	0.492029
ENSMAUG00000010608	0	0	0	0.107368	0.128335	0.0436485	0.172609	0.113859	0.0376033	0	0
U6.54	0	0	0	0	0	0.0464563	0	0	0	0	0
Inpp5f	0.590209	0	0.380204	0.169571	0.047758	1.15485	0.18131	0.616609	0.0676765	0.907883	0
Bag3	0.140351	0	0.264167	0.365807	0.447254	0.327148	0.300473	0.450013	0.345262	0.273441	0
ENSMAUG00000008932	0	0.0143313	0.165218	0.246877	0.377364	0.223964	0.07444	0.0194265	0.0684737	0.232053	0
Rgs10	0.20803	0.369623	0	0	0	0.317753	0.010873	0.0382592	0	0.238382	0
CUNH16orf58	0.50466	0.0706664	0.236558	0.376199	0.184447	0.806429	0.158846	0.391252	0.146827	0.0221244	0.147885
Tgfb1i1	0.636799	0.140834	0.673428	0.2024	0	1.0744	0.0288271	0.394676	0.0337832	0.283637	0
Armc5	0	0.219531	0	0	0.464922	0.642899	0.111001	0.216712	0.185445	0	0
Cox6a2	0	0	0	0	0	0	0	0	0	0	0
Itgad	0	0	0	0	0	0	0	0	0	0	0
RNaseP-nuc	0	0	0	0	0	0	0	0	0	0	0
Itgax	0	0	0	0	0	0	0	0	0	0	0
Itgam	0.0654622	0	0.0441189	0	0	0	0.0408988	0	0	0	0.387357
Trim72	0	0	0	0	0	0	0	0	0	0	0
Pycard	0.197679	0.628795	0.763247	0.480542	0.132952	0.170399	0.213349	0.106225	0.125149	0.757007	0
Fus	1.06497	1.06257	0.938871	2.47987	2.05409	1.83154	1.77606	1.15213	1.2496	1.44957	1.60148
Prss36	0	0	0	0	0	0.0144744	0.0664799	0.0693073	0.0331295	0.0956938	0
Kat8	0.100442	0.078373	0.751503	0.0379068	0.610517	0.47536	0.125899	0.401769	0.19705	0.430804	0.203965
Bckdk	0.574492	0.283326	0.814979	0.785279	0.474118	0.241042	0.247068	0.684277	0.145543	0.662176	0
Zfp646	0	0.045704	0.0264159	0.106923	0.0944234	0.137128	0.112835	0.172882	0.0179814	0	0
Zfp668	0	0	0.150773	0.103084	0.128441	0	0.0732179	0	0	0.0708015	0
ENSMAUG00000007034	0	0	0	0	0	0	0	0	0	0	0
Stx4	1.35092	0.300375	1.19671	2.50114	0.584115	0.911061	0.359024	0.821208	0.294546	1.86011	0.662603
Stx1b	0	0	0	0	0	0	0	0	0	0	0
Hsd3b7	0	0.0462466	0.269942	0.397744	0.420534	0.0847534	0.187076	0.249251	0.257269	0.145952	0.191909
Setd1a	0.205779	0	0.138797	0	0.422917	0.510235	0.140818	0.149403	0.151906	0	0
Orai3	0.461278	0.0145008	0.551648	0.129631	0.199759	0.523587	0.316475	0.521044	0.19155	0.494937	0.261452
Fbxl19	0.18797	0	0.182677	0	0	0.176979	0.0773674	0.094383	0.0583846	0	0.147885
ENSMAUG00000005684	0	0	0	0	0	0	0	0.0386108	0	0	0
Bcl7c	0.750069	0.511246	1.11626	1.79685	0.334489	0.616865	0.462103	1.57106	0.500135	1.2409	1.47282
ENSMAUG00000010270	0.174856	0	0	0	0.193751	0.238014	0.0648936	0.136109	0.0987442	0	0.303761
Rnf40	0.0691611	0	0.18773	0	0.433701	0.152508	0.262165	0.434967	0.124719	0.388689	0.427204
Ccdc189	0	0.0905953	0.028177	0	0.0689218	0.032139	0.111825	0	0.057557	0	2.70587
ENSMAUG00000009091	0	0	0	0	0.137556	0	0.0950943	0.0434846	0.0483743	0	0
Tmem265	0	0.0978215	0	0	0.368831	0.312713	0.304427	0.0467203	0.157829	0	0.447708
ENSMAUG00000009140	0.136705	0.0851054	0.077435	0	0.769281	0.382451	0.314662	0.30472	0.142803	0	0
ENSMAUG00000010180	0.0650576	0	0	0	0.127245	0.0357915	0.134489	0.146024	0.0525307	0	0
U1.13	0	0	0	0	0.0170086	0	0	0	0	0	0
Fbrs	0.275111	0	0.233724	0.103084	0.596215	0.352453	0.402646	0.340355	0.157381	0.699845	0
Prr14	0.138504	0.112284	0.283634	0.116221	0.318351	0.598059	0.160305	0.374987	0.0725666	0.0297818	2.50176
Znf688	0.0929887	0.0758214	0.233306	0.105612	0.0473999	0.070162	0.020222	0.249288	0.041232	0.205851	0.498107
Znf768	0.21289	0.121737	0.425715	0.36012	0.246176	0.792152	0.264505	0.414942	0.118408	0	0
Itgal	0.457519	0	0	0	0.245034	0.65654	0.157551	0	0.0522548	0	0
ENSMAUG00000009536	0.30264	0.374221	0.238797	0.389493	0.214683	0.238121	0.430603	0.319308	0.348682	0.328663	0
Zfp771	1.04575	0.878301	0.498691	0.873826	0.557098	0.548344	0.375657	0.356731	0.484453	0.537764	1.12168
Znf48	0	0.146689	0.139367	0	0.172172	0.674846	0.0747786	0.244641	0.0910055	0.0708015	0.753415
2001-09-01	0.517396	0.552095	0.809409	0.416062	0.237278	0.943469	0.15706	0.394422	0.215532	1.16695	0.384438
Mylpf	0	0.0898578	0	0.0534985	0	0	0.0443805	0	0.0103427	0	0
Tbc1d10b	0.0853024	0.0915346	0.244579	0.461276	0.238232	0.476507	0.258696	0.403301	0.143938	0.167647	1.294
Cd2bp2	0	0.188104	0.464283	0.501888	0.338369	0.395396	0.324498	0.419799	0.162936	0.541642	0.410621
5S-rRNA.39	0	0	0	0	0	0	0	0	0	0	0
Spn	0	0	0	0.0685406	0	0	0	0	0	0	0
Qprt	0	0	0	0	0.138059	0	0	0	0	0	0
CUNH16orf54	0	0	0	0	0.139715	0.0238456	0	0.0393735	0	0	0
Kif22	0	0	0	0	0	0.0210917	0.0145004	0.0229421	0.0231473	0.102548	0
Maz	0.525162	0.202363	0	0.246093	0.352821	0.744633	0.236672	0.537143	0.318403	0.379813	0.149307
ENSMAUG00000009171	0	0	0	0	0	0	0.0247938	0	0	0	0.564207
ENSMAUG00000009518	0.387823	0.94958	0.419996	0.615749	0.238851	0.18843	0.197522	0.38273	0.280797	0.646041	1.21833
Mvp	2.06967	0.174362	1.68754	0.908734	0.84441	1.34215	0.88383	1.45054	0.538959	1.25259	0.223704
Cdipt	0.822454	0.212132	1.30617	0.919569	0.236621	0.725796	0.395645	0.551426	0.316789	1.243	0
Cdiptos	0	0	0	0	0	0	0	0	0.0146465	0	0
Sez6l2	0	0	0.127779	0	0	0	0	0	0	0	0
ENSMAUG00000010959	0	0	0	0	0	0	0	0	0	0	0
Kctd13	0.189322	0	0.151097	0.141977	0	0.259227	0.0234889	0.116715	0.0274237	0.521182	0.150884
Tmem219	1.14456	0.544068	1.04498	1.45648	0.51709	0.660431	0.351324	0.683075	0.376343	0.409094	0.405844
Taok2	0.578036	0.126833	0.362966	0	0.451017	0.658147	0.38082	1.06005	0.102963	0	0.26338
Hirip3	0.289743	0.277766	0.161644	0	0.264335	0.4961	0.386403	0.441248	0.244463	0.421886	0.261452
Ino80e	0.211901	0.135858	0.307162	0.314659	0.07651	0.259264	0.132058	0.368741	0.125488	0.143516	0.645992
Doc2a	0	0	0	0	0	0	0	0	0	0	0
Fam57b	0	0	0	0	0	0	0	0	0	0	0
Aldoa	0	0	0	0	0	0	0	0	0	0	0
Aldoa.1	4.27931	2.04542	6.23359	4.21853	1.62085	3.09341	2.04058	2.71132	2.24365	4.92186	3.45939
Ppp4c	1.0665	0.587768	0.734612	1.21848	0.454377	0.783033	0.414172	0.6412	0.590519	1.46925	0.30494
Tbx6	0	0	0	0	0	0	0.0368936	0	0.0243601	0	0
Ypel3	2.27677	1.60241	2.6287	2.15128	1.22072	1.8109	0.832736	2.45546	1.47965	2.48378	3.58439
Gdpd3	0	0	0	0	0	0	0	0	0	0	0
Mapk3	0.800049	0.376801	1.46291	0.672477	0.701474	2.07078	0.415635	0.685393	0.408244	0.996125	2.10301
Coro1a	0.679558	0.576437	0.830219	1.21083	0.74726	1.08701	0.0976307	0.137295	0.0937501	0.709986	3.17861
Bola2b	1.87747	1.33464	1.39201	1.71916	0.67868	0.747395	0.422221	1.41652	0.666964	1.63189	0.150884
Slx1a	0.134953	0.18655	0.236377	0.401493	0.23382	0	0.083968	0.0671682	0.146089	0.246101	0
Sult1a1	0	0.690243	0	0.242248	0.365453	0.105952	0.791345	0.12029	1.46024	0.102548	0
Sgf29	0.995459	0.190112	0.214746	0.54945	0.507521	0.533432	0.190518	0.555374	0.272568	0.803366	0
Nupr1	0.0611995	2.77056	0.201795	0.374339	2.89199	0.0298013	2.32173	0.0964353	2.32909	0.201103	0
Cln3	0.324869	0	0.0959666	0	0.378053	0.301982	0.11103	0.140067	0.130776	0.13233	0.511575
Eif3c	2.03682	2.031	1.71534	0.774698	1.07312	2.19001	1.97978	1.71483	1.41677	1.58952	0.676059
Atxn2l	0.17313	0.121292	0.263816	0	1.33661	1.38794	0.535346	0.676794	0.200024	0.313678	0.149307
Tufm	0.672328	0.25994	0.959417	0	0.0418617	0.438155	0.319109	0.57098	0.354832	1.07535	0
Sh2b1	0	0.0355067	0.349196	0	0.207173	0.95975	0.367602	0.470382	0.28816	0.423781	0
Atp2a1	0	0	0.0620578	0	0	0.151165	0.0264979	0.281164	0.0262689	0.206922	0
Rabep2	0	0.0182087	0	0	0.0497446	0	0.0253823	0.0877342	0.0382409	0.0760746	0
Nfatc2ip	0.0625821	0.149156	0.213372	0.27392	0.0497446	0.0140633	0.0681936	0.165441	0.0331218	0.145952	0
Spns1	1.11804	0.657998	0.36133	0.288763	2.1663	2.35682	0.728188	1.37786	1.00399	0.777301	1.93731
Lat	0.256096	0.0302122	0.309753	0.0639072	0.0597943	0.129241	0.00890663	0.0677525	0.0219197	0.0760746	0
Sbk1	0	0	0.0442008	0	0.142894	0.110223	0.0597582	0	0.071215	0	0
Xpo6	0.0552273	0.192447	0.236046	0.399484	0.461375	0.528691	0.31769	0.147874	0.157693	0.162252	0
D430042O09Rik	0	0	0	0	0.134399	0.0502704	0.026344	0.0459817	0	0	0
ENSMAUG00000011929	0	0	0	0	0.0813378	0.111557	0.0102496	0	0.0362272	0	0
Il21r	0	0	0	0.106923	0.052928	0.0298013	0	0	0	0	0
ENSMAUG00000011918	0	0	0	0	0	0	0.0143746	0	0.0536429	0	0
Nsmce1	0.283656	0.253929	0.573058	0.560574	0.0623647	0.18967	0.371615	0.512689	0.394716	0.559169	0
Kdm8	0	0.181439	0.0993443	0.106923	0	0	0.0858831	0	0.0425986	0	0
Lcmt1	0.873056	0.357598	0.474065	0.318542	0.2205	0.437121	0.229653	0.532637	0.266281	0.403694	0.244786
Arhgap17	0	0	0	0	0.262797	0.142644	0.0889527	0.076161	0.0221556	0.104373	0
Tnrc6a	0.17963	0.0484811	0.028177	0	1.54701	0.892963	0.404107	1.07967	0.160431	0.199893	0.26338
ENSMAUG00000012841	0	0.59325	0.0829388	0.422157	0.463881	0.790905	0.0889823	0.385543	0.192938	0.471561	0
ENSMAUG00000002023	0	0	0	0	0	0	0	0	0	0	0
Prkcb	0	0	0	0	0.0576143	0.221343	0	0.0200558	0.0114212	0.0744546	0
ENSMAUG00000002459	0	0	0	0	0	0	0	0	0	0	0
Chp2	0	0.024878	0	0	0	0.0671447	0.012097	0	0	0	0.453361
Plk1	0	0	0.665563	0.175781	0.314365	0.884126	0.189231	0.886936	0.0467059	0.428146	0
Dctn5	0.692906	0.0897254	0.110457	0.797522	0.178164	0.430483	0.360889	0.368166	0.102827	0.271806	0.111852
5S-rRNA.40	0	0	0	0	0	0	0.0288271	0.0217986	0	0	0
ENSMAUG00000013320	0	0	0	0	0	0	0	0	0	0	0
ENSMAUG00000013287	0.311424	0.747773	1.34891	0.851006	0.363796	0.114241	0.473504	0.565545	0.481009	0.549169	1.17479
Ears2	0	0	0	0	0.17882	0.024924	0.0263231	0.124146	0.0114212	0	1.04428
5-8S-rRNA	0	0	0	0	0	0.142171	0.0246472	0	0	0	0
Gga2	0	0.0531076	0	0	0	0.0309778	0.0272867	0	0.0153382	0	0
Cog7	0.662515	0.0643359	0.17266	0.221484	0.616068	0.321565	0.327038	0.191698	0.433736	0.0722811	0
Scnn1b	0.322468	0.270696	2.74001	0.311348	1.10113	3.93076	0.670677	2.38825	0.413165	1.62017	0
Scnn1g	1.77431	0.037018	3.44904	0.508597	0.574519	3.76026	0.526416	1.82927	0.503967	0.44602	0
Usp31	0	0	0.0587889	0	0.037403	0.0349802	0.050379	0.0714007	0.0383732	0.0845273	0.202922
Otoa	0	0	0	0	0	0	0	0	0	0	0
Mettl9	1.50457	0.591508	0.686293	0.370369	0.711817	0.342445	0.594822	1.05685	0.457387	0.688313	0.584259
Igsf6	0.216591	0.024878	0	0.532669	0	0.111157	0	0	0	0	0
Cdr2	0.934989	0.397027	0.140105	0.339477	0.137638	0.461471	0.224237	0.199531	0.0950393	0.355012	0
Polr3e	0.291939	0	0.0662127	0	0.295404	0.110022	0.0764375	0.147137	0.0644905	0.0435076	0
Eef2k	0	0.0143066	0	0	0.0662888	0	0.0768846	0.056275	0.0259996	0	0.466302
Gm5737	0	0	0	0	0.0321685	0	0	0	0	0	0.150884
CUNH16orf52	0.562415	0.113789	0.226533	0	0.229316	0.84066	0.237165	0.243627	0.149031	0.55965	0
ENSMAUG00000002128	0.178412	0.154395	0	0	0.0989334	0.0154785	0.140299	0.284165	0.24115	0.0948808	0
Pdzd9	0	0	0	0	0	0	0	0	0	0	0
Uqcrc2	1.14711	0.695295	1.71563	1.53698	0.198686	1.3906	0.677057	1.2885	0.869249	1.2478	1.29304
ENSMAUG00000014073	0	0	0	0	0	0	0	0	0	0	0
ENSMAUG00000013112	0	0	0.082672	0	0	0	0.066502	0.118964	0.0451425	0.0841361	0.150884
Abca14	0	0	0	0	0	0	0	0	0	0	0.810488
Crym	0	0.368502	0	0	0.213104	0.202944	0.402731	0.123031	0.538027	0	0
Tmem159	0	3.42043	0.57613	2.13963	0.986665	0.878138	2.00697	1.35622	2.37564	1.43555	0.303761
Dnah3	0	0	0	0	0	0	0	0	0	0	3.63576
Lyrm1	0.301535	0.18814	0.271111	0.632622	0.0971925	0.413413	0.210799	0.374773	0.263683	0.281923	0
Dcun1d3	0	0.0222232	0.218164	0	0.251348	0.233398	0.149494	0.185075	0.0336255	0	0.30012
Eri2	0	0	0	0	0	0	0	0	0	0	0
Acsm3	0	0	0	0	0.101486	0	0.0527155	0.0237239	0.116945	0	0.843743
Thumpd1	0.272518	0.0922354	0.0865939	0	0.0910448	0.129839	0.0443379	0.221153	0.0551183	0.083633	0.30012
Acsm4	0	0	0	0	0	0	0	0	0	0	0
Acsm1	0	0	0	0	0	0	0	0	0	0	0
Acsm5	0	0.0483748	0	0	0.126019	0	0.062629	0	0.0595555	0.0744546	0.262736
Rhou	0	0.0276053	0	0	0.109686	0	0.0283268	0.0881752	0.0934051	0	0
Rab4a	0.15758	0.165968	0.190707	0.383837	0.174457	0.108231	0.0874171	0.279954	0.238729	0.38216	0
Ccsap	0	0	0.0745601	0	0	0.0494354	0.0387084	0.173524	0	0	0
Acta1	0.17313	0.174928	0.226135	0.830119	0.155437	0.331657	0.153909	0.713311	0.244444	0.6227	0
Nup133	0	0.14648	0.157701	0	0.166111	0.219493	0.199879	0.643492	0.0544849	0.180914	0
Abcb10	0	0	0	0	0.0510061	0.0858782	0.118751	0.195637	0.0454282	0.0517117	0
ENSMAUG00000001202	0	0	0.0347923	0	0	0.165737	0.252748	0.148844	0.0879089	0	0
Urb2	0	0	0	0	0	0.0789366	0.0642884	0.0200558	0.0233981	0	0
Galnt2	0.160462	0.149343	0.429288	0	0.266685	1.07691	0.28608	0.254982	0.183986	0.499929	0
ENSMAUG00000018065	0	0	0	0	0	0.0712288	0.0264979	0	0	0	0
Agt	0	0.212145	0	0	0	0.134387	0	0	0	0	0
CUNH1orf198	1.40077	0.30752	1.08021	0.440635	0.484465	1.35754	0.676469	1.23851	0.338475	0.965461	0.387357
Ttc13	0	0	0	0	0.21154	0.28211	0.144988	0.164446	0.111685	0.0956938	0.414264
Arv1	0.15758	0.186703	0.105671	0.104106	0.0873698	0.415088	0.238878	0.428809	0.263831	0.199604	0
Fam89a	0	0.0174875	0.0227842	0	0	0	0.0165699	0	0	0	0
2810004N23Rik	1.49136	0.137369	0.646677	0	0.990125	0.488018	0.564642	0.730211	0.553693	1.33455	1.62751
Gnpat	0	0.225813	0.0286632	0	0.3318	0.197115	0.194427	0.102276	0.184116	0.116914	0
ENSMAUG00000021375	0.0799872	0	0.408534	0.262333	0	0.211975	0.147422	0.368636	0.0732783	0.145851	0
Sprtn	0.130599	0.0643589	0.0139183	0.106923	0.148552	0.16451	0.149398	0.16874	0.0440411	0.187829	0
ENSMAUG00000019756	1.7208	0.284854	1.24185	0.675858	0.461947	1.51557	0.911729	1.00361	0.36887	0.882088	0
Tsnax	0	0.0869097	0	0	0.313311	0.575824	0.158821	0.0362867	0.00945475	0	0
Disc1	0	0	0	0	0	0	0	0	0	0	0
Sipa1l2	0	0	0.104965	0	0	0.114856	0	0.0332524	0	0	0
Ntpcr	0.344089	0	0.447348	0.440538	0.0170086	0.0343185	0.113491	0.223011	0.123038	0	0.564207
Map3k21	0.0938174	0.0633734	0	0	0.0452663	0.0789366	0.0663847	0.0783389	0.0444529	0	0.564207
Kcnk1	0	0.0897723	0.223555	0.116429	0.0984573	0.230747	0.300052	0.523828	0.227637	0.464503	0.150884
Coa6	0.744501	0.759041	0.794096	0.910944	0.168449	0.368468	0.446841	0.787371	0.713568	0.8551	0.840336
Tarbp1	0	0	0	0	0.0666382	0.384509	0.104551	0.0709005	0.0982039	0	0
Irf2bp2	0.177809	0.209536	0	0.218981	0.615312	0.112485	0.43384	0.032844	0.157647	0.0221244	0
ENSMAUG00000021243	2.71865	2.33465	2.83693	2.71042	0.955204	2.6956	2.29524	2.31038	2.30061	2.23248	1.01774
ENSMAUG00000004052	0	0	0	0	0.180352	0	0	0.0200558	0.0117911	0	0
ENSMAUG00000003060	0	0	0	0	0.128441	0	0.0381476	0.0414396	0.0678045	0	0
Tmem87a	0	0.178215	0.470872	0	0.51587	0.0439134	0.189744	0.356558	0.0711892	0	0
Vps39	0.391003	0.0367305	0.0579307	0	0.357572	0.123971	0.25992	0.214726	0.111746	0.112095	0
Pla2g4f	0	0.0583764	0.0919287	0	0.36523	0	0.208893	0.032374	0.114962	0	0
Pla2g4d	0	0	0	0	0.0170086	0	0	0	0	0	0
Pla2g4e	0	0	0	0	0	0	0	0	0	0	0
Ehd4	1.01336	0.151367	0.705078	0.193986	0.342259	0.375294	0.346188	0.571322	0.306552	1.08485	0
Jmjd7	0.108295	0.140308	0	0.331167	0.598867	0.142916	0.240987	0.163085	0.229981	0.0868282	0.566179
ENSMAUG00000018864	0	0	0	0	0.0666382	0	0.0438037	0	0.0130505	0	0
Mga	0	0.0537785	0.272691	0.0600925	1.01509	0.659263	1.12629	0.725122	0.411835	0.198059	0.60024
Tyro3	0.177809	0	0.224315	0	0.19458	0.113416	0.391259	0.0169496	0.153854	0.288181	0
Rpap1	0	0.0859663	0.0236049	0.417894	0.470773	0.360796	0.211131	0.0207052	0.0313097	0	0
Itpka	0	0	0	0	0.100563	0	0	0	0	0	0.951563
Rtf1	1.27619	0.482068	0.453664	1.96564	1.2019	1.68859	1.16357	1.12106	0.746616	1.75712	0.335555
Ndufaf1	0.574449	0.254301	0.188897	0.613384	0.037403	0.39205	0.151695	0.229191	0.174595	0	0.632143
Nusap1	0	0	0	0	0	0	0	0	0	0	0
Oip5	0	0	0	0	0.125103	0	0	0.0272584	0.0288471	0	0
Chp1	1.04672	1.04668	1.22794	1.08345	1.36863	0.796351	1.56777	0.80808	0.801043	2.0489	0.498107
Exd1	0.0855798	0	0	0	0.0418617	0.209486	0	0	0.0106423	0	1.03051
Ino80	0	0.0536236	0	0.12227	0.200373	0.509976	0.213656	0.310253	0.131543	0	0.619113
Chac1	0	0	0	0	0	0.390552	0	0	0	0	0
Dll4	0	0	0	0.472679	0	0	0	0	0	0	0
Vps18	0.203211	0	0.0725092	0.141977	0.0506557	0.133408	0.163372	0.0477876	0.0564217	0	0
Rhov	0	0	0	0	0	0	0	0	0.0259996	0	0
Spint1	1.08132	0.309361	2.65922	1.29732	0.891793	2.10704	0.818566	2.91058	0.706999	1.94655	0.507522
Ppp1r14d	0	0	0	0	0	0	0	0	0.0729016	0	0.634755
Zfyve19	0.195476	0	0.0751484	0	0.240666	0.324307	0.0249945	0.223639	0.0225178	0.064224	0
Dnajc17	0.81435	0.0692791	0.66076	1.23791	0.165533	0.160265	0.116521	0.5998	0.277627	0.331801	0.62004
CUNH15orf62	0	0	0	0	0.146169	0	0.0221854	0	0	0	0
Gchfr	0	0.0544615	0	0	0	0	0	0	0	0	0
Rmdn3	0	0.0364475	0.337523	0.171883	0.183963	0.430498	0.290474	0.437933	0.241018	0	0
Rad51	0	0	0	0	0.0875327	0	0	0	0	0	0
ENSMAUG00000020331	0	0	0	0	0.0960666	0	0	0	0	0	0
Rpusd2	0	0	0	0	0	0.0286398	0.0914766	0.0372116	0.013076	0.180914	0
CUNH15orf57	1.17318	0.146679	0.195954	0.108419	0.171171	0.125662	0.17238	0.331411	0.263988	1.10049	0.111852
ENSMAUG00000001760	0	0	0	0.16564	0.116595	0.0361831	0.0322269	0.0219573	0.0804292	0.0845273	0
Bahd1	0	0	0.0652358	0	0.186171	0.319745	0.219866	0.116196	0.135523	0.148181	0
Ivd	0.0936505	0.239946	0.250903	0.158203	0	0.0286398	0.0335355	0.18523	0.0518755	0.17352	0
Knstrn	0	0	0	0	0	0	0	0	0	0	0
ENSMAUG00000020452	0.900458	0.0869097	1.88745	2.58889	0.0321685	1.00016	0.0442322	1.19212	0.0515469	2.67857	0
Ccdc9b	0	0	0.0331763	0	0.0689755	0	0	0.0198092	0	0	0
Inafm2	0.137779	0	0	0	0	0	0.0156387	0	0.0109949	0	0
Plcb2	0	0	0	0	0	0.0619556	0	0	0	0	0
Bub1b	0	0	0	0	0	0	0.013091	0.0256256	0	0	0
ENSMAUG00000001525	0	0	0	0	0	0	0	0	0	0	0
Bmf	0	0	0.13816	0	0	0.0815076	0	0	0.0103427	0	0
Srp14	2.35026	1.42604	2.63667	1.91227	0.345411	1.76929	0.571909	1.75167	1.06495	3.00992	0.30012
Eif2ak4	0.123839	0	0.225309	0	0.273812	0.131616	0.237856	0.0979075	0.0785572	0	0.30012
Gpr176	0	0	0	0	0	0	0	0	0	0	0
Fsip1	0	0.130108	0	0	0	0	0	0	0.0117635	0	0.498107
Thbs1	0.50412	0	1.20925	0.107219	0.228937	2.62715	0.271367	1.35714	0.0991313	0.411421	0
Rasgrp1	0	0.152242	0	0	0.0382105	0.187873	0	0	0	0	0
Fam98b	0.253451	0.220243	0.639929	0	0.107552	0.93458	0.103917	0.292079	0.0921933	0.405755	0.427204
Mir674	0	0	0	0	0.126432	0	0.0156121	0	0	0	0
Spred1	0.534467	0.505078	0.0844872	0	1.38941	0.655981	0.976144	1.10741	0.501251	0.291671	0.314774
Meis2	0	0	0	0	0	0	0	0	0	0	0
CUNH15orf41	0	0	0	0	0	0	0	0	0	0	0
Dph6	0	0	0	0.337383	0	0.0222471	0.0443875	0.119015	0.0325084	0	0.111852
Zfp770	0	0.0407539	0.0657722	0	0.16886	0.388847	0.0945238	0.341785	0.0571514	0	0
Aqr	0	0.166548	0.353718	0	0.286145	0.387293	0.476138	0.341069	0.136219	0.148181	0
Actc1	0	0	0	0	0	0.105941	0.00890663	0.0194265	0	0	0
Arhgap11a	0.274393	0	0.101895	0.171883	0.156941	0.0171182	0.0399549	0.0722229	0.0629325	0.129333	0.150884
Scg5	0	0	0	0	0	0	0	0	0	0	0
Fmn1	0.155255	0	0.150739	0	0.304186	0.333394	0.0412039	0.204165	0.112134	0	0.297192
Aven	0.0611995	0.0462851	0.0369905	0.392091	0.0299579	0.0997765	0.0348884	0.0513967	0.195745	0	0.667154
Chrm5	0	0	0	0	0	0	0	0	0	0	0
Emc7	1.57436	1.42784	2.51428	2.02832	0.372602	1.57165	0.688195	1.75769	0.805824	1.93629	0.427204
Katnbl1	0.266385	0.0869097	0.125743	0.21699	0.0443809	0.335832	0.138657	0.474552	0.128934	0	0
Emc4	1.43071	0.974912	3.44607	1.72783	0.639367	2.09715	1.49842	2.73339	1.36124	1.86486	1.65773
Slc12a6	0.137779	0.0567969	0.540239	0.0965372	0.901609	1.34467	0.313882	0.386771	0.163159	0.228715	0.957488
Lpcat4	0	0	0	0.0965372	0	0	0	0	0	0	0
Fibin	0	0	0	0.107368	0	0	0	0	0	0	0
Bbox1	0	0	0	0	0	0	0	0	0	0	0
Ccdc34	0	0	0	0.129199	0	0.0289578	0.0243339	0.0200558	0	0	0
Lgr4	0.130599	0.104787	0	0	0	0	0	0.142105	0	0	0
Lin7c	1.55645	0.687618	1.43417	0.934709	0.842912	1.17481	0.681661	1.16459	0.313957	0.612242	0.147885
Bdnf	0.486109	0	1.52653	0	0.0576143	2.04826	0.0701332	0.242544	0.0210486	0	0
Kif18a	0	0	0.0442008	0.137446	0	0.184081	0.0156121	0.0459514	0.0231473	0.171204	0
Mettl15	0	0	0	0	0.118627	0	0.0188945	0.0217986	0	0	0
Mpped2	0	0	0.429693	0	0	0.311678	0	0	0	0	0
Dnajc24	0	0	0	0	0.0169337	0	0.0267277	0.0330934	0.0209025	0.104373	0
Elp4	0.302602	0.0276284	0.118803	0.20346	0.0662888	0.289572	0.0760186	0.26845	0.239197	0.209514	0
Pax6	0	0	0	0	0	0	0	0	0	0	0
Rcn1	0.257386	0.208424	0.115953	0.0877909	0.357254	0.0865351	0.0992908	0.0832253	0.352087	0.194875	0
Eif3m	2.18067	3.2865	2.43076	4.61667	0.929333	1.53213	1.57896	2.42855	2.4805	4.36796	1.79434
Prrg4	0	0	0	0	0	0.0154785	0.0435388	0	0	0	0.350807
Qser1	0	0.293762	0	0.0379068	0.337699	0.024924	0.164943	0.346393	0.0679284	0.220215	0
ENSMAUG00000005218	0	0	0	0	0	0.0956427	0.0116157	0.0738525	0	0	0
Depdc7	0.202429	0	0.18232	0.0877909	0	0.235301	0	0.118249	0	0.444365	0
Tcp11l1	0	0	0.260021	0.230028	0.31705	0.115898	0.0164137	0.148199	0.0228877	0	0
U6.60	0	0	0	0	0	0	0	0	0	0	0
Cstf3	0.203211	0.0143313	0.252495	0.163199	0.311821	0.213797	0.300876	0.26564	0.0873561	0.0697691	1.46053
Hipk3	1.9236	0.338282	1.15754	0.63472	1.00441	1.671	0.800226	1.26476	0.440001	0.847245	7.64801
CUNH11orf91	0.11343	0	0	0	0	0	0	0	0	0	0
ENSMAUG00000003722	2.52316	0.62541	6.65036	3.24017	0.266215	4.06061	0.234987	6.85599	0.565503	6.74809	2.71698
Fbxo3	0.248256	0.0599429	0.731629	0.467657	0.246882	0.523179	0.337442	0.715049	0.3108	0.584873	0
ENSMAUG00000004725	0	0	0	0	0	0.0644795	0	0	0	0	0
Lmo2	0.390399	0.0866822	0	0.23779	0.13688	0.365949	0.0287944	0.104083	0.0342938	0	0
Caprin1	0.874297	0.790404	0.58122	0.958436	0.684854	0.852855	1.15038	1.17913	0.633326	0.818122	0.852956
ENSMAUG00000010029	0	0	0	0	0	0	0	0.0738525	0	0	0
Nat10	0.224921	0.250853	0.361637	0	0.311639	0.245944	0.123236	0.201857	0.0102277	0	0
Abtb2	0	0	0	0	0	0	0.0370037	0	0.0221556	0	0
Cat	0.202429	3.83188	0.564246	0.497803	4.31331	1.01325	8.24249	2.50297	5.75039	1.62951	0.348964
Elf5	0	0.607691	0	0	0.676548	0.0671447	0.978347	0.0362307	0.912662	0.263202	0
Ehf	0	0.579721	0	0.0628196	1.25557	0.306691	1.21612	0.693957	0.776427	0.289369	1.42857
Apip	0	0.249989	0.147248	0.165705	0.0992227	0.116297	0.323228	0.484638	0.505088	1.00631	1.02914
Pdhx	0.322405	0.0365885	0.028177	0.0975087	0.0169337	0.287466	0.282307	0.39187	0.208852	0.217654	0
Cd44	0.66964	0.945527	0.226853	0.35176	3.58813	0.264799	2.67853	0.536607	1.21301	0.183548	0
Pamr1	0	0	0	0	0	0	0	0	0	0	0
Fjx1	0	0	0	0	0	0	0.0372195	0	0	0	0.244786
Trim44	1.25834	0.288426	0.824588	0.593202	1.69568	0.339204	1.56666	1.1795	0.572142	1.35749	1.08581
ENSMAUG00000010163	1.10008	0.184538	0.612383	0.519864	0.133427	0.637186	0.254649	0.627814	0.266675	0.379732	0.261452
Ldlrad3	0	0	0	0	0.154594	0	0.0737539	0.0300965	0.103915	0.256443	0
Commd9	0.775791	0.0247941	0.73364	0.236779	0.178536	0.225174	0.160496	0.421359	0.145473	1.09268	0
Prr5l	0.706016	0	0.814611	0.15111	0	2.59296	0.0118182	1.11518	0	1.02892	0
Traf6	0.12837	0	0.0379334	0	0	0	0.0743737	0.0341997	0.0564031	0	0.203965
B230118H07Rik	0.143021	0.207762	0.17682	0.343767	0.117579	0.157265	0.123824	0.278885	0.189648	0.191594	0.387357
Metazoa-SRP.5	0	0	0	0	0.0510061	0.0140633	0	0	0	0	0
Lrrc4c	0	0	0	0	0	0	0	0	0	0	0
Api5	0.0652997	0.119529	0.212056	0.525314	0.2375	0.353239	0.287359	0.314194	0.102164	0.34876	0.203965
Ttc17	0	0.101728	0.206303	0	0.522121	0.270945	0.168399	0.27529	0.204735	0.342775	0.363689
Hsd17b12	0	0	0	0	0.199785	0.043614	0.100852	0.0728164	0.0230125	0	0
Alkbh3	0	0.313511	0.618127	0.195623	0.0940442	0.240752	0.174778	0.171809	0.159025	0.0708015	0
ENSMAUG00000005457	0	0	0	0	0.0428135	0	0	0	0	0	0
Gm13889	0	1.101	0	0.23634	0.571287	0	1.29199	0.0330934	0.910216	0	0
Accs	0	0.143758	0.183262	0	0.142211	0.0171182	0.0680284	0.0659749	0.0327249	0.146734	0
Ext2	0.108295	0.177012	0.602444	0.239257	0.257396	0.458586	0.297814	1.01418	0.337588	0.541832	0
Cd82	0.177809	0.185158	0.281314	0.274405	0.697379	0.296268	0.767402	0.348621	0.506992	0.41663	1.50346
Tspan18	0	0.0247941	0	0	0.0424643	0	0	0	0	0	0
Tp53i11	0.179019	0	0.0699594	0.129631	0.106404	0.117802	0.0634453	0.179209	0.0277199	0	0
ENSMAUG00000010059	0	0	0	0	0	0	0	0	0	0	0
Syt13	0	0	0	0	0	0	0	0	0	0	0
Chst1	0	0	0.0546508	0	0	0	0	0	0	0	0
Cry2	0.129955	0.0492405	0.20557	0.071315	0.808066	1.31428	0.476828	0.535162	0.11992	0.105143	0.353806
Mapk8ip1	0	0.156778	0.114469	0	0.134132	0.0819361	0.10773	0	0.0642823	0.0821899	1.45559
CUNH11orf94	0	0	0	0	0	0	0	0	0	0	0
Pex16	0.0938174	0.119325	0	0.257087	0.419635	0.120096	0.240462	0.147341	0.133163	0.360931	0
Large2	0	0.0556047	0	0	1.03811	0	0.261152	0.030838	0.191045	0	0
Phf21a	0.130599	0	0	0	0.32216	0.0670943	0.300024	0.147163	0.117148	0	0
ENSMAUG00000005170	0	0	0	0	0	0	0	0	0	0	0.149307
Creb3l1	0.169233	0.0826781	0	0.0975087	0.18503	0.119457	0.203374	0.236706	0.257891	0.0870152	0
Dgkz	0.483577	0.0130751	0.169946	0.0965372	0.729396	0.973306	0.184747	0.307236	0.110026	0.0744546	0
Mdk	0	0.30048	0	0	0	0	0.205932	0	0.264832	0	0
Chrm4	0	0	0	0	0	0.0477281	0	0	0	0	0
Ambra1	0	0	0	0	0.284908	0.45527	0.125549	0.161082	0.0594431	0.0871194	0
Harbi1	0.125164	0.0666309	0.28208	0.102268	0.0670421	0.347668	0.0288683	0.230224	0.145022	0.672122	0
Atg13	0.479869	0.0379079	0.520655	0.53266	0.269735	0.482274	0.470246	0.430732	0.148929	0.0323866	0
Arhgap1	1.36309	0.107081	2.35574	0.452585	0.244085	2.4431	0.168096	1.69216	0.141848	2.27466	0.202922
F2	0	0	0.149859	0	0.102009	0.234223	0.0527803	0.0377137	0.0247369	0	0
Ckap5	0	0.107683	0.786065	0	0.124885	0.548047	0.322704	0.413589	0.143125	0.563726	0
ENSMAUG00000007555	0	0	0	0	0	0	0	0	0	0	0
1110051M20Rik	0	0.0365885	0.449098	0.0992566	0	0.158607	0	0.146352	0.0911961	0.228501	0.728573
ENSMAUG00000008870	0	0	0	0	0	0	0.0126436	0	0	0	0
Arfgap2	1.49908	0.87685	1.6835	1.10258	1.83071	0.71106	1.24857	1.53244	1.30121	1.66321	0.445078
Pacsin3	0.400384	0.216536	0.806472	0.116221	0.730371	0.937166	0.713376	0.583463	0.561549	0.495684	0
Ddb2	0	0	0	0	0	0	0	0	0	0	0
Acp2	0	0	0	0	0	0	0	0	0.0107785	0	0
Nr1h3	0.25156	0.413831	0	0.222119	0.159746	0.291302	0.209959	0.0858849	0.238711	0	0
Madd	0.325023	0	0.0375742	0	0.130554	0.2218	0.0556421	0.15467	0.0303155	0	0.297192
Mybpc3	0	0	0	0	0.0932514	0.0361831	0	0.0350976	0	0	0
Spi1	0.302683	0.0546412	0	0.447035	0.427945	0.268953	0.0204102	0.0754518	0.061981	0.538277	0
ENSMAUG00000009110	0.0552273	0	0.646558	0.193119	0.457224	1.53917	0.313315	0.633468	0.253633	0.618431	0
Psmc3	5.33216	1.67199	4.89647	4.60669	0.800161	2.11615	1.06515	3.07673	1.00533	3.4032	0.191909
Rapsn	1.0018	0	1.27939	0.365971	0.212582	0.902115	0.072975	0.443014	0.040617	0.301042	0.387357
Celf1	0	0.0589717	0.147297	0	2.05092	1.84043	0.78446	0.795528	0.501849	0.390545	0.147885
Ptpmt1	0.481664	1.3317	0.578419	0.919543	0.308968	0.651692	0.279729	0.536625	0.397189	0.18655	0
Kbtbd4	0.137061	0	0.170003	0.246093	0.0547282	0.0140633	0.0946224	0.193057	0.078304	0.0814935	0.203965
Ndufs3	0.44754	0.87923	0.731704	0.872661	0.0962467	0.531458	0.764803	0.722943	0.756931	1.49975	1.88154
C1qtnf4	0.338428	0.467569	0.148346	0.196514	0.0452663	0.291367	0.152221	0.343788	0.266004	0.208448	0.244786
Mtch2	1.86896	1.07532	1.68182	1.66595	0.617889	1.45171	1.05167	0.975742	0.692488	1.17672	1.12404
Agbl2	0	0	0	0	0	0	0	0	0	0	0
ENSMAUG00000010884	0	0.0393788	0	0.27392	0.0977852	0.0190441	0.0336884	0	0.0434212	0	0.498107
Nup160	0.184026	0	0.0903016	0	0.0993662	0.622192	0.0941173	0.149326	0.077888	0.348219	0
U6.64	0	0	0	0	0	0	0.0446947	0	0	0	0
Ptprj	0	0	0.0395288	0	0.0509181	0.636758	0.0626929	0.0884651	0.0695053	0	0
ENSMAUG00000009839	0	0	0	0	0.0456398	0.0309571	0	0	0	0	0
Olfr1233	0	0	0	0	0	0	0	0	0	0	0
ENSMAUG00000010927	0	0	0	0	0	0	0	0	0	0	0
ENSMAUG00000010691	0	0	0	0	0	0	0	0	0	0	0
Olfr1024	0	0	0	0	0	0.0882675	0	0	0	0	0
Fads2b	0	0	0	0	0	0	0	0	0	0	0.384438
Aplnr	0	0	0	0	0	0	0	0.0324186	0	0	0
Tnks1bp1	0	0.17079	0.198482	0.27392	0.844119	0.784757	1.01387	0.370978	0.53449	0.413766	0.203965
Ssrp1	0.791186	0.326369	0.300884	0.641908	0.816319	0.282725	0.686703	0.621665	0.538246	0.550963	3.12456
P2rx3	0	0	0	0	0	0	0.0296261	0.0198092	0	0	0
Slc43a3	0.0545405	0	0	0	0	0.0997765	0	0	0	0	0
Rtn4rl2	0	0	0	0	0	0	0	0	0	0	0
Slc43a1	0	0	0	0	0	0.0865351	0	0	0	0.141054	0
Timm10	0.506361	0.65574	0.569432	0.45243	0.241099	0.588568	0.375797	0.463783	0.3031	0.156597	1.51761
Ube2l6	0.123259	0.0124157	0.408836	0.0321257	0	0.171199	0.0353118	0.104251	0	0.262364	0
Serping1	0.140726	0	0	0.239257	0	0.306264	0	0	0.0100368	0	0
Gm19426	0	0	0	0	0	0.0539408	0.0102496	0	0.0126437	0.141054	0
Ypel4	0	0	0	0	0	0	0	0	0	0	0
Clp1	0	0.0136744	0.0139183	0.108723	0.0576518	0.101784	0.0489246	0.187657	0.0996679	0.461692	0
Zdhhc5	0.736735	0.0942054	0.478345	0.37554	0.518697	1.48463	1.05914	0.726381	0.225655	1.15844	0.149307
Med19	0.610114	0.179797	0.998659	0.189727	0.218181	0.296869	0.266676	0.842189	0.318541	0.494149	0
Tmx2	0.986515	0.215228	0.899296	0.869706	0.343035	0.923759	0.392194	1.01407	0.437857	0.65525	0.111852
ENSMAUG00000013818	0.300323	0.574368	0.299491	1.27223	0.0576518	0.140912	0.327997	0.152475	0.531912	0.682718	1.32184
Ctnnd1	2.5226	0.661497	3.34669	2.13256	3.03433	3.67657	1.87748	3.39474	0.88052	1.93521	0.448751
Tfpi	0	0	0	0	0	0	0	0	0	0	0
Calcrl	0.213083	0.0524597	0.129634	0.821553	0	0.064021	0.103278	0.28203	0.0369863	0	0
ENSMAUG00000013692	0	0	0	0	0	0	0	0.0237239	0	0	0
Fam171b	0	0	0	0	0	0	0	0	0	0	0
Itgav	0.29698	0	1.12915	0.186794	0.74388	1.94758	0.546788	1.13954	0.317088	0.572148	0
ENSMAUG00000004643	0	0	0	0	0	0	0	0	0	0	0
ENSMAUG00000002453	0	0	0	0	0	0	0	0	0	0	0.150884
Zc3h15	0.701121	0.70692	0.862122	1.54731	0.883194	0.832223	0.884399	1.48298	0.726549	0.584512	1.69248
Znf804a	0	0.261341	0	0	0.929056	0	0.924385	0.0198092	0.366043	0	0
ENSMAUG00000001395	0.154799	0.15855	0.0737137	0	0.0170086	0.170959	0.022369	0.0558281	0.0198257	0.0221244	0
Nup35	0.545975	0.149598	0.376209	0.475965	0.605554	0.555854	0.186723	0.593412	0.241496	0.795817	1.04724
Dusp19	0	0	0	0	0	0	0.02793	0.066997	0.0465859	0	0
Nckap1	2.40572	0.277653	1.31826	0.816818	1.61436	2.63569	1.13724	2.68504	0.757432	1.78645	0.383818
Frzb	0	0	0	0	0.0809658	0	0.0247392	0	0	0	0
ENSMAUG00000015614	0.112461	0	0.0442282	0.141977	0.12987	0.0163476	0.262966	0.244498	0.0953704	0.0435076	0
Pde1a	0	0	0	0	0	0	0	0	0	0	0
Cerkl	0	0	0	0	0	0.0238456	0	0	0	0	0.150884
U6.65	0	0	0	0	0	0	0	0	0	0	0
Itga4	0.158529	0	0	0	0.0856685	0.159249	0	0.0350976	0	0	0
Ube2e3	3.11052	0.740994	2.27564	2.20378	0.682319	1.23163	0.864798	2.01482	0.82538	2.69665	0.522903
ENSMAUG00000016154	0.246627	0.12199	0.0956206	0	0.39208	0.309313	0.323023	0.213831	0.205828	0.16414	0
U6.66	0	0	0	0	0.0290245	0	0.0319855	0	0	0	0.147885
Zfp385b	0.433255	0.871343	0.668905	0.208947	2.42725	0.816523	1.62712	0.642251	0.841664	1.44652	0
Sestd1	0.205512	0.197779	0.695422	0.161499	1.49856	1.2094	1.00805	1.24537	0.210208	1.35248	2.61915
Ccdc141	0.356217	0	0.73001	0.0981258	0.244431	0.382784	0.568426	0.413976	0.29804	0.546011	0.991411
ENSMAUG00000001413	1.18088	1.88802	1.28036	1.42706	0.359007	1.19165	0.690344	0.945147	1.14957	1.49948	1.54619
ENSMAUG00000016510	0	0	0	0	0.0448988	0.202506	0.00997237	0.141681	0	0.111582	0
ENSMAUG00000018214	0	0.0633734	0	0	1.12122	0.463798	0.244953	0.315107	0.0388671	0.350324	0
ENSMAUG00000018562	0	0	0	0	0.037403	0.420712	0.0343344	0.0764273	0.0103427	0	0
ENSMAUG00000019513	0	0	0	0	0.0469971	0.11375	0.0287009	0	0	0	0
ENSMAUG00000018786	0	0	0	0	0.363117	0.169476	0.0895679	0.0853486	0.0322381	0	0
Plekha3	1.28152	0.397397	1.46534	0.875519	0.365437	0.493814	0.330069	0.604949	0.249848	0.929119	0.203965
Fkbp7	0.11989	0	0.42442	0.211224	0.0866763	0.444028	0.042516	0.602596	0.019542	0.340605	0
Prkra	0.395726	0.112056	0.15548	0.131166	0.216552	0.111976	0.0732288	0.0992815	0.0811292	0.271341	0
Osbpl6	0.151676	0	0	0	0	0	0	0	0	0	1.1494
Rbm45	0.386681	0.0905953	0.267241	0.456173	0.700872	0.629674	0.181387	0.301064	0.191606	0.0868282	0.30012
Agps	0.589467	0.489152	0.756859	0.108723	0.445835	0.946546	0.557983	0.551257	0.184963	0.0644205	0.149307
Nfe2l2	0.59468	0.672464	1.30462	0.288763	0.921646	0.823542	1.43632	1.54718	0.947232	1.30426	1.74077
ENSMAUG00000017462	0.106975	0.541621	0.661161	0.213552	0.395048	0.144212	0.474469	0.484259	0.333601	0.214909	0.609959
Mtx2	0	0.0367305	0.0331763	0	0.170263	0.213714	0.186452	0.115339	0.131685	0.0838645	0
Hoxd1	0	0	0	0	0.047758	0	0.108483	0	0.0652254	0	0
Hoxd8	0	0	0	0	0	0	0	0	0	0	0
Hoxd9	0	0	0	0	0	0	0	0	0	0	0
Lnpk	0.343554	0	0.0745601	0	0.047758	0.172781	0.0290939	0.20167	0.0816947	0.12285	0
U1.15	0	0	0	0	0	0	0	0	0	0	0
ENSMAUG00000020495	0	0	0	0	0	0.055981	0	0	0	0	0
Atp5g3	5.79912	5.06603	5.67603	7.53013	1.45898	3.15334	2.65656	6.35832	2.95373	8.92761	7.57353
Atf2	0.455936	0.239198	0.0367431	0.264247	0.493607	0.699436	0.481931	1.02654	0.190808	0.289674	0.191909
ENSMAUG00000002826	0	0	0	0	0	0	0.0221854	0	0	0	0
ENSMAUG00000001796	0	0	0	0	0	0.0357915	0	0	0	0	0
Chn1	0	0	0	0	0	0.134387	0.010873	0	0	0.0744546	0.157055
Chrna1	0	0	0.0752672	0	0	0	0	0	0	0	0
ENSMAUG00000019796	0.137061	0	0.53299	0	0.188762	0.590426	0.124952	0.171691	0.0709674	0.13588	0.244786
Gpr155	0.197863	0	0.0220119	0.107368	0	0.174719	0.0245946	0.257011	0.0349734	0.148181	0.150884
Scrn3	0	0.0176224	0.113243	0	0	0	0.00919946	0.0202212	0.0300571	0	0
ENSMAUG00000019383	1.53717	0.418127	0.993657	0.635554	0.836715	1.39219	0.377899	1.07276	0.48798	1.33342	1.1231
Ola1	1.21862	0.730678	1.39949	0.798246	0.277418	0.293092	0.336055	0.914966	0.452758	0.783423	0.147885
ENSMAUG00000001485	0	0	0	0	0	0	0	0.0408213	0	0	0
ENSMAUG00000020351	0	0.238518	0.0817147	0	0	0.178955	0.0736584	0.105307	0.0307238	0.243602	0
Cdca7	0	0	0	0	0	0	0	0	0	0	0
Map3k20	0.309584	0.0843633	0.492847	0.0857515	0.16266	0.397633	0.261212	0.175598	0.0771658	0	0
Rapgef4	0.112461	0	0.688154	0.531418	0	0.691925	0	0.473443	0.0196715	0.497532	0
Pdk1	0.190006	0	0	0	0.0738078	0	0.0275134	0.0332524	0.0130505	0	0
Itga6	0.170329	0	0.223214	0	0.0456398	0.477965	0.0456654	0.0815574	0.0583366	0	0
Dlx1	0	0	0	0	0	0	0	0	0	0	0
Metap1d	0.20803	0.358849	0.125976	0	0.052928	0	0	0	0	0.0841361	0
Hat1	0.48051	0.238152	0.697206	0	0.0661897	0.0675257	0.112443	0.219495	0.19703	0.30155	0.147885
ENSMAUG00000019034	0	0	0	0.137446	0	0	0.010873	0	0	0	0
Dcaf17	0	0.0951511	0	0.106923	0.12774	0	0	0.0822145	0.0100168	0	0
ENSMAUG00000020824	0	0	0	0	0	0.0671447	0	0	0.00948901	0	0
Tlk1	0.406069	0.119896	0.473571	0.653525	0.676867	1.1087	0.745918	1.06086	0.369305	0.683876	0.362214
Gorasp2	1.44968	0.0770128	1.61634	1.11729	0.306698	0.380065	0.403279	0.97464	0.594281	0.905735	0.244786
Gad1	0	0	0	0	0	0	0	0	0	0	0
Erich2	0	0	0	0	0	0	0	0	0	0	5.9306
Sp5	0	0	0	0	0	0	0	0	0.00863175	0	0
Myo3b	0	0	0	0	0	0	0.0256291	0	0	0	0
Ubr3	0	0.080051	0.181719	0	0.818204	1.01083	0.552186	0.322105	0.321821	0	0.149307
Mettl5	0.347495	0.146065	0.151816	0.341535	0.249479	0.0500207	0.189849	0.632286	0.206733	0.0501567	0
ENSMAUG00000019529	0.550035	0.3655	0.592634	0.321853	0.374388	0.750594	0.431364	0.750253	0.387084	0.694355	0
Klhl23	0	0.0359334	0	0	0	0	0	0	0	0	0.147885
Phospho2	0.828575	0.388049	0.491258	0.809378	0.153043	0.507908	0.378113	0.422414	0.407053	0.82569	0.157055
Ccdc173	0	0	0	0.0379068	0.638386	0.233529	0.212649	0.132365	0.058629	0	4.62419
Ppig	2.8208	0.740231	2.79289	1.0891	2.36515	2.31352	1.60994	2.57525	1.04952	1.03075	2.21256
Fastkd1	0	0	0	0	0	0.0210917	0.0527251	0.0344804	0	0	0.147885
Klhl41	0	0	0	0	0	0	0	0.0210047	0	0	0.30012
ENSMAUG00000020987	0	0	0	0	0	0	0	0	0	0	0
Lrp2	0	0	0	0	0.221794	0	0.106992	0.0199469	0.0337514	0	0
Dhrs9	0	0	0	0	0	0.11237	0	0.0541404	0	0	0.149307
ENSMAUG00000001829	0	0	0	0	0	0	0	0	0	0	0
Nostrin	0	0.172461	0	0	0	0	0	0	0	0	0
Cers6	0	0	0	0	0	0	0	0	0	0	0
Stk39	0.200884	0.549167	0.199119	0.44704	0.969502	0.300718	0.577808	0.466786	0.372059	0.142525	0.499208
ENSMAUG00000003833	0.831692	1.29289	0.187571	0.802947	0.359909	0.843989	0.770541	0.723868	1.12175	0.473188	1.51224
Ttc21b	0.149948	0	0	0	0.108308	0	0.136009	0.089095	0.129028	0.124468	0
Galnt3	0.18024	0.0738134	0	0	0.0585676	0.30093	0.21353	0.350755	0.141662	0	0.466701
Scn2a	0	0	0	0	0	0	0	0	0	0	0
ENSMAUG00000001594	0	0	0	0	0	0	0	0	0	0	0
Scn3a	0	0	0	0	0	0	0	0	0	0	0
7SK.44	0	0	0	0	0	0.0162557	0.033227	0	0	0	0
Cobll1	0	0	0	0	0.141149	0.0454522	0.249319	0.0683914	0.0354542	0	0
Grb14	0	0	0.148722	0.197096	0.232103	0.0728205	0.0543436	0.0544411	0.137866	0.299569	0
Fign	0	0	0	0	0.0619283	0	0	0	0	0	0
Hbegf	0.534083	0	1.10425	0.29475	0.310147	0.842696	0.193673	1.61961	0.0656329	0.861151	0
ENSMAUG00000009444	1.61308	1.16415	2.11639	0.617762	0.350919	1.13001	0.826213	1.59487	0.773726	1.72487	1.78619
ENSMAUG00000010575	1.0219	1.36817	0.627159	1.50304	0.641266	0.763544	0.941426	1.17852	1.19618	1.15235	1.65539
Cystm1	8.42692	5.20102	7.8567	4.89908	1.34275	2.57381	2.09221	3.32868	2.75764	6.10888	6.20486
Igip	0.197863	0	0.177869	0	0.7485	0.462856	0.399775	0.572811	0.157249	0.583122	2.02181
Pura	1.37151	0.48059	1.64847	1.54025	3.07365	3.19482	2.20658	3.66578	1.42439	2.78788	1.85823
ENSMAUG00000015369	0	0.045704	0	0	0	0	0.0134179	0	0	0	0
Cxxc5	0	0	0.111259	0	0.114994	0	0	0	0	0	0.436695
Ube2d2	1.23563	0.790561	1.13165	1.92282	0.487747	2.01875	0.665963	1.34081	0.77312	2.08469	1.12359
Tmem173	0	0	0	0	0	0.0235007	0	0	0	0	0
Ecscr	0.151676	0.130543	0.0347923	0.178205	0	0.239877	0	0.0324186	0.0126437	0.0501567	0
Dnajc18	0	0	0	0	0	0.0200677	0.0188945	0	0	0	0
Spata24	0.283645	0.660927	0.26015	0.500856	0.182187	0.117816	0.169936	0.0837289	0.209257	0.679913	1.86328
Prob1	0	0	0	0	0	0	0	0	0	0	0
Mzb1	0.151676	0	0.0242542	0.2024	0	0.0707275	0.0307022	0	0	0	0
Slc23a1	0	0	0	0	0.340928	0	0.264562	0.0198092	0.121446	0	0
Paip2	4.27201	2.95465	4.99423	3.00965	1.25794	2.3688	1.72595	2.99763	2.02959	3.24908	6.63008
7SK.46	0	0	0	0	0	0	0.0158896	0	0	0	0
Matr3	0.648092	0.898794	0.773938	1.5564	1.3522	0.962396	1.19421	1.59974	0.812353	1.02297	1.24493
SNORA74	0	0.0222232	0	0	0	0	0.0143746	0	0.0479133	0	0
ENSMAUG00000001854	0	0	0	0	0	0	0	0	0	0	0
Sil1	1.20413	0.0711111	1.21427	0.692937	0.325285	0.602	0.406557	0.766183	0.220908	0.477105	0.373303
Ctnna1	3.29167	1.03104	2.4787	2.65959	1.38115	5.34693	2.23478	3.21839	0.836944	3.52286	0.448005
Lrrtm2	0	0	0	0	0	0	0	0	0	0	0
Hspa9	1.2843	0.353366	1.52026	0.693524	1.43227	0.736137	1.47418	1.01298	0.672819	0.552403	0.662603
SNORD63	0	0	0	0	0	0.0878488	0	0.0347349	0	0	0
Etf1	1.72559	1.04509	1.10722	1.79943	1.88088	1.41368	1.13135	1.63143	0.775848	1.03817	0
Egr1	0.233399	0.309858	0.16335	0.108723	1.61222	0.262016	0.711925	0.934872	0.442351	0.347303	0.676059
Reep2	0	0	0	0	0	0	0	0	0	0	0
Kdm3b	0.273079	0.0616929	0	0	0.715684	0.25619	0.304427	0.287566	0.131103	0.0297818	0.111852
U6.69	0	0	0	0	0.0357125	0	0	0	0.0101965	0	0
Fam53c	0	0	0.0331763	0	0.0418617	0.301854	0.347483	0.0658416	0.0786164	0.311336	0
ENSMAUG00000021699	0	0	0	0	0.0576143	0.151295	0.040325	0.0432685	0	0	0
Gfra3	0	0	0	0	0	0	0.0418006	0	0	0	0
Cdc23	0.0991179	0	0.258893	0.309971	0.286037	0.287587	0.190664	0.271985	0.0605701	0.0697691	0
Kif20a	0	0	0	0	0.0674509	0	0.0434766	0.0296116	0.0101339	0	0
ENSMAUG00000021442	0	0.0182087	0	0	0.240736	0.233337	0.118024	0.110972	0.0393988	0	0.957488
Nme5	0.31049	0.0536236	0.136936	0	0	0.0434912	0	0	0.0153382	0	8.45406
Fam13b	1.08329	0.0589538	0.761376	0.397125	0.425884	1.57325	0.41123	0.677463	0.180371	0.0517117	0.339794
Pkd2l2	0.108295	0.0145008	0	0	0	0.0882675	0.0104544	0.0714547	0.0107785	0	0
Reep5	6.6149	2.58861	7.48723	4.16955	1.04773	5.52481	1.93728	5.71893	2.20765	5.23055	2.11174
ENSMAUG00000013549	1.61048	0	0.545807	0.472212	0.220831	0.554572	0.289125	0.69028	0.155442	0.22101	0.801278
Epb41l4a	0.230712	0.0914081	0.39259	0.574012	0.0547282	0.931633	0.323848	0.669262	0.257122	0.460581	1.17121
ENSMAUG00000005419	0.17873	1.22126	0.210007	0.747057	0.805012	0.366033	0.982657	0.535817	0.702367	0.186264	2.24233
Nrep	0.952693	0.651158	0.735026	1.85829	0.881317	2.2934	1.41929	3.49507	0.915781	1.96043	0.261452
Stard4	0.530578	0.101958	0.196629	0.21008	0.207987	0.242476	0.328086	0.276467	0.134577	0.218993	0
Camk4	0	0.0893727	0	0	0	0	0	0	0	0	0.203965
Wdr36	0	0	0	0	0.355775	0.339142	0.132174	0.0530426	0.179123	0	0.149307
Gypc	0	0.164407	0	0.21008	0.117972	0.0140633	0.0562437	0	0.054247	0	0
Bin1	0	0.0844709	0.110389	0.238514	0	0.14467	0.299809	0.182848	0.200065	0.0323866	0
Ercc3	0.406026	0.0515823	0.568839	0.498069	0.316234	0.0840053	0.209685	0.331245	0.113118	0.267767	0
Map3k2	0.258466	0.197104	0.111516	0	0.474649	0.624795	0.248095	0.316712	0.125215	0.29221	0.150884
Iws1	1.69327	0.0786424	0	0.387153	0.364417	0.61127	0.501417	0.177871	0.169432	0.441153	0
Myo7b	0	0	0	0	0	0	0	0	0	0	0
Lims2	1.71877	0.0753415	2.42428	0.134135	0.0428343	2.46312	0	0.630818	0	0.526571	0
Wdr33	0.0746547	0.0617196	0.477827	0	0.42303	0.715498	0.446132	0.333888	0.115239	0.37102	0.30012
Polr2d	0.362269	0.340123	0.601646	0.633268	0.124083	0.180687	0.186113	0.541207	0.220616	0.11602	0.49629
Ammecr1l	0	0.166395	0	0	0.200048	0.324922	0.135659	0.313635	0.0807134	0.177557	0
Sap130	0	0	0	0.0292526	0.147162	0.240659	0.145716	0.125492	0.0153382	0	0.150884
Slc25a46	0.174856	0.27124	0.423762	0.195756	0.247413	0.333478	0.44571	0.266914	0.312962	0.536884	0.436695
ENSMAUG00000008940	0.629577	1.07132	0.296403	0.966744	0.877635	0.924212	0.647243	0.501359	0.766986	0.765389	0.262736
Pik3c3	0.391181	0.0451159	0.109504	0.208947	0.12753	0.144329	0.211739	0.273596	0.130876	0.426013	0.111852
AW554918	0	0	0.0682221	0	0.110938	0.173394	0.164308	0.194202	0.0585469	0.083633	0
ENSMAUG00000009886	1.19331	0.232856	0.750487	0.47062	0.108631	0.242216	0.226842	0.316414	0.137831	0.481747	1.01296
ENSMAUG00000009357	0	0	0	0	0	0	0	0	0	0	0
Mocos	0.140351	0.0482339	0	0	0.154955	0	0.163206	0.0195589	0.170906	0	0
Elp2	0.114666	0.0686797	0.211827	0.141977	0.537569	1.00499	0.359194	0.537185	0.246168	0	0
Slc39a6	0	0	0	0	0.0727714	0	0.14107	0.0222563	0.0224343	0	0
Rprd1a	0.112461	0.088196	0.215214	0	0.574913	0.66879	0.489019	0.280196	0.189543	0.0956938	3.65628
ENSMAUG00000016647	0	0.0182087	0	0	0.0290245	0.0447488	0.063335	0.0832722	0.0499189	0	0
Ino80c	0.536267	0.566831	0.79645	0	0.643538	0.563711	0.518094	0.437169	0.194022	0.982922	0.601888
Znf24	0	0.0616929	0.0227842	0.125639	0.234282	0.575813	0.337485	0.344941	0.209423	0	1.01474
Zfp35	0	0	0	0.106923	0	0.265004	0.0338279	0.122604	0.0703206	0	0
Znf397	0.108295	0.0426279	0	0.0379068	0.207762	0.143354	0.273824	0.314235	0.185504	0.466281	0.808993
Mapre2	0.835938	0.669918	0.635945	0.653981	0.609021	0.525909	0.376373	0.729994	0.250388	0.698982	0.824005
Asxl3	0	0	0	0	0	0	0	0	0	0	0
Klhl14	0	0	0	0	0	0	0	0	0	0	0
ENSMAUG00000005894	0	0	0	0	0	0	0	0	0	0	0
Garem1	0	0	0	0	1.03865	0.0878488	0.630644	0.149268	0.210674	0.227841	0.202922
Rnf138	0	0.114287	0.320374	0.246093	1.01403	0.656166	0.182314	0.291601	0.303843	0.294728	0
Rnf125	0	0.0726725	0	0.141977	0.674902	0.0912242	0.267418	0.0796569	0.136795	0	0
Trappc8	0	0	0.0695989	0	0.17085	0.672526	0.279	0.321132	0.115918	0.199581	0.712092
U1.16	0	0	0	0	0	0	0	0	0.00927855	0	0
B4galt6	0	0	0	0	0	0	0	0	0	0	0
Dsg2	0	0.0367305	0	0	0.150759	0	0.0670739	0.0880204	0.0654972	0.187829	0
Dsc2	0	0	0	0	0	0.0631168	0	0.0208262	0.0174031	0.0297818	0.307939
Cdh2	0	0	0	0	0	0	0	0	0	0	0
Aqp4	0.169233	0.0367305	0.138134	0	0.214592	0.534703	0.451321	1.10903	0.245134	0.0740306	2.64593
Kctd1	0.197863	0.158245	0.071286	0	0.0594728	0	0.0370054	0.0721019	0.0341536	0	1.01231
Taf4b	0	0	0	0	0	0	0.0276884	0.0200558	0	0	0
Psma8	0	0	0	0	0	0	0	0	0	0	0
Ss18	1.67585	0.259417	0.516958	0.852579	0.419103	0.584702	0.402393	0.700085	0.318202	0.197804	0
Znf521	0	0.146283	0	0	0.0507429	0	0.0511906	0	0.0682379	0	0
Hrh4	0	0	0	0	0	0	0	0	0	0	0
Impact	0.580687	0.19302	0.407465	0.289251	0.557318	1.05205	0.462309	0.581265	0.385949	0.319906	0.603881
Osbpl1a	0.852932	0.0276053	0.380081	0	0.217943	0.731512	0.282353	0.263938	0.135571	0.121467	0
Cabyr	0	0	0	0	0	0	0	0	0.056329	0	0
Ttc39c	0	0	0	0	0.0170086	0	0	0.0199469	0.0509935	0	0.952188
Lama3	0.329866	0.159491	0.485674	0	0.695013	1.6679	0.38567	1.99858	0.0891629	0.329794	0
Ankrd29	0.108519	0	0.355529	0.243772	0	0.478342	0.0517302	0.242409	0.0758083	0.535732	0
Npc1	0.363827	0.0902608	0.626852	0	3.16948	0.290996	1.36724	0.371845	0.891069	0.0519062	1.17096
CUNH18orf8	0.541301	0.169874	0.554808	0.275037	0.0428343	0.663312	0.260562	0.324012	0.17999	0.682548	0
Riok3	2.61289	0.722842	1.56298	2.06708	0.669678	1.22272	0.538227	1.05343	0.397528	0.677133	0
ENSMAUG00000014369	0	0	0	0	0	0	0	0.0665048	0	0	0
Cables1	0	0.970075	0	0	0.687549	0.0327414	0.662611	0.0465324	0.292576	0.083633	0.111852
Rbbp8	1.39687	0.59572	0.896184	0.988756	0.365773	0.579969	0.236919	1.02202	0.351769	1.25032	0.30012
Gata6	0.780187	0.27359	0.793294	0.25474	0.821204	1.98941	0.607683	1.61834	0.319836	0.642948	0.203965
Mib1	0.319523	0.380254	0	0.169627	0.722478	0.217481	0.361173	0.209731	0.0754634	0.0614251	0
ENSMAUG00000003260	0	0	0	0	0	0	0.0595764	0.0243475	0	0	0.202922
ENSMAUG00000006504	0	0	0	0	0	0	0.033227	0	0	0	0
Abhd3	0.177809	0.0610643	0.0535848	0	0.227615	0.036726	0.371108	0.0217905	0.402754	0.0323866	0.353272
ENSMAUG00000006829	0.998154	1.38713	1.34665	1.67221	0.408079	0.392487	0.594692	0.857837	0.621584	1.34967	1.88514
Esco1	0.628893	0.126116	0.49675	0.243772	0.608012	0.99969	0.413818	0.57562	0.259654	0.759323	0.362214
Greb1l	0	0	0	0	0.212553	0.176849	0.0217636	0.0747955	0	0	0
Cd226	0	0	0	0	0.0509181	0.227253	0	0	0	0	0
U4.2	0	0	0	0	0	0	0	0	0	0	0
Rttn	0	0	0.0877501	0	0.291774	0	0.0308131	0.0954255	0.0267746	0	0
ENSMAUG00000021871	0	0.031962	0	0	0	0	0	0.0492789	0.0355232	0	0.191909
Timm21	0.483778	0.697997	0.454224	0.66824	0.113999	0.422772	0.220475	0.614487	0.416704	0.546713	0.111852
ENSMAUG00000009196	3.85215	4.94893	4.486	7.41556	0.880054	2.02733	3.39416	7.45399	4.05173	8.56064	2.65072
Cndp2	1.07281	0.992524	0.52894	0.175464	0.324637	0.737007	0.686098	0.654655	0.549333	0.795799	0.474066
Znf407	0.271007	0	0	0.19675	1.17214	0.182067	0.489595	0.214736	0.124784	0.262364	0
ENSMAUG00000003351	0	0	0	0	0	0	0	0	0	0	0
ENSMAUG00000010942	0.193498	0.176027	0	0.218364	0.195626	0.0484866	0.329495	0.197216	0.269059	0	0.489572
Tshz1	0.323887	0.0458306	0.154837	0	0.418154	0.393627	0.519106	0.367209	0.228575	0.206623	0
Znf516	0	0	0.073185	0	0	0.234126	0.111483	0.20668	0.0363752	0	0.203965
ENSMAUG00000002017	0	0	0	0	0	0	0	0	0	0.0614251	0
ENSMAUG00000015835	0	0	0	0	0.096151	0.0154785	0	0.0633489	0.0190696	0	0
ENSMAUG00000000901	0	0.0484811	0	0	0	0	0	0.0200558	0	0	0
ENSMAUG00000015980	0	0	0.0398375	0	0	0.0380751	0.0803847	0.0387335	0	0.0708015	0
Nfatc1	0	0	0	0	0	0	0.0128856	0.0685288	0	0	0
Ctdp1	0.118008	0	0.0669851	0	0.278383	0.305481	0.280786	0.0391179	0.0688725	0	0
Pqlc1	0.15758	0.101501	0	0	0	0.0222471	0.128351	0.0199469	0.128539	0	0
Hsbp1l1	0	0	0	0	0	0	0.0653281	0	0	0	0
Txnl4a	1.78084	0.504505	1.22255	1.39383	0.173246	0.861933	0.458824	0.864883	0.385892	1.081	0
Rbfa	0.498451	0.170315	0.157168	0.275346	0.0875327	0.650571	0.150409	0.192851	0.29658	0.0323866	0
Adnp2	0	0	0	0	0.0469971	0	0.0338279	0.0217986	0	0	0.147885
U6.80	0	0	0	0	0	0	0	0	0	0	0
Pard6g	0	0	0	0	0	0	0.0147074	0	0	0	0
ENSMAUG00000009965	9.77887	4.9569	11.339	8.6583	1.95946	4.24894	3.58575	7.11945	4.10977	6.99624	3.06352
ENSMAUG00000020916	0.657208	0.0483748	1.02444	0.246877	0.508582	0.888508	0.530585	0.574717	0.405755	0.860608	0.111852
ENSMAUG00000020123	0	0	0	0	0	0.0485541	0	0.0296116	0.0200736	0.262364	0
Ccdc127	0	0.0503613	0.223972	0	0.151504	0.43376	0.072661	0.217362	0.160856	0.153657	0.474066
Sdha	1.95957	1.38948	1.55891	0.747981	0.51748	1.97296	0.902878	1.88665	0.979092	1.5606	0.82034
Pdcd6	1.96296	1.31308	2.19003	1.31806	0.047758	1.73567	0.732618	1.91934	0.829832	2.78989	3.23598
Exoc3	0.586421	0.0941105	0.535427	0.292526	0.561111	0.395115	0.286531	0.580203	0.257306	0.328882	0.564207
Cep72	0	0	0	0	0.119266	0	0	0.0217986	0.0272183	0	0
Brd9	0.174856	0.05505	0.296334	0.206169	0.164371	0.433318	0.175261	0.445834	0.0470139	0.3653	0
Trip13	0	0	0	0	0	0	0	0	0	0	0
Nkd2	0	0	0	0	0	0	0	0	0	0.0323866	0
Slc12a7	0	0	0.266525	0.0628196	0.168779	0.467173	0.113962	0.280994	0.0327693	0	0
Tert	0	0	0	0	0	0	0	0	0	0	0
Clptm1l	1.30154	0.822558	1.3109	0.947548	1.07418	0.889882	0.975564	1.03407	0.535238	1.8675	0.394093
Lpcat1	0.0654622	0	0	0	0.935841	0	1.1307	0.141876	0.393709	0.386628	0
Ndufs6	3.29649	1.62881	2.57256	4.87186	1.02273	1.44587	1.25275	2.49644	2.12001	4.00626	6.25048
Irx2	0.277479	0.290076	0.510484	0.391838	0.794097	1.60874	0.826127	0.69345	0.7509	0.645341	0
Irx1	0.893989	1.00111	0.623749	0.629348	1.85602	1.30177	1.4943	1.83959	1.35932	1.55307	0.157055
ENSMAUG00000008753	0.0938174	0.0367305	0.230406	0.131166	0.467725	1.5247	0.234546	0.992484	0.22807	0.427081	0
Med10	0.24083	0.567446	0.395281	0.472771	0.0832974	0.333841	0.228542	0.651905	0.24907	0.368478	0
Ube2ql1	0	0	0	0	0	0	0	0	0	0	0
ENSMAUG00000006337	0	0	0	0	0	0	0	0.0238829	0.0210486	0	0
Nsun2	0.393162	0.0182087	0.251673	0	0.195955	0.308863	0.168552	0.247885	0.162731	0.0708015	0.352229
Srd5a1	0	0	0	0	0	0	0	0	0	0	0
ENSMAUG00000010061	0	0	0	0	0	0.172105	0.0263665	0	0	0	0
Papd7	0	0	0	0	0.18061	0.367817	0.221659	0.139953	0.065868	0.0517117	0
Adcy2	0	0.152242	0	0	0	0	0	0	0	0	0
1700001L19Rik	0	0	0	0	0	0	0	0	0	0	1.85568
Fastkd3	0	0.141926	0.106929	0.150611	0	0.117604	0	0.120347	0.0288811	0	0
Mtrr	0.367267	0.14587	0.207048	0	0.0889081	0.422722	0.152348	0.186923	0.0416714	0.403584	0
ENSMAUG00000014263	0	0	0	0	0	0	0.0261928	0	0	0	0
ENSMAUG00000019345	0	0	0	0	0.0891194	0.488033	0.0723765	0.185482	0.0447652	0.0323866	0
ENSMAUG00000016407	0	0	0	0	0.0597943	0.284475	0.0340309	0.032844	0	0.0600655	0
ENSMAUG00000016174	0	0	0.0629764	0	0	0.034203	0.0134179	0.0754102	0.0552183	0	0
ENSMAUG00000016437	0.177809	0	0.0517224	0	0	0.0200677	0.0548803	0.032844	0	0	0
ENSMAUG00000014660	0	0	0	0	0	0	0	0.165897	0.00863175	0.0600655	0
Zfp58	0	0	0	0	0	0.121832	0.0525547	0	0	0.231911	0
Zfp87	0.360077	0	0.0442282	0	0.148254	0	0.0321628	0.191602	0.0334292	0	1.3444
ENSMAUG00000019147	0	0	0	0	0.0424643	0.0163476	0	0	0.00945475	0	0
ENSMAUG00000014247	0.130599	0	0	0	0.202263	0.045736	0.105305	0.0747347	0.0216208	0	0
ENSMAUG00000005691	0	0	0	0	0	0.109061	0	0.0194265	0.0117911	0	0
ENSMAUG00000020037	0.078672	0	0	0	0	0	0.0316114	0.0361102	0	0.268291	0
Zfp712	0	0.0244464	0	0	0	0.233871	0.0247029	0.160578	0.0196256	0.0323866	0.111852
Sema5a	0	0	0	0	0	0.0548356	0.0356648	0.137404	0.0101965	0	0
Snord123	1.0532	0.923985	0.818206	1.03654	0.20787	0.277374	0.741378	0.767231	0.601948	0.810822	1.01174
Atpsckmt	0	0.0716723	0.653583	0.158203	0.196278	0.105219	0.0928534	0.274645	0.199037	0.251293	0.111852
Cct5	1.79853	1.47494	1.80999	1.93514	0.684794	1.2699	1.25577	2.47183	1.22957	2.55706	1.29389
Cmbl	0.565032	0.167934	0.529249	1.07478	0.0299579	0.255095	0.148699	0.641494	0.321454	0.985484	3.65109
March6	0.188573	0.194789	0.350688	0.137202	1.3856	1.32224	0.772247	0.989277	0.229333	0.0727564	0.147885
Ropn1l	0	0.132849	0	0	0	0	0.0132472	0	0.0258146	0.0297818	4.56776
Ankrd33b	0	0	0	0	0	0	0	0	0	0	0
Dap	1.73152	0.683794	1.64499	1.10354	0.487182	0.429411	0.658856	0.76655	0.382733	0.196803	0.157055
Snx18	0.167616	0.364531	0.253793	0	0.524907	0.807543	0.396923	0.421587	0.104335	0.745397	0
ENSMAUG00000015384	0	0	0	0	0	0	0.0808573	0	0	0	0
Esm1	0	0	0	0	0	0.0687399	0	0	0.013839	0	0
Gzmk	0	0	0	0	0	0	0	0	0	0	0
Gzma	0.829677	0.05505	0	0.228671	0.391672	0.184122	0.0384024	0.02989	0.0510638	0	0
Gpx8	0	0	0	0	0	0	0	0.063677	0.0569191	0	0.111852
Ccno	0	0	0	0	0	0	0	0	0	0	0
Dhx29	0.292517	0.105421	0.359848	0	0.386622	1.03038	0.274268	0.590517	0.300251	0.113918	0.779055
Skiv2l2	0	0	0.395603	0.351464	0.0428135	0.283883	0.378226	0.529208	0.245693	0.73314	0
Plpp1	0	0	0.0347923	0	0	0	0.0678252	0.0324186	0.0114212	0.141054	0
Slc38a9	0	0	0	0	0.0169337	0.0925209	0.0617566	0.0838039	0	0	0
U6.83	0	0	0	0	0.0424643	0.0981225	0.0217636	0	0	0	0
ENSMAUG00000016443	0.525581	0.197223	0.370988	0.447889	0.662166	0.711009	0.545494	1.07798	0.428436	0.269369	0
Map3k1	0.190006	0.30518	0.292855	0	0.422766	0.703835	0.317499	0.0242272	0.0724613	0.180914	0
Mier3	0.161943	0.0893727	0.212479	0	0.309398	0.336188	0.39993	0.348443	0.304439	0	0.191909
ENSMAUG00000008647	0.579968	0.313527	0.614127	0.533906	0.867277	0.637354	0.513124	0.814223	0.323194	0.263386	0.864327
Actbl2	0	0	0.0390747	0.244541	0	0	0	0	0	0	0
Plk2	0	0.153055	0.123835	0.0321257	0.180587	0.509293	0.110812	0.264045	0.0866023	0.105143	0.111852
Rab3c	0	0	0	0	0	0	0	0	0	0.104373	0
Pde4d	0.0650576	0.0898423	0.0442008	0	0.998251	0.470969	1.24119	0.612625	0.655023	0.0323866	0
5S-rRNA.60	0	0	0	0	0	0	0.037501	0.0447286	0	0	0
Mir582	0	0	0	0	0	0	0	0	0	0	0
Depdc1b	0	0	0	0	0	0	0	0	0	0	0
Elovl7	0	0	0	0.21065	0	0.0508219	0.0442791	0	0	0	0.501692
Ercc8	0	0	0.0538271	0.24846	0.151924	0.0874439	0.114476	0.213901	0.0138421	0.0845273	0
Ndufaf2	0.182768	0.224345	0.240181	0.107368	0	0.276232	0.133214	0.0954873	0.0847153	0.0708015	0.203965
Smim15	1.4525	0.682628	2.0282	1.30527	0.990072	1.96693	0.616714	1.16673	0.552541	1.47365	1.54401
Zswim6	0	0.220009	0.0982511	0.232791	0.148402	0.491698	0.220276	0.32275	0.0782538	0	0.30012
U6.84	0	0	0	0	0	0	0	0	0	0	0
Kif2a	0.621736	0.0784516	0.21473	0.394762	0.53264	1.04361	0.422593	0.532728	0.264792	0.515865	0.924184
ENSMAUG00000005912	0	0	0	0	0	0	0	0	0	0	0
ENSMAUG00000003580	0	0	0	0	0	0.0290168	0.0443805	0	0	0	0.202922
Dimt1	0.63121	0	0.811157	0.256223	0.161909	0.804576	0.101673	0.446126	0.0362623	0.712044	0
Ipo11	0	0	0	0	0	0.0612344	0	0.0624556	0.0355232	0	0
ENSMAUG00000009872	0.197863	0.0963641	0.0220119	0.260657	0.403819	0.306033	0.0259353	0.0605108	0.0445852	0	0
Nt5el	0	0	0	0	0	0	0.0146476	0	0	0	0
Rgs7bp	0	0	0	0	0	0	0	0	0	0	0
Srek1ip1	0.729877	0.61068	0.998109	0.455509	0.537066	0.807583	0.852572	0.980182	0.64956	0.70496	1.38239
Cwc27	0.470951	0.0942177	0.150825	0.139927	0.367591	0.157969	0.218957	0.356159	0.229109	0.637676	0
ENSMAUG00000016328	0	0	0	0	0.0448988	0	0	0	0	0	0
Cenpk	0	0	0	0	0	0	0	0	0	0	0.62004
Ppwd1	0.203211	0.0552567	0.244739	0	0.536283	0.423081	0.347773	0.244013	0.169436	0.15426	0.149307
Trim23	0.209688	0.252617	0.0139183	0	0.105856	1.05401	0.328853	0.253702	0.0217059	0.284488	2.00176
Trappc13	0.226725	0.0765185	0.369422	0.352057	0.0321685	0.552238	0.254399	0.361013	0.159322	0.784877	0
Sgtb	0	0	0	0	0	0	0.0141928	0.04311	0	0	0
Nln	0.177809	0.0291228	0.0395288	0.0601859	0.0910448	0.389787	0.0758037	0.599039	0.0671687	0.821869	0.651673
U6.86	0	0	0	0	0	0	0.0197633	0	0	0	0
Erbin	0.715649	0.0546586	0.553829	0.40767	0.716351	1.39383	0.855811	1.33908	0.336451	0.26189	1.294
Srek1	0.69154	0.27887	0.405478	0.416697	4.20224	2.19808	1.34376	1.1703	0.592516	0.499526	2.25084
ENSMAUG00000015320	0	0.0174875	0	0	0.0880588	0.263659	0.120782	0.0904713	0.134856	0	0
5S-rRNA.63	0	0	0	0	0	0	0	0	0	0	0
Pik3r1	0.878097	0.506874	0.340082	0	0.46804	0.669229	0.475795	0.860695	0.476625	0.145058	0.30012
Slc30a5	0.327721	0.108721	0.278183	0.289251	0.384333	0.542559	0.257605	0.456589	0.360611	0.542577	0.567654
ENSMAUG00000001644	0	0	0	0	0	0	0	0	0	0	0
Cenph	0	0	0.101895	0	0	0	0	0	0.0209025	0	0
Cdk7	1.19854	0.191579	0.859734	0.887113	0.154498	0.599739	0.26467	0.555124	0.190597	0.898269	0.261452
ENSMAUG00000021737	0	0	0	0	0.635309	0.180556	0.322414	0.268273	0.128611	0.0744546	0.26338
ENSMAUG00000002440	1.99398	0.416123	1.2975	0.670972	0.355294	0.77855	0.233598	0.640199	0.29753	0.614785	0
Taf9	1.11378	0.481544	1.41331	1.22008	0.858779	0.657772	0.635451	1.12822	0.602576	1.47539	0.410621
Rad17	0	0.0632627	0.663164	0.203463	0.0552191	0.147974	0.164929	0	0.0951297	0	0
ENSMAUG00000008819	0	0.136812	0.071286	0	0.101919	0.657494	0.0508711	0.111793	0.0581621	0	0
Ocln	0.404734	0	0.842071	0.128663	0.527178	0.90915	0.433096	1.15314	0.277504	0.332114	0
ENSMAUG00000010373	0	0	0	0	0.240366	0.33548	0.0315399	0.0764739	0.0119609	0	0.150884
ENSMAUG00000013227	0	0	0	0	0	0	0	0	0	0	0.202922
ENSMAUG00000003476	0	0	0.0369905	0	0.0635288	0.285563	0.117476	0.0748456	0	0	1.35232
Smn1	0.168691	0.342768	0.509981	0.245678	0.182785	0.228731	0.337519	0.673651	0.295793	0.478679	0.244786
Serf1	1.51772	0.418996	1.07812	0.755653	0.314632	0.570476	0.242457	0.520389	0.37364	1.27369	1.94984
ENSMAUG00000018998	0.532494	0.0222232	0.291091	0	0.23734	0.139789	0.241274	0.520812	0.266031	0.0744546	0.712092
Mccc2	0.1353	0.0379949	0.196498	0	0.154885	0.0540243	0.235534	0.17227	0.0947744	0	0.150884
ENSMAUG00000013521	0	0	0	0	0	0	0	0	0	0	0
ENSMAUG00000008678	0	0	0	0	0.201814	0	0	0	0	0	0.26338
Mrps27	0	0.0379079	0.129634	0	0.0693539	0.11237	0.105188	0.0715976	0.0383621	0.0868282	0
Ptcd2	0	0.0244464	0	0	0.124909	0	0.0695603	0.0199469	0.0596562	0.0346386	0.261452
Znf366	0	0	0	0	0	0	0	0	0	0	0
Tnpo1	0.288313	0.110916	0	0	0.769351	0.294285	0.472659	0.459815	0.230618	0.302682	0.303761
Fcho2	0.149948	0.175352	0.297879	0.273574	0.291928	0.454786	0.555197	0.646535	0.259751	0.878793	0.957488
Tmem171	0	0	0	0	0	0	0	0	0.0114212	0	0
Btf3	5.19524	5.49624	4.95113	7.28378	1.07507	2.04661	2.2261	3.38747	3.51885	3.36748	6.63832
Ankra2	0.52369	0.0449632	0.568242	0.191406	0.20622	0.183258	0.150705	0.242979	0.0448809	0.291384	0.352229
Utp15	0	0	0	0	0.161341	0.0331003	0.039341	0.120021	0.0331641	0	0
Arhgef28	0.358607	0.0367305	0.137136	0.137202	0.429124	1.20416	0.368753	0.771686	0.257723	0.216201	1.539
Enc1	0	0	0	0	0.0693539	0	0	0.0437027	0.115226	0	0
Hexb	0.316691	0.160885	0.559607	0.889652	0.346462	0.822798	0.499884	0.591232	0.652048	0	0.261159
Gfm2	0.167616	0	0.142024	0	0.20613	0.0676352	0.070028	0.206947	0.0298478	0.0956938	0
Nsa2	1.00096	2.70951	1.88722	1.94212	0.990866	2.2921	1.56013	1.78456	1.59274	2.88721	0.745198
Gcnt4	0	0	0	0	0	0	0	0	0	0	0
Ankrd31	0	0	0.0242542	0	0	0	0	0	0	0	0
Hmgcr	0	0.168062	0.0666311	0.698032	1.34343	0.78703	2.66425	1.03175	1.2087	0.599853	1.2472
Col4a3bp	0.388672	0.516655	0.202722	0	0.386107	0.52973	0.613426	0.472397	0.264671	0.453737	0
Polk	0.0802311	0.0124157	0.0661308	0	0.484163	0.176574	0.149162	0.0518451	0.172254	0.538277	0.147885
ENSMAUG00000018964	0	0	0	0	0.0661897	0	0.0595292	0	0.013839	0	0
Poc5	0	0	0	0	0	0	0	0.023255	0	0	0.957488
Sv2c	0	0	0	0	0	0	0	0	0	0	0
Iqgap2	0.349711	0	0	0	0.0940968	0.0572605	0.0243339	0.0665048	0.0233981	0	0.411972
F2rl2	0	0	0	0	0	0	0	0	0	0	0
F2r	0.144196	0	0.145973	0	0.0755082	0.490937	0.0288271	0.624145	0.00769558	0.591246	0
F2rl1	0	0	0.0595273	0	0.0635288	0.629299	0.0111873	0.352594	0.0337132	0.31314	0
Aggf1	0.394828	0.311216	0.323896	0	0.45294	0.299217	0.344802	0.313102	0.284937	0.137276	0
Pde8b	0	0	0	0	0	0.240463	0	0	0.0259996	0	0
Wdr41	0	0.101728	0.175857	0	0.339845	0.0749738	0.116359	0.126406	0.0462404	0	0
Tbca	5.31631	3.6424	5.43823	6.84427	1.11291	1.63741	2.1926	4.1622	3.12278	6.7384	9.82456
Ap3b1	1.02143	0.387478	0.225262	0.197754	0.657932	1.07411	0.892993	0.650332	0.625531	1.42941	0.111852
Scamp1	0.317487	0.145401	0.39472	0.0601859	0.0169337	0.815406	0.258951	0.641821	0.219583	0.392866	0
Lhfpl2	0	0	0	0	0	0	0	0.0324186	0	0	0
Arsb	0	0	0	0	0	0	0.249907	0.0433437	0.124312	0	0.147885
Dmgdh	0	0	0	0	0.0170086	0	0	0.0396385	0.00863175	0	0
Bhmt2	0	0	0	0	0.0910448	0	0.0172637	0	0	0	0
ENSMAUG00000004226	0.202837	0.62378	0.239422	0.304196	0.052928	0	0.283736	0.418756	0.302856	0.693108	0
Jmy	0.306159	0.321564	0.414543	1.03896	0.933389	1.47146	0.570842	1.50602	0.334863	0.264414	0.111852
Homer1	0	0	0	0.0601859	0.211223	0.0156963	0.100183	0.097389	0	0	0
Papd4	0.377525	0.147559	0.162307	0.132337	0.363075	1.02535	0.332891	0.9575	0.196286	0.1493	0
Mtx3	0	0	0.0666311	0	0	0	0	0	0.00948901	0	0
Serinc5	0	0.140308	0.146972	0	0	0.0395365	0.0143746	0.0699009	0.0117911	0	0
Zfyve16	0.304704	0.0276284	0.561051	0	0.294445	0.283901	0.466575	0.665501	0.266403	0.710204	0.150884
Fam151b	0	0.0735224	0	0	0	0.08378	0.131442	0.0754259	0.0524438	0	0.303761
Dhfr	0	0	0	0	0	0	0.0111873	0.128162	0.0303012	0	0
Msh3	0	0.0901023	0.0571886	0	0.0330331	0.043614	0.108386	0.0244639	0.034295	0.166044	0
Rasgrf2	0	0	0	0	0	0.032139	0	0	0	0	0
Zcchc9	1.15168	0.352824	1.72245	1.50455	0.148601	0.669008	0.368251	0.602159	0.228528	0.565465	0.774713
Ssbp2	0.12837	0.204399	0	0.0661993	0.112304	0.525073	0.0371004	0.126034	0.115341	0	0.387357
Atg10	0	0	0.0459939	0.246093	0.125115	0.102883	0.132865	0.230136	0.012689	0	0.297192
Rps23	13.7181	22.4709	12.1424	19.5981	5.85942	9.8205	10.1594	11.4543	15.2031	16.5131	14.6257
ENSMAUG00000001668	0.18797	0.290782	0.135142	0.398821	0.0877613	0.323415	0.0987166	0.443063	0.170049	0.17352	0.957488
Tmem167a	1.73598	0.711706	1.53398	0.858898	0.633198	1.20485	0.61058	1.29755	0.466518	0.677019	2.80202
Xrcc4	0	0.100881	0.125438	0.340158	0.206118	0.365635	0.165182	0.176463	0.16998	0.356149	0
ENSMAUG00000011125	0	0	0	0	0	0	0	0	0	0	0
ENSMAUG00000022083	0.170329	0.0467032	0	0.12227	0	0.0198441	0.0358967	0.0224517	0.0364432	0	0
Edil3	0	0	0	0	0	0	0	0	0	0	0
Cox7c	20.8752	10.0487	18.2224	25.1273	3.24292	9.86678	6.19385	14.4774	7.96045	20.5412	13.9124
ENSMAUG00000005900	0	0	0.0825063	0	0	0	0.0122913	0.0557401	0	0	0.157055
ENSMAUG00000008751	1.65849	2.6951	0.620222	2.31733	0.46774	1.39428	0.820097	1.18419	1.59894	1.35644	0.64221
Rasa1	0.465038	0.239946	0.431829	0.233567	0.772877	0.466498	0.349009	0.650831	0.291359	0.280105	0.511521
Ccnh	0.949789	0.346273	0.661558	0.220491	0.371477	0.0762682	0.231506	0.331502	0.13038	0.386296	0.259737
Tmem161b	0	0	0.150427	0	0.327553	0.21089	0.289646	0.279256	0.233054	0.104075	0.203965
Mef2c	0.168152	0	0	0	0.0976408	0.073491	0.0559926	0.0210047	0.0464041	0.0956938	0
Cetn3	1.2597	0.442544	0.984709	0.760901	0.0357125	0.26043	0.332462	0.515466	0.425255	1.59159	1.81648
Mblac2	0.216591	0	0.113178	0	0	0.0494354	0.0516102	0	0.0343645	0	0.650736
Polr3g	0	0.0458306	0.112374	0	0	0.0295418	0	0	0	0	0
Lysmd3	0.0667067	0.370794	0.497641	0.565218	1.33763	0.61519	0.730975	0.55509	0.318562	0.114381	0.375232
Adgrv1	0	0	0	0	0	0	0	0	0	0	0
ENSMAUG00000008116	0	0.261668	0	0	0.0585676	0	0.589139	0.320957	0.559678	0.0545109	0
ENSMAUG00000010057	0	0.145707	0	0	0	0.126348	0.0253858	0.102511	0.0606709	0.0868282	0
Arrdc3	0.413748	0.382578	0.268217	0.168909	1.28729	1.12308	1.1316	0.77156	0.410993	0.525937	1.6431
Nr2f1	0	0	0	0	0	0	0	0	0	0	0
Fam172a	0	0.107124	0.185833	0.105612	0.146149	0.243184	0.143918	0.304902	0.14412	0.199581	0
Pou5f2	0	0	0	0	0.0497446	0.024924	0.0878283	0	0	0	0
Kiaa0825	0	0	0	0	0.037403	0.0187245	0.0678117	0.0330934	0	0	0.30012
Slf1	0	0.0734359	0.350506	0.137202	0.256876	0.795451	0.260531	0.291129	0.192054	0	0.475541
Mctp1	0	0	0	0	0	0	0	0	0	0	0
Fam81b	0	0.090225	0	0	0	0	0	0	0	0	2.22638
Ttc37	0.392596	0.107683	0.149864	0	1.19776	0.574948	0.265035	0.326839	0.167153	0.0845273	0
Arsk	0.190006	0	0.0982511	0	0.0290245	0.105792	0.10746	0.171416	0.0377048	0	0
Rfesd	0	0.0143066	0	0	0	0	0	0	0.00927855	0	0
Spata9	0	0	0	0	0	0	0	0	0	0	0
Rhobtb3	0	0.0249624	0	0	0.0428135	0.0309778	0	0.0291928	0.037433	0	0
Glrx	0.130599	0.938733	0	0	0.937474	0.105441	2.04535	0.0671434	0.942708	0.0727564	0
Ell2	0	0.051346	0.0498803	0.129631	0.143173	0.291344	0.190787	0.191623	0.0597601	0	0
Cast	1.52566	0.338097	2.32869	1.31374	0.841677	1.87673	0.626417	2.3259	0.448623	1.68511	0
Erap1	0.123839	0	0	0	0.52077	0.0286398	0.105044	0.194879	0.0869668	0	0
Rnf217	0	0.0484811	0.073185	0	0.163047	0	0.00935452	0.0996519	0	0	0.957488
Tpd52l1	0	0	0	0	0	0	0.0264979	0	0	0	0
Hddc2	0.278523	0.194898	0.546399	0.445563	0.133166	0.0657383	0.151774	0.214518	0.185485	1.24219	1.50404
Hey2	0	0	0	0	0	0	0	0	0	0	0
Ncoa7	0.266781	0.109282	0.0453515	0	0.362973	0.0569992	0.380412	0.0617189	0.103422	0.221729	0
Hint3	1.68814	1.20331	1.20425	1.29721	0.325562	0.6572	0.50752	0.954726	0.515151	1.63682	0.64589
Trmt11	0	0.0483748	0.192575	0.0981258	0	0.0544784	0.205141	0.156332	0.082208	0.178192	0
Cenpw	0	0	0	0	0	0	0	0	0.0117635	0	0
Rspo3	0	0	0	0	0	0.0668056	0.140654	0.164975	0.0856422	0.184561	0
ENSMAUG00000021006	0.559296	0.61537	1.09737	0.983811	0.316001	1.32445	0.42091	0.517754	0.223246	0.659447	0.427669
Echdc1	2.15292	1.9459	1.91644	1.53408	0.796538	0.939408	1.25852	1.59135	1.34468	2.37989	1.4432
Themis	0	0	0	0	0	0	0	0	0	0	0
Ptprk	0.189322	0	0.0564207	0	0.247288	0.0957524	0.0794694	0.10162	0.068851	0.0760746	0.26338
Lama2	0	0	0	0	0	0	0	0	0	0	0
Arhgap18	0.205592	0	0.0946074	0.385274	0.254985	0.135885	0.198016	0.110031	0.141858	0	3.84924
L3mbtl3	0	0	0.0442008	0.239257	0.0965783	0.0187245	0.0302863	0.0941707	0.0575679	0	0
5S-rRNA.67	0	0	0	0	0.0675539	0	0	0	0	0	0
Samd3	0	0	0	0	0	0	0	0	0	0	0
Tmem200a	0	0	0	0	0	0	0	0	0	0	0
Epb41l2	0	0.0676084	0	0.204974	0.0990992	0.282484	0.0247938	0.0324186	0.0106423	0.470902	0
Akap7	0.363084	0.166211	0.0346069	0.0321257	0	0.279501	0.0542872	0.190202	0.0728259	0.0346386	0.554123
7SK.60	0	0	0	0	0	0	0	0	0	0	0
Arg1	0	0	0	0	0	0.0265918	0	0.0580973	0	0	0
Med23	0.291607	0.124953	0.18693	0	0.126968	0.545168	0.159474	0.243107	0.0331748	0.166196	0
Enpp3	0	0	0	0	0	0	0	0	0	0	0
Enpp1	0	0	0	0	0.0505112	0	0	0	0.011444	0	0
Ccn2	2.27463	0.126588	7.29781	0.16174	0.848796	7.92038	0.62596	1.13261	0.423793	0.390824	0
Stx7	0.0859993	0	0.158512	0	0	0.152263	0.0662306	0.0913277	0.0203953	0.0323866	0.387357
Slc18b1	0.268875	0	0.0982511	0	0.0290245	0.162304	0.0502518	0.0661868	0.00769558	0	0
Rps12	10.9732	21.8653	6.89905	12.3153	7.01224	5.99981	7.55246	7.03245	10.6067	9.78824	4.41962
ENSMAUG00000002056	0.0667067	0.182362	0.0652316	0.0685406	0.0170086	0	0.0268314	0.0809794	0.0673886	0	0
ENSMAUG00000007527	0	0	0	0	0.175382	0	0.0307022	0	0	0	0
U2.2	0	0	0	0	0	0	0	0	0	0	0
Eya4	0	0	0	0	0	0.134217	0.0288683	0	0	0	0
Tcf21	0	0	0	0	0	0.0190441	0	0.0408213	0	0	0
Tbpl1	0	0	0.27976	0.162033	0.164128	0.0869275	0.168172	0.266176	0.0950172	0.676424	0
Slc2a12	0	0.0939364	0	0	0	0.0671447	0.338874	0	0.0220985	0	0.40793
Sgk1	0.0938174	0.0276284	0.408453	0.0534985	0.325984	0.186381	0.366898	0.130868	0.110667	0	0
1700020N01Rik	0	0	0	0	0	0	0	0	0	0	0
Hbs1l	0.553711	0.39496	1.13638	1.11876	0.940554	1.36563	0.385859	0.884115	0.357773	1.46488	1.294
Myb	0	0	0	0	0	0.123911	0	0	0	0	4.17051
Ahi1	1.18682	0.0953423	0.207768	0.0965372	0	0.224935	0.0145401	0	0.0825716	0	0.445078
Pde7b	0	0.348409	0	0	2.6108	0.0144789	1.87016	0.0749666	0.553984	0	0
Mtfr2	0	0	0	0	0	0	0	0	0	0	0
Bclaf1	0.804491	0.379816	0.871482	1.08368	3.88898	2.19131	2.01734	1.36348	0.92808	0.716958	1.15199
Map3k5	0	0.0430646	0.210704	0	0.047758	0	0.154273	0.0207052	0.174741	0	0
ENSMAUG00000008056	0	0	0	0	0	0	0	0	0	0	0
Pex7	0.33206	0.220854	0.0359302	0.195756	0.402526	0.0515466	0.139106	0.0450455	0.226865	0.0221244	0.535322
Ifngr1	0.49494	0.0716723	0.0574305	0.626393	0.0694083	0.357418	0.291569	0.461785	0.253195	0.264298	0
Tnfaip3	0.440717	0	0	0	0.413711	0.0544784	0.169631	0.0220809	0.0353918	0.148909	0
Perp	0.427054	0.970991	0.503089	0.96556	0.300435	0.464184	0.943494	1.15092	0.533102	1.97908	0.988241
Arfgef3	0	0	0	0	0	0	0	0	0.0259996	0	0
Hebp2	0.161943	0.536605	0	0	0	0	0.214796	0.157418	0.15143	0.0346386	1.30573
Nhsl1	0	0	0	0.0981258	0	0.0235007	0.014813	0.0612043	0.057079	0.0221244	0.111852
Ccdc28a	0.141864	0.245262	0.0346069	0.0292526	0.423675	0.861646	0.160686	0.129298	0.141206	0.171647	0
Ect2l	0	0	0	0	0	0	0.0156387	0	0	0	1.3505
Reps1	0.271698	0.175427	0.518304	0.274246	0.941459	1.1322	0.500027	0.795576	0.348523	1.01971	0.157055
Abracl	3.4367	2.28438	5.35624	4.46165	1.13322	1.91806	0.840036	3.35678	1.64724	2.87656	0.409337
ENSMAUG00000008713	0	0	0	0	0	0.190245	0.0288271	0.176154	0	0	0
Cited2	0.0938174	2.03678	0.145546	0.639404	2.9366	0.762757	2.51681	1.03848	2.16263	0.462614	0.384438
ENSMAUG00000021746	0.460253	0.0453653	0.642449	0.86831	0	0.341311	0.0458181	0.217319	0.319707	0.518459	0
ENSMAUG00000012425	0	0	0	0	0	0	0	0	0	0	0
ENSMAUG00000004450	0	0	0	0	0	0	0.0270808	0.0191576	0.00874642	0	0
Vta1	0.476039	0.835818	1.13399	0.869403	0.526348	0.631103	0.423002	1.10149	0.518572	1.40964	2.16835
Adgrg6	0	0	0	0	0	0.043614	0.0197943	0.0237239	0.0337717	0	0.466701
Hivep2	0.332435	0	0.364983	0.0292526	0.135211	0.843292	0.267964	0.822861	0.0333853	0.0346386	0.575727
Aig1	3.17159	0.907622	3.97278	1.38854	0.440099	2.44534	0.688552	2.10651	0.658271	2.50336	0.315817
Adat2	0.078672	0.07073	0.111847	0.405713	0.105434	0.247695	0.0238676	0.104479	0.0472601	0	0.387357
Pex3	0.0938174	0.036956	0.218311	0	0.0846945	0.315107	0.229012	0.148629	0.119442	0.2867	0.111852
Fuca2	0.380011	0.0291228	0.328544	0.224357	0.182584	0.435939	0.567525	0.410225	0.316168	0.42536	0
Phactr2	1.78544	0.354328	3.16471	1.40536	0.816488	4.20314	0.552441	3.41914	0.394964	2.08063	0
Ltv1	0.353544	0.167666	0.651322	0.297979	0.0730764	0.288953	0.310591	0.405476	0.413363	0.246586	0
ENSMAUG00000002849	1.0099	0	1.81433	0.232011	0.126406	5.60422	0.220171	0.805908	0.159666	0.526385	0.467345
Sf3b5	4.06942	4.37474	3.69804	4.68194	1.85568	2.19068	2.29375	3.53802	2.20216	4.43369	7.3945
Stx11	1.60413	0	2.29058	0.0601859	0	0.889176	0	0.538936	0	0.178259	0
ENSMAUG00000006284	0.197863	0	0.45694	0	0.241525	1.57188	0.0635592	0.324696	0.0101433	0.0297818	0.147885
SNORA73.1	0	0	0	0	0.0782993	0	0	0	0	0	0.564207
Fbxo30	0.191828	0	0.0756547	0	0.537398	0.153625	0.091174	0.208356	0.0830022	0.0323866	0.149307
ENSMAUG00000018968	0	0	0	0	0.0677608	0	0.0301084	0	0.0102277	0	0
ENSMAUG00000004780	3.5664	6.00068	2.03123	2.2626	1.11115	1.06235	2.46672	2.46909	3.52604	2.64683	3.04183
ENSMAUG00000007708	0.641941	0.911287	0.703009	1.46426	0.511043	0.197849	0.367432	0.30832	0.802733	0.863977	0.67199
Rab32	0.1353	0.0458306	0	0.438959	0.0977852	0.0187245	0.107703	0.201626	0.17476	0	0
ENSMAUG00000018683	0	0	0	0	0	0	0	0	0	0	2.16604
Stxbp5	0.161943	0	0	0	0.0862876	0.837743	0.119136	0.284797	0.0518731	0.0517117	0
Samd5	0	0	0	0	0	0	0	0	0	0	0
ENSMAUG00000020795	0	0	0	0	0.0905923	0	0.0253858	0	0.0176479	0	0
ENSMAUG00000008799	0	0.0560407	0.0843482	0	0.0965961	0.0389792	0.14189	0.273904	0.129232	0.190425	0
Tab2	1.359	0.0458306	0.712294	0.355116	0.676499	1.88865	0.790598	0.638285	0.377901	0.90205	0.268907
Zc3h12d	0	0	0	0	0.0428135	0	0	0	0	0	0
Ppil4	0	0.452409	0.218251	0.43832	0.519936	0.605389	0.656704	0.740517	0.269868	0.438817	1.10179
Ginm1	2.18258	0.5062	2.03307	0.747881	0.610879	1.17574	0.482869	2.12259	0.454528	1.55255	0.203965
ENSMAUG00000016471	0.261626	0.28727	0.182826	0.386804	0.328184	0.266156	0.265453	0.427394	0.179905	0.554185	0.555598
ENSMAUG00000012301	0	0.220509	0.111607	0	0	0.0442802	0	0.126816	0.128694	0	0.387357
Lats1	0	0.0633734	0.352593	0.160328	0.755899	0.333356	0.279352	0.398596	0.175225	0	0.191909
ENSMAUG00000001572	0	0	0	0	0	0	0	0	0	0	0
Nup43	0.334478	0.090225	0.168516	0	0	0.0984512	0.0145004	0.168198	0.104318	0.136239	0
Pcmt1	0.0691611	0.027981	0.225468	0.082118	0	0.358039	0.226621	0.364019	0.0669098	0.0845273	0
U1.18	0	0	0	0	0.0510061	0	0	0	0	0	0
Ppp1r14c	0	3.57297	0	0.274405	3.84035	0.0596026	3.85507	0.0282602	3.10204	0.145513	2.97961
Iyd	0	0.346624	0	0	0.253005	0.0140633	0.198536	0.130354	0.204315	0.171204	0
ENSMAUG00000011570	0	0	0	0	0	0	0	0	0	0	0
Mthfd1l	0	0	0	0	0	0	0	0	0	0	0
U1.19	0	0	0	0	0	0	0	0	0	0	0
ENSMAUG00000020409	0.162523	0	0	0	0	0	0.0288228	0.0542172	0.014684	0	0
Zbtb2	0	0	0	0.158676	0.211036	0.148746	0.168862	0.0503614	0.0455017	0	0
[truncated: 14,604 more rows]
