# Supplementary material for: Hamster model for post-COVID-19 alveolar regeneration offers an opportunity to understand post-acute sequelae of SARS-CoV-2
Source: Nat Commun. 2023 Jun 5;14:3267. doi: 10.1038/s41467-023-39049-5 (PMC10241385; doi:10.1038/s41467-023-39049-5)
Supplement: Supplementary file 10 — Source Data [file 41467_2023_39049_MOESM10_ESM.xlsx]

## Sheet: Figure 1 A
SARSCOV-2 NP quantification, % of positive cells
	mock											SARS-CoV-2
1dpi	0	0	0	0	0	0	0	0	0	0	0	2.2141	6.6521	1.6321	4.5851	3.3871	0.4131	0.8231	1.2051	0.0012	1.3411
3dpi	0	0	0	0	0	0	0	0	0	0		24.8504	19.9704	11.3904	18.0104	20.5404	22.6604	29.0004	16.4604	24.6004	21.6304
6dpi	0	0	0	0	0	0	0	0	0	0		0.4166	0.2388	0	0.0669	0.0307	0.1887	0.1597	0.3589	0.2417	0.7555
14dpi	0	0	0	0	0	0	0	0	0	0		0	0	0	0	0	0	0	0.0016	0

## Sheet: Figure 1 B
IBA1 quantification, number of positive cells
	mock											SARS-CoV-2
1dpi	27921	51345	7910	22367	11486	41553	20379	8519	16715	40859	6756	59293	56979	98394	35761	51177	38492	55210	24519	22003	20333
3dpi	26415	32783	33342	11732	35931	10676	31553	13739	16989	38164		55708	60460	75509	43643	73593	17280	78179	121839	58823	136019
6dpi	21954	62034	10776	55397	81395	18259	25129	34516	63785	68215		329514	249760	294052	388115	353826	331737	97093	303923	242464	257696
14dpi	4206	22552	14909	4504	26529	28682	13884	134068	27353	18581		80905	134029	86322	19322	18419	30315	40787	47146	22085

## Sheet: Figure 1 C
EPITHELIAL PROLIFERATIONS quantification, % of area (proliferation area/total lung area)
	mock											SARS-CoV-2
1dpi	0	0	0	0	0	0	0	0	0	0	0	0	0	0	0	0	0	0	0	0	0
3dpi	0	0	0	0	0	0	0	0	0	0		0.00266737	0	0.0138765	0.00031727	0.00164119	0	9.6024e-05	0	1.9568e-05	0
6dpi	0	0	0	0	0	0	0	0	0	0		0.199897	0.278379	0.393345	0.212061	0.309181	0.347354	0.222474	0.151365	0.382933	0.0929391
14dpi	0	0	0	0	0	0	0	0	0	0		0.0437652	0.0395947	0.0271293	0.0279032	0.0299579	0.0721252	0.0398946	0.0316475	0.02154

## Sheet: Figure 2 B
proSPC quantification, % of positive cells
TOTAL LUNG
	mock											SARS-CoV-2
1dpi	5.03		4.14	5.52	4.39	1.92	5.68	6.72	1.29	3.29	4.74	4.89	4.83	7.23	6.05	6.41	3.4	5	4.45	2.64
3dpi	6.47	6.52	6.37	8.28	6.84	3.24	4.57	3.59	5.37	6.77		7.92	6.37	6.39	4.94	3.37	15.39	7.23	3.85	7.73	6.45
6dpi	3.54	6.05	2.82	15.05	3.49	8.02	2.01	4.22	3.67	3.03		5.67	22.66	8.1	26.8	10.62	3.88	5.5	8.63	5.86	8.63
14dpi	3.91	7.37	3.15	2.69	2.76	4.86	5.08	3.86	3.25	12.19		3.46	3.36	9.08	3.31	3.43	4.48	5.04	12.27	5.2
NON AFFECTED ALVEOLI
	SARS-CoV-2
1dpi	4.25	4.83	7.28	6.03	6.41	3.4	5	4.45	2.64
3dpi	8.42	5.79	2.77	2.61	1.47	9.35	4.27	1.55	5.17	6.03
6dpi	4.73	6.76	7.79	11.29	5.15	3.23	5.46	5.6	7.48	4.59
14dpi	3.47	3.31	10.53	2.71	2.18	3.82	3.4	12.24	3.72
AFFECTED ALVEOLI
	SARS-CoV-2
1dpi	10.96	5.4	8.85	2.69
3dpi	7.11	14.36	12.1	13.18	6.95	37.07	15.89	7.86	12.99	6.97
6dpi	6.09	38.57	8.25	36.33	14.14	4.29	5.53	12.39	5.15	13.88
14dpi	3.46	3.66	4.56	7.17	6.81	5.77	10.9	14	13.62

## Sheet: Figure 2 C
CK8 quantification, % of positive cells
TOTAL LUNG
	mock											SARS-CoV-2
1dpi	0.07	1.6	0.26	0.7	0.46	0.04	0.2	0.15	0.25	0.38	0.02	1.26	0.05	1.05	0.18	0.46	0.21	0.26	0.26	0.43	0.21
3dpi	0.05	0.91	1.38	0.34	0.12	0.5	0.94	0.05	0.4	0.05		3.83	9.42	5.03	7.65	4.85	4.5	9.07	3.57	5.43
6dpi	0.23	1.34	0.37	0.32	0.1	0.77	0.05	1.07	0.33	0.63		9.34	8.27	5.67	9.53	11.9	4.27	4.37	2.3	9.56	5.65
14dpi	1.33	0.29	2.54	0.1	0.3	0.11	0.23	0.31	0.17	0.58		6.28	4.04	3.64	3.21	1.26	2.85	6.02	4.53	2.97
NON AFFECTED ALVEOLI
	SARS-CoV-2
1dpi	1.2	0.05	1.05	0.18	0.46	0.21	0.26	0.26	0.43	0.21
3dpi	0.57	8.49	3.35	3.92	4.85	3.71	4.11	2.29	2.63
6dpi	4.26	0.69	2.23	0.8	7.71	2.01	3.13	0.31	3.99	3.88
14dpi	6.02	3.84	3.46	3.18	0.84	2.23	5.67	4.45	2.81
AFFECTED ALVEOLI
	SARS-CoV-2
1dpi		0.03	7.06	1.37	2.09
3dpi	14.43	14.64	10.49	15.13		7.53	14.6	9.08	9.72
6dpi	11.14	14.72	6.89	15.84	13.58	5.08	6.48	3.09	12.42	7.94
14dpi	19.45	10.31	9.11	8.7	18.36	4.41	13.2	13.6	5.93

## Sheet: Figure 4 B
CK14 quantification, % of positive cells
AIRWAYS
	mock											SARS-CoV-2
1dpi	14.26	0.88	2.49	5.47	6.43	5.46	1.97	9.9	7.58	4.42		10.36	2.03	10.93	14.84	5	4.97	0.72	2.75
3dpi	11.23	11.18	17.02	7.7	4.11	10.1	4.52	4.92	3.34	9.84		13.81	34.52	21.86	27.84	41.49	42.48	31.26	23.03	30.14	37.95
6dpi	2.92	13.37	7.85	7.78	1.36	6.72	1.95	4.98	10.79			64.65	65.31	71.36	47.55	57.44	52.15	12.89	50.26	56.85	32.59
14dpi	2.45	0.09	1.53	0.21	0.6	0.58	0.41	0.43	1.07	1.63		20.76	17.2	8.8	6.31	10.54	8.52	19.95	31.02	22.82
TOTAL LUNG
	mock											SARS-CoV-2
1dpi	0.17	0.09	0.12	0.09	0.46	0.12	0.05	0.52	0.23	0.06		0.47	0.11	0.46	0.24	0.1	0.04	0.38	1.17
3dpi	0.25	0.31	0.97	0.21	0.3	0.49	0.12	0.29	0.19	0.27		0.27	1.03	0.42	1.12	6.39	2.97	0.62	0.72	0.21	1.76
6dpi	0.1	0.18	0.15	0.3	0.08	0.09	0.08	0.08	0.2			10.33	17.89	18.55	10.52	6.31	9.03	1.36	5.92	13.32	2.75
14dpi	0.19	0.01	0.17	0.07	0.03	0.11	0.14	0.05	0.05	0.07		1.19	1.54	0.59	0.47	0.64	2.78	2.79	2.05	2.28
NON AFFECTED ALVEOLI
	SARS-CoV-2
1dpi	0.47	0.11	0.46	0.24	0.09	0.04	0.38	1.17
3dpi	0.19	1.06	0.37	1.12	6.63	3.07	0.59	0.79	0.2	1.4
6dpi	3.94	5.73	1.9	1.32	1.15	1.61	0.24	2	1.56	0.47
14dpi	0.75	0.08	0.19	0.48	0.35	0.55	0.23	0.98
AFFECTED ALVEOLI
	SARS-CoV-2
1dpi	0.97	0.16	0.16
3dpi	1.22	0.53	0.88	1.21	5.36	2.3	0.79	0.56	0.33	2.63
6dpi	15.93	24.48	25.44	20.68	9.85	14.11	3.95	8.72	18.07	6.34
14dpi	2.47	19.49	1.22	1.12	0.77	6.64	5.91	4.67	4.22

## Sheet: Figure 4 C
SCGB1A1 quantification, % of positive cells
AIRWAYS
	mock											SARS-CoV-2
1dpi	25.79	51.7	41.18	46.86	49.23	47.12	54.39	68.19	59.73	46.9	28.88	70.12	20.16	57.38	58.56	52.84	46.81	56.36	55.65	71.13	72.2
3dpi	52.24	52.24	53.4	39.89	24.98	65.39	25.36	37.52	23.03	46.26		35.92	52.94	45.28	42.52	54.56	38.73	35.54	43.49	34.95
6dpi	43.43	67.16	36.55	44.97	32.02	49.49	54.06	48.06	48.12	46.45		43.63	74.18	60.49	63.05	44.07	47.18	78.14	66.66	68.3	56.58
14dpi	52.29	49.18	50.87	72.68	59.56	61.12	46.41	47.38	16.57			65.95	49.87	57.2	22.97	54.97	41.6	42.59	75.5	55.47
TOTAL LUNG
	mock											SARS-CoV-2
1dpi	0.02	0.2	0.21	0.05	0.04	0.1	0.03	0.49	0.31	0.3	0.28	0.12	0.25	0.03	0.17	0.12	0.13	0.15	0.09	0.4	0.21
3dpi	0.2	0.2	0.13	0.16	0.2	0.37	0.28	0.25	0.27	0.18		0.13	0.08	0.05	0.06	0.28	0.17	0.16	0.07	0.19	1.76
6dpi	0.23	0.03	0.35	0.16	0.17	0.04	0.04	0.23	0.02	0.19		0.16	0.53	0.13	0.47	0.49	0.24	0.1	0.37	0.43	0.03
14dpi	0.03	0.08	0.05	0.36	0.2	0.2	0.02	0.02	0.06			2.01	3.45	1.68	0.29	3.32	6.9	2.42	2.22	1.28
NON AFFECTED ALVEOLI
	SARS-CoV-2
1dpi	0.25	0.03	0.17	0.05	0.12	0.15	0.24	0.07	0.4	0.21
3dpi	0.15	0.06	0.05	0.04	0.27	0.16	0.11	0.05	0.21
6dpi	0.13	0.3	0.02	0.06	0.31	0.09	0.09	0.21	0.22	0.03
14dpi	0.22	0.25	0.01	0.04	0.03	0.13	0.12	0.24	0.21
AFFECTED ALVEOLI
	SARS-CoV-2
1dpi	0.28	0.06	0.3
3dpi	0.1	0.02	0.05	0.1	0.3	0.28	0.31	0.21	0.12
6dpi	0.35	0.75	0.02	0.78	0.62	0.18	0.14	0.57	0.52	0.03
14dpi	3.56	7.02	6.94	0.33	7.69	8.37	8.33	65.37	34.4

## Sheet: Figure 5 E
SUBPLEURAL FIBROSIS quantification, % of area (subpleural fibrosis/total lung area)
	mock											SARS-CoV-2
1dpi	0	0	0	0	0	0	0	0	0	0	0	0	0	0	0	0	0	0	0	0	0
3dpi	0	0	0	0	0	0	0	0	0	0		0	0	0	0	0	0	0	0	0	0
6dpi	0	0	0	0	0	0	0	0	0	0		0	0	0	0	0	0	0	0	0	0
14dpi	0	0	0	0	0	0	0	0	0	0		1.00	2.00	1.00	2.00	1.00	1.00	1.00	0	0

## Sheet: Figure 5 F
CD204 quantification, number of positive cells
	mock											SARS-CoV-2
1dpi	11311	17741	18860	6074	13738	6808	3860	1305	6919	19589	5667	18226	50470	5507	13015	5337	8161	10153	5843	8476	6673
3dpi	6748	2377	5553	4740	10002	11355	2894	5843	2111	572		20430	21243	27398	25478	15620	12143	46731	20941	28794	23754
6dpi	3356	682	4914	3079	358	4575	362	3222	3754	9965		37450	21461	13330	19543	12802	15490	23766	26546	11141	10637
14dpi	1282	223	90	2468	6199	5986	2459	14128	8356	552		14588	14480	8288	7521	9468	9019	10859	13865	20037
